# Supplementary material for: Mediterranean Tomato Landraces Exhibit Genotype‐Specific Transcriptomic Responses to Water Stress
Source: Physiol Plant. 2025 Dec 18;177(6):e70696. doi: 10.1111/ppl.70696 (PMC12715300; doi:10.1111/ppl.70696)
Supplement: Supplementary file 1 — Dataset S1: Sheet 1: Log fold‐change (LFC) of all statistically significant differentially expressed genes (DEGs; adjusted p‐value < 0.1) with Solgenomics cross‐reference in water stress (WS) versus well‐watered (WW) for leaf and root when not accounting for genotype in the model (i.e., considering together all genes that are DEGs in WS vs. WW in at least one of the genotypes). ND stands for not differentially expressed. Sheet 2: Statistically enriched gene ontology (GO) terms (adjusted p‐value < 0.05) in WS versus WW conditions, based on DEGs without accounting for the genotype in the model. [file PPL-177-e70696-s004.xlsx]

## Sheet: Dataset S1
Dataset S1. Log fold-change (LFC) of all statistically significant differentially expressed genes (DEGs; adjusted p-value < 0.1) with Solgenomics cross-reference in water stress (WS) vs. well-watered (WW) for leaf and root when not accounting for genotype in the model (i.e., considering together all genes that are DEGs in WS vs WW in at least one of the genotypes). ND stands for not differentiall…
		Leaf		Root
xref	SolycID	LFC	Adjusted p-value	LFC	Adjusted p-value
543502	ND	2.768015	0.001290793	ND	ND
543503	ND	3.846479642	0.036795132	ND	ND
543510	ND	2.384064	0.001363259	ND	ND
543512	ND	0.894051924	0.001403286	ND	ND
543515	Solyc01g104950.3	ND	ND	2.032308189	0.021052689
543518	Solyc06g073730.2	1.397205298	0.002719732	0.86305301	0.049623331
543522	Solyc05g050120.3	ND	ND	1.390229421	0.072964754
543526	Solyc12g013620.2	ND	ND	-1.78481282	0.048522493
543528	ND	1.546900157	0.007718764	ND	ND
543535	ND	ND	ND	0.204311917	0.076745026
543536	Solyc08g081010.3	-0.389988482	0.078398953	1.378719286	0.000104528
543537	ND	ND	ND	0.559909179	0.024500772
543540	ND	ND	ND	3.309031764	0.001763316
543542	Solyc06g053830.3	-1.072965724	0.003435502	ND	ND
543543	ND	ND	ND	1.004680439	0.026150525
543553	Solyc03g006880.3	ND	ND	3.218315502	0.000726611
543554	Solyc01g096190.3	1.487488998	0.001431402	ND	ND
543556	ND	-0.940560594	0.017232969	ND	ND
543558	Solyc02g088100.3	-1.685500121	0.015993275	ND	ND
543560	Solyc08g083210.3	-2.39158966	0.092721266	-4.348161584	4.28e-05
543563	Solyc04g055170.3	ND	ND	-0.509863715	0.01964075
543564	Solyc04g073990.3	-2.150449411	0.003936201	-1.080806633	0.027185384
543565	Solyc04g012120.3	ND	ND	0.44430957	0.093604907
543567	Solyc11g064890.2	0.4068377	0.06665445	ND	ND
543581	ND	1.881572	0.003808908	0.967382175	0.061261375
543582	Solyc06g049050.3	-3.119137694	0.024520681	-2.995147321	0.002426703
543583	Solyc08g082250.3	-1.416947885	0.089496122	ND	ND
543585	Solyc02g082760.3	-0.986735671	0.000218885	ND	ND
543588	Solyc06g053710.3	1.821932876	0.005884783	3.608463675	8.9e-05
543589	Solyc11g006180.2	ND	ND	0.928332237	0.082077764
543591	ND	-0.949956	0.03915809	ND	ND
543600	ND	0.7776355	0.009909898	0.64069157	0.0571754
543601	Solyc11g011030.2	1.516097	0.01442777	ND	ND
543602	Solyc11g011340.2	1.077667	0.09659221	ND	ND
543603	Solyc03g117980.3	1.200142	0.09043408	0.813178517	0.063723765
543604	Solyc09g010840.1	-1.043743	0.08565743	ND	ND
543607	Solyc09g098160.3	3.079001	0.001919767	1.439155852	0.052181751
543609	Solyc03g121540.3	-1.64021	0.03522927	ND	ND
543611	Solyc11g069270.2	-0.981967	0.04686153	-1.318144672	0.011366099
543618	Solyc01g079480.3	ND	ND	0.828243139	0.082334887
543619	Solyc07g009380.3	ND	ND	1.301140469	0.040623327
543625	Solyc03g115890.3	-2.212052697	0.000223925	-1.899221871	0.017255576
543628	ND	1.264755167	0.001471376	ND	ND
543631	Solyc03g097270.3	1.061041	0.001900934	ND	ND
543633	ND	-2.188104	0.01812455	ND	ND
543638	Solyc06g066440.3	0.512343185	0.025543631	0.549152834	0.000349336
543640	Solyc01g094690.3	-1.865347103	0.004771924	-0.738281602	0.075865677
543642	Solyc07g049690.3	-1.019310304	0.055883743	-0.755574333	0.061328088
543644	ND	-1.774761	0.09376523	ND	ND
543645	ND	-8.870531	2.86e-09	-5.500675466	3.94e-13
543647	Solyc07g054210.3	-1.627267	0.08466148	ND	ND
543649	ND	1.832705	0.003608338	ND	ND
543659	ND	1.6248	0.08475383	1.42702595	0.079433417
543666	ND	0.686173418	0.002012509	ND	ND
543669	Solyc01g011000.3	0.626244967	0.072220503	ND	ND
543670	ND	1.240999	0.008428762	0.483982961	0.08295345
543675	Solyc01g109140.3	ND	ND	3.975390228	0.000711096
543676	ND	-0.596102553	0.037747635	ND	ND
543680	Solyc01g096810.3	1.138126137	0.015355034	ND	ND
543681	ND	ND	ND	0.916718768	0.037817466
543682	Solyc03g114340.3	-0.747403614	0.001497254	-0.532552282	0.016741979
543683	Solyc03g123660.3	ND	ND	-0.361094804	0.00847193
543684	Solyc06g062920.3	2.829178	0.0130052	2.616472602	0.004463397
543690	Solyc08g062660.3	0.439952	0.05039087	ND	ND
543691	ND	0.788875694	0.009558985	ND	ND
543695	Solyc01g100510.3	ND	ND	2.018993686	0.000895828
543699	ND	-0.9538167	0.06078988	ND	ND
543701	Solyc06g075690.3	2.072724	0.09189446	2.42860756	0.041679936
543702	Solyc02g082260.3	2.59526256	0.002400651	ND	ND
543706	Solyc11g012450.2	-0.672745671	0.001121782	ND	ND
543710	Solyc10g081660.2	-0.5463548	0.07382614	ND	ND
543711	ND	-1.803369401	0.008212236	-2.84297321	0.046158041
543712	ND	2.102575027	0.08389374	4.632221573	1.2e-05
543713	ND	3.829331257	0.099456996	ND	ND
543718	Solyc03g113590.3	-0.5139191	0.0157907	ND	ND
543720	Solyc12g009020.2	0.5546085	0.04647142	ND	ND
543721	ND	ND	ND	0.761089521	6.96e-07
543723	Solyc04g078470.3	-1.529255496	0.037815353	-2.316774392	0.011783715
543724	Solyc06g076220.3	-1.35095576	0.034244284	ND	ND
543726	Solyc01g087850.2	ND	ND	1.256463145	0.040880486
543728	Solyc09g075820.3	2.86540088	0.000240034	ND	ND
543730	ND	-2.008984	0.03955196	ND	ND
543735	Solyc09g059970.3	1.141395	0.001312146	ND	ND
543737	Solyc02g079220.3	2.502554966	4.49e-06	2.385846826	0.024265706
543740	Solyc01g006390.2	ND	ND	-3.912165395	0.073150817
543743	ND	ND	ND	-1.40238997	0.089825337
543745	ND	-2.29168115	0.007814085	ND	ND
543751	Solyc01g112280.3	-0.9110035	0.002163297	ND	ND
543758	ND	ND	ND	3.979530248	0.001437327
543762	Solyc01g103390.3	ND	ND	2.213730738	0.078134376
543765	ND	1.921909	0.000871133	1.89979886	0.071858201
543772	ND	ND	ND	-0.751276157	0.000327679
543774	Solyc02g062970.3	-0.539400557	0.0266935	-0.43794836	0.005171512
543778	Solyc11g007830.2	0.6858604	0.03781105	ND	ND
543779	Solyc03g121070.3	0.916848003	0.077249045	ND	ND
543785	Solyc09g061280.3	1.39990484	0.002026514	ND	ND
543790	Solyc06g062560.2	3.485595	0.07687028	ND	ND
543791	Solyc02g063070.3	0.4547167	0.06111443	ND	ND
543792	Solyc12g019460.2	ND	ND	-0.376112017	0.003176079
543794	Solyc04g081870.3	-2.443307217	0.008729583	-2.023924736	0.06821801
543802	Solyc05g005490.3	-1.811776	9.19e-05	ND	ND
543803	Solyc02g086820.3	-3.192235713	0.002139386	ND	ND
543805	Solyc11g007990.2	-0.6301601	0.00674976	ND	ND
543806	Solyc03g119060.3	-1.266308146	0.001419996	ND	ND
543808	Solyc08g079430.3	1.525416346	0.071893152	ND	ND
543809	Solyc05g051850.3	-1.389234	0.000523021	ND	ND
543811	ND	-0.6993112	0.000898822	ND	ND
543813	ND	2.324682	0.02850089	2.211758556	0.001065597
543814	ND	3.496007	2.84e-05	ND	ND
543816	Solyc06g069045.1	2.644126157	0.000654518	ND	ND
543817	ND	2.137168	0.00035199	ND	ND
543818	ND	ND	ND	-1.53581513	0.00022576
543819	Solyc06g068090.3	2.064072	5.07e-09	0.488537524	0.018747236
543822	ND	ND	ND	-0.746281201	0.067411781
543824	ND	ND	ND	2.193715492	0.003123739
543825	ND	5.288843	8.54e-08	3.679226507	0.000342915
543826	ND	4.04971929	0.061446251	ND	ND
543829	Solyc11g005590.1	ND	ND	-0.556116563	0.027185384
543831	Solyc06g083230.3	-1.068341889	0.002488142	ND	ND
543833	ND	0.6243983	0.07965026	ND	ND
543839	Solyc06g069430.3	2.486522261	4.98e-05	ND	ND
543845	Solyc09g098150.3	0.8380624	0.01020153	0.644153816	0.001116481
543849	ND	ND	ND	0.268705747	0.081368764
543855	Solyc12g096350.2	ND	ND	-0.980575968	0.08786189
543860	Solyc01g007910.3	0.5172844	0.08295674	ND	ND
543861	ND	-0.3941503	0.008531896	ND	ND
543862	Solyc06g063330.3	8.437194	1.36e-09	ND	ND
543866	Solyc09g075420.3	1.49852818	1.65e-07	ND	ND
543867	Solyc05g052030.1	ND	ND	2.435138605	0.058397994
543871	Solyc01g094910.3	-0.74404072	0.073898915	ND	ND
543873	Solyc07g043310.3	1.401953363	0.007571872	ND	ND
543876	Solyc12g099970.2	-1.352438149	0.023536974	ND	ND
543877	Solyc05g055310.3	-1.120260117	0.014130028	-1.244210074	0.000331609
543878	ND	ND	ND	6.686459232	9.08e-07
543883	Solyc06g068520.3	-1.679434	0.000931685	ND	ND
543891	Solyc01g108250.3	1.188980222	0.086607911	ND	ND
543894	Solyc03g007240.3	ND	ND	-1.585970339	0.000895828
543895	ND	ND	ND	2.744451614	0.011175688
543899	ND	3.464093	0.02724989	ND	ND
543900	Solyc07g008620.1	1.861670525	0.058589071	1.842855081	0.025189231
543901	Solyc08g076470.3	-0.74472979	0.057807255	ND	ND
543908	ND	ND	ND	-0.462172216	0.004361673
543909	Solyc09g090330.3	-0.557138533	0.071894796	ND	ND
543912	Solyc04g049360.3	-0.950106	0.08288524	ND	ND
543915	Solyc02g091920.3	-1.581116	0.03894876	ND	ND
543917	ND	2.755762	0.005327132	3.072933083	6.57e-07
543923	Solyc07g062970.3	ND	ND	-1.129554073	0.001045233
543924	Solyc02g090110.3	1.444463	0.03422218	ND	ND
543930	Solyc01g096660.3	-0.9769761	0.0152919	ND	ND
543931	Solyc02g079950.3	-2.045139	0.009151772	2.923298465	0.001743946
543932	Solyc03g096460.3	-1.932717	0.08325438	ND	ND
543933	ND	0.8141552	0.05173033	ND	ND
543934	Solyc06g007590.3	-0.4278895	0.07687028	ND	ND
543936	ND	-0.481876246	0.046471425	-0.328952866	0.025669005
543940	Solyc02g069310.3	0.7472828	0.0430799	ND	ND
543946	ND	0.652407	0.04647142	ND	ND
543948	Solyc03g097920.1	ND	ND	1.402586188	0.015538463
543951	Solyc06g060760.3	1.762589	0.05839046	ND	ND
543953	ND	ND	ND	3.401738752	0.057736814
543954	ND	-3.622556	0.002984373	ND	ND
543958	Solyc01g060130.3	0.4636887	0.0919636	ND	ND
543961	Solyc12g009300.2	-1.48677	0.04824405	ND	ND
543962	Solyc11g021060.2	-2.805066477	0.091497866	ND	ND
543964	Solyc02g081330.3	-0.7805689	0.05217625	-1.450769432	0.03317766
543965	ND	-0.651321	0.09734721	ND	ND
543969	ND	ND	ND	-0.778679728	0.015629892
543970	ND	0.9789751	0.000958355	0.806155421	0.013155095
543971	Solyc11g066130.1	-2.151123	0.0123405	ND	ND
543973	Solyc02g063150.3	-2.582372	0.00413727	ND	ND
543974	Solyc03g034220.3	-2.32832	0.001965805	ND	ND
543975	ND	-1.561306997	0.01973632	ND	ND
543976	Solyc12g006140.2	-3.674855874	0.003720672	-3.313625153	0.002213827
543977	Solyc01g091190.3	ND	ND	0.525349725	0.004048613
543978	Solyc06g054260.1	-2.293069	0.001272524	1.498314214	0.029417944
543979	ND	-2.251029	0.0752254	2.947571698	0.007506896
543980	Solyc07g049140.3	ND	ND	5.653653754	0.009623611
543981	Solyc11g066390.2	ND	ND	1.607450436	0.003157421
543984	Solyc03g098050.3	0.663997193	0.007793025	ND	ND
543986	Solyc01g008620.3	ND	ND	4.622122157	0.000228649
543987	Solyc01g059965.1	ND	ND	5.248853737	0.000321782
543991	ND	ND	ND	1.105780047	0.010870976
543992	ND	ND	ND	-0.859724861	0.016802596
543994	Solyc08g014000.3	ND	ND	-3.101258537	0.001791791
543996	Solyc09g010210.3	-2.744024721	8.94e-05	-1.60817607	0.065376332
543998	Solyc01g080280.3	-1.620006151	0.019226809	ND	ND
543999	Solyc09g075360.3	-3.453181583	0.000150863	ND	ND
544007	Solyc04g077210.3	ND	ND	1.707156712	0.099002858
544010	Solyc08g078070.3	1.457507	0.01490337	ND	ND
544014	Solyc03g044890.1	3.725224935	0.036237673	ND	ND
544016	ND	ND	ND	1.543074277	0.034109676
544017	ND	-3.334151678	0.060581517	ND	ND
544018	Solyc12g044630.2	-1.404292	0.08310108	-2.065435307	0.085270434
544020	Solyc07g017230.3	ND	ND	-6.366779817	0.062228412
544023	Solyc03g006860.3	0.907598651	0.09042057	ND	ND
544030	Solyc08g080120.3	0.8283806	0.000670773	ND	ND
544031	Solyc01g095140.3	3.669633556	0.068743378	ND	ND
544033	Solyc07g019440.3	-0.694679062	0.069662787	-1.277825772	0.000513458
544034	Solyc10g075090.2	-2.991039766	0.004624223	ND	ND
544037	ND	ND	ND	-0.418369437	0.021652403
544040	Solyc06g074740.3	-1.242865	0.000867137	-1.028701838	9.01e-06
544041	ND	1.754747	0.02194906	2.324405076	0.00383002
544042	Solyc02g077370.1	2.558371	0.008092876	2.437985554	0.004692522
544050	ND	ND	ND	-0.30093384	0.030036178
544052	Solyc07g049530.3	3.258795822	1.55e-07	3.643463315	0.00152951
544053	Solyc04g082010.1	-2.251014	0.001509141	ND	ND
544054	Solyc01g067740.3	2.25274	9.48e-05	ND	ND
544056	Solyc02g084850.3	-5.174695	0.005030874	ND	ND
544061	ND	-2.116727	0.07862071	ND	ND
544064	ND	0.6794778	0.06698907	ND	ND
544065	Solyc06g034110.3	1.028162744	0.00023867	ND	ND
544066	ND	-2.381377	0.04248661	ND	ND
544070	Solyc07g054780.1	ND	ND	1.820414712	0.02123312
544074	ND	ND	ND	2.036813632	6.78e-06
544077	Solyc07g044860.3	-1.992854	0.00098979	1.964006123	0.069743748
544078	Solyc04g051860.3	1.220742	0.000960136	ND	ND
544080	Solyc06g075960.1	1.084692	0.04088051	ND	ND
544080	Solyc11g072860.2	1.084692	0.04088051	ND	ND
544080	Solyc06g072240.1	1.084692	0.04088051	ND	ND
544080	Solyc06g005420.1	1.084692	0.04088051	ND	ND
544080	Solyc06g075930.1	1.084692	0.04088051	ND	ND
544080	Solyc05g054610.1	1.084692	0.04088051	ND	ND
544080	Solyc06g005430.1	1.084692	0.04088051	ND	ND
544080	Solyc04g011390.1	1.084692	0.04088051	ND	ND
544080	Solyc06g075830.2	1.084692	0.04088051	ND	ND
544082	ND	-1.910566	0.02479303	2.302602726	0.011027817
544083	ND	ND	ND	5.345954593	1.66e-05
544084	Solyc01g006300.3	ND	ND	3.106656961	0.070389158
544093	Solyc02g062950.3	-0.651314728	0.019472503	ND	ND
544095	Solyc01g089970.3	0.7703011	0.03399549	ND	ND
544097	ND	ND	ND	3.054912023	0.019543844
544100	ND	3.238529	0.05489013	ND	ND
544103	ND	2.975412	2.96e-10	2.171879323	0.002809697
544104	Solyc04g040190.1	-0.691724955	0.015060943	-0.933178078	0.002970777
544105	Solyc01g090460.3	ND	ND	-1.359513288	0.014832771
544106	ND	-0.9723193	0.01020153	ND	ND
544108	Solyc03g020050.3	ND	ND	7.049413625	0.005468576
544109	ND	ND	ND	-1.783339191	0.000895568
544110	ND	-2.662194296	0.001687454	ND	ND
544113	Solyc06g053610.3	2.644558	0.000769917	ND	ND
544116	ND	0.864597	0.0291639	ND	ND
544117	ND	-1.414267	0.09146521	ND	ND
544122	ND	-1.378846	0.001086859	ND	ND
544125	ND	-2.10355076	0.007829592	ND	ND
544126	Solyc06g072380.3	-0.756964246	0.011351386	-0.791779719	0.056297315
544127	Solyc10g083610.2	0.410381715	0.046904084	ND	ND
544129	ND	-1.642830862	0.007159172	ND	ND
544131	Solyc10g081170.2	2.457567973	1.59e-07	ND	ND
544133	Solyc06g036260.3	-1.338467355	0.008679239	-1.30264148	0.020151893
544134	ND	2.656857	0.02559214	2.731255889	0.001098364
544136	ND	3.026907	1.31e-06	ND	ND
544139	ND	-0.603697022	0.008129175	ND	ND
544140	Solyc12g095860.2	ND	ND	-0.384423826	0.018717794
544141	Solyc11g068540.2	ND	ND	-0.403131115	0.033290245
544146	ND	2.301964831	0.011589445	ND	ND
544148	Solyc10g055810.2	ND	ND	1.937534769	0.0559849
544149	Solyc02g082920.3	ND	ND	2.531240077	0.084639456
544151	Solyc04g009620.3	0.682774997	0.046563888	ND	ND
544152	Solyc11g009080.2	-1.414836	0.000112915	-0.784738569	7.03e-05
544154	ND	ND	ND	0.637043272	0.081988348
544155	ND	ND	ND	-0.973128832	0.00957777
544157	Solyc01g095150.3	2.465182989	0.029163903	ND	ND
544158	ND	-3.98937	0.02586786	ND	ND
544162	ND	-1.242893	0.02774781	-1.779036396	1.56e-06
544165	Solyc08g076930.1	ND	ND	1.135980849	0.038154573
544167	Solyc12g044880.2	ND	ND	1.506040214	0.000453589
544168	Solyc01g104740.3	1.380439729	0.016317785	1.952984192	0.094935006
544169	Solyc08g079830.3	0.894014684	0.010163258	ND	ND
544171	ND	0.992142577	0.042088582	ND	ND
544175	ND	-2.556436131	0.000517499	ND	ND
544177	Solyc05g005710.3	ND	ND	-0.508231171	0.074924731
544178	ND	ND	ND	-0.302656663	0.098220274
544181	Solyc08g080130.3	1.450983	0.005334547	ND	ND
544182	Solyc06g063070.3	1.353048035	0.005552809	1.278702109	0.011383551
544183	Solyc05g006590.3	0.4296337	0.06885537	ND	ND
544187	Solyc09g075210.3	-2.624147	0.001430155	-1.544803157	0.03939
544190	Solyc03g093470.3	ND	ND	1.018365791	0.081988348
544200	Solyc11g072310.2	ND	ND	1.75132571	0.049073311
544202	Solyc02g093050.3	1.522841	0.001533677	ND	ND
544203	Solyc06g051400.3	-1.880888104	0.000244222	ND	ND
544204	Solyc04g078840.3	ND	ND	-1.782579613	0.003082229
544206	Solyc10g079470.3	-0.624925618	0.025942882	ND	ND
544217	Solyc09g065180.3	-1.755481	0.00322978	ND	ND
544219	ND	ND	ND	-0.542093607	0.055748088
544220	ND	-1.621756622	0.081118708	ND	ND
544223	ND	-1.05427	0.02173379	ND	ND
544225	Solyc07g015860.3	-0.8826108	0.06411122	ND	ND
544226	Solyc04g054740.3	-2.658166789	2.69e-10	ND	ND
544227	Solyc12g010060.2	-0.366754866	0.09382953	-0.227332281	0.028404074
544236	Solyc07g065980.3	-1.144389	0.005137004	1.254485269	0.01984104
544237	Solyc05g053300.3	-1.088842	0.04824693	ND	ND
544238	Solyc01g105560.3	-0.7016584	0.04534211	ND	ND
544245	ND	-1.74680304	0.050266575	ND	ND
544249	Solyc07g005760.3	ND	ND	2.076129766	0.033290245
544251	ND	1.968434	6.12e-05	ND	ND
544252	Solyc06g064830.3	0.582013	0.01264185	0.275178932	0.054357775
544255	Solyc02g084630.3	-0.6335376	0.05659548	ND	ND
544258	Solyc12g006450.2	ND	ND	1.259960657	0.000447727
544259	ND	-1.725801719	0.007050007	ND	ND
544260	Solyc10g009110.1	ND	ND	1.163472549	0.009767856
544261	ND	0.5431259	0.05120672	ND	ND
544262	Solyc01g011340.3	0.4612125	0.0197116	ND	ND
544264	Solyc03g044790.3	2.033943	0.06503311	-0.767962866	0.094976069
544266	ND	ND	ND	1.671372556	0.014833408
544267	ND	-2.590016	0.01308907	ND	ND
544269	ND	-0.713088933	0.059335588	ND	ND
544270	Solyc07g044980.3	ND	ND	0.828449413	0.008709559
544273	ND	ND	ND	0.262098704	0.016198355
544275	ND	0.759853621	0.065248052	ND	ND
544285	Solyc07g049550.3	1.974639359	0.006056668	4.921057521	8.33e-05
544286	Solyc07g007250.3	-2.504246	0.03800862	-5.024117429	5.17e-05
544290	ND	-0.528906419	0.071966992	-0.750299882	0.031808131
544291	Solyc08g068180.3	0.5636786	0.09492199	ND	ND
544293	Solyc01g105070.3	ND	ND	3.043286062	0.005695738
544297	Solyc03g007960.3	ND	ND	-2.868782041	0.001953703
544299	Solyc02g065400.3	-1.900004	0.004325046	ND	ND
544300	ND	5.230566	0.02679701	3.742709768	0.003266807
544307	ND	-2.842901	2.54e-12	ND	ND
544308	Solyc03g096730.3	-1.284163811	0.00204652	ND	ND
544309	Solyc05g017950.3	-0.5348972	0.09901014	ND	ND
544310	Solyc05g056070.3	-2.090548584	0.033392805	2.69162311	0.0571754
544313	Solyc03g098240.3	-2.84395	0.01527781	-2.99043878	0.000239681
606298	ND	0.434435029	0.082470798	ND	ND
606302	ND	ND	ND	1.696149952	0.017764687
606303	Solyc07g020860.3	-0.4622144	0.06961123	ND	ND
606711	Solyc04g079730.1	3.137775144	0.090167574	ND	ND
606712	Solyc05g051200.1	-2.552342	0.000244647	2.327438805	0.015315605
778198	Solyc07g066240.3	0.5977452	0.05062814	-0.517853681	0.003235799
778202	Solyc02g089620.3	ND	ND	3.401932159	0.009315003
778208	Solyc01g005020.3	ND	ND	-0.481110173	0.038030722
778209	ND	-3.100595597	0.011469481	ND	ND
778212	ND	2.615284	0.004380203	ND	ND
778214	Solyc10g075100.2	-2.276675	0.000177142	ND	ND
778217	Solyc06g007520.3	0.556586129	0.019130752	ND	ND
778218	Solyc01g005620.3	-0.558173066	0.092505686	ND	ND
778219	Solyc09g005830.1	ND	ND	1.839311918	0.069635867
778220	Solyc01g096630.3	-1.226965579	0.007404388	-1.965941034	0.001144262
778221	ND	-0.893955355	0.062559704	ND	ND
778223	Solyc06g005160.3	1.415711683	0.002891207	ND	ND
778224	Solyc06g005150.3	0.920640587	0.002479559	ND	ND
778225	Solyc06g071030.3	-2.002862	0.0489033	ND	ND
778228	ND	1.41166	0.004098067	1.795741506	0.030745701
778230	Solyc04g054690.3	ND	ND	2.330272342	0.027607809
778232	Solyc09g011170.3	-0.8543393	0.04852109	-1.559754027	8.8e-07
778234	Solyc12g009560.2	1.442309835	0.002045283	ND	ND
778241	Solyc11g069190.2	-1.428373511	3.7e-05	ND	ND
778242	ND	-1.263617	0.006247739	ND	ND
778248	ND	0.6436431	0.06883376	ND	ND
778252	Solyc03g111050.3	ND	ND	0.784343251	0.002004414
778253	Solyc02g089540.3	-1.549784111	0.011759042	-2.332612308	0.005111179
778254	Solyc08g068680.3	ND	ND	3.316818823	0.004529529
778255	ND	ND	ND	2.881228611	0.007783063
778266	ND	1.466391	0.008501521	ND	ND
778267	Solyc03g044470.3	-0.4212577	0.09679676	ND	ND
778272	Solyc03g093240.3	ND	ND	1.165240206	3.13e-06
778273	ND	1.864024	0.007656549	1.669983228	0.014239178
778274	Solyc12g095910.2	0.9218756	0.05700232	ND	ND
778275	Solyc06g068160.3	-3.288425	0.02630861	-5.269942824	2.09e-06
778277	Solyc03g019790.3	ND	ND	1.317068709	0.020876458
778279	ND	ND	ND	-0.670996868	0.004565443
778285	ND	-0.5723804	0.09582318	ND	ND
778286	Solyc01g106480.3	-1.224858939	0.005716034	ND	ND
778287	ND	-1.254612744	0.001873957	ND	ND
778288	ND	ND	ND	-1.182658215	0.035409283
778292	Solyc02g091990.3	ND	ND	2.527893427	0.0385888
778294	Solyc09g091510.3	3.579133827	0.000144562	ND	ND
778295	Solyc05g053550.3	2.729783942	0.006576698	ND	ND
778297	Solyc07g066310.3	-1.152409	0.01016326	-1.768816058	8.54e-05
778301	ND	-1.453987	0.004767359	ND	ND
778303	Solyc06g059840.3	-2.174865	0.07010524	ND	ND
778306	ND	-3.825329	0.02572541	ND	ND
778308	ND	ND	ND	6.270875165	0.000206121
778311	Solyc08g023470.3	ND	ND	0.310505341	0.094976069
778312	Solyc01g006510.3	-0.7036143	0.004086571	ND	ND
778313	Solyc04g008540.3	ND	ND	-0.778326155	0.014541534
778314	ND	ND	ND	-0.775626671	0.03317766
778315	Solyc06g074820.3	ND	ND	-1.144057978	0.012590867
778317	Solyc07g049710.3	ND	ND	-0.493009398	0.076551343
778320	Solyc08g075370.3	0.7538819	0.07139911	ND	ND
778321	ND	ND	ND	2.170503186	0.084987292
778322	Solyc05g005250.3	0.4954349	0.08471409	ND	ND
778323	ND	0.707343156	0.024379052	ND	ND
778325	Solyc01g108630.3	-3.0501	0.003913963	ND	ND
778330	ND	ND	ND	0.845116083	0.080988091
778333	Solyc03g083530.3	0.863455123	0.005263946	ND	ND
778333	Solyc11g072260.2	0.863455123	0.005263946	ND	ND
778333	Solyc01g091220.3	0.863455123	0.005263946	ND	ND
778333	Solyc10g018250.2	0.863455123	0.005263946	ND	ND
778334	Solyc06g073180.3	-0.800109213	0.030301889	-2.046569064	3.24e-07
778335	Solyc07g047780.3	1.070161926	6.12e-05	ND	ND
778336	Solyc02g081170.3	-0.915291309	0.049875674	-1.222532262	0.06241063
778337	Solyc02g081550.3	-2.020521715	0.068131293	-2.705031888	0.054357775
778338	ND	0.451022776	0.045734312	ND	ND
778341	ND	-1.392861739	0.010340119	ND	ND
778342	Solyc12g020050.2	0.8717308	0.004033207	ND	ND
778343	ND	-0.999009253	0.044675554	ND	ND
778346	ND	ND	ND	4.250896541	0.004305215
778347	ND	-0.741923393	0.022184244	ND	ND
778357	ND	5.095015	0.02505542	2.786589997	0.041724773
778362	Solyc10g086570.3	-2.486528	0.001599941	ND	ND
100037490	ND	ND	ND	-0.806883259	0.044059859
100037491	ND	ND	ND	1.206701672	0.084756155
100037492	Solyc02g083270.3	ND	ND	-0.472991134	0.026059844
100037494	ND	-0.9910734	0.005556302	-1.95990949	0.042067814
100037497	Solyc11g012510.2	1.072528228	0.073000468	ND	ND
100037498	Solyc01g100200.3	1.858776186	0.021838379	2.517942376	0.001154978
100037502	Solyc03g025170.1	-0.506117941	0.042177919	ND	ND
100037505	Solyc07g056670.3	ND	ND	3.280532404	0.098645426
100037506	ND	1.093366	0.008645182	0.441907086	0.0245458
100037507	Solyc06g065630.3	ND	ND	-4.124017014	0.057625219
100037508	ND	-1.239118	0.06834881	ND	ND
100037516	ND	ND	ND	0.616887134	0.050116453
100037517	Solyc01g008340.3	-0.845687444	0.011316556	-0.8568892	0.016319953
100037729	Solyc02g087970.1	ND	ND	2.99158378	0.055460076
100037732	ND	0.631176666	0.006356481	ND	ND
100037733	ND	ND	ND	1.279325109	0.02296247
100037736	Solyc02g078910.3	ND	ND	-1.055361287	0.012873871
100037737	ND	ND	ND	-0.541411997	0.048023417
100125906	ND	4.961148	1.02e-06	4.08410222	0.000939348
100134872	Solyc02g079930.3	-3.363365	0.00199869	-1.53155051	0.073144575
100134875	Solyc10g007600.3	-1.9228099	0.008463546	ND	ND
100134877	Solyc02g094120.3	-1.078445	0.000484713	ND	ND
100134881	ND	3.633312776	0.00779764	ND	ND
100134883	Solyc04g077980.1	2.166841412	0.065650289	ND	ND
100134887	ND	ND	ND	-0.323254057	0.071454178
100134889	Solyc07g061720.3	1.406454298	0.098499577	3.020444154	0.052181751
100134893	Solyc09g090580.3	0.490224776	0.036745785	ND	ND
100134902	ND	0.4854225	0.01644697	ND	ND
100134903	Solyc01g087640.3	0.534809132	0.064115445	ND	ND
100134905	Solyc05g055760.3	0.789240674	0.030509375	ND	ND
100134906	ND	ND	ND	-3.783253493	0.009085348
100134912	ND	ND	ND	-2.320528614	0.060673142
100134913	Solyc06g054010.3	-1.531182169	0.006126524	ND	ND
100136876	ND	ND	ND	0.674146358	0.000712208
100147714	Solyc04g049010.3	ND	ND	-0.314402898	0.094878023
100147715	ND	ND	ND	-0.854431464	0.099826034
100147717	ND	-3.202717226	0.000567917	ND	ND
100147720	Solyc01g009860.3	1.9040432	0.001380318	-0.748169853	0.062067687
100147721	Solyc07g049460.3	ND	ND	2.088247409	0.05002919
100147722	Solyc11g011920.2	1.398851647	0.002725733	ND	ND
100147725	ND	ND	ND	-2.214945611	0.033350445
100191110	Solyc01g111630.3	-0.865321346	0.009318408	ND	ND
100191111	ND	ND	ND	3.268425963	0.046620151
100191112	ND	ND	ND	5.222570196	0.029402234
100191113	Solyc03g098230.3	ND	ND	0.296835166	0.088600299
100191121	Solyc02g088345.1	1.921929	0.005716034	1.250606544	0.094456626
100191124	Solyc04g007260.3	0.8591832	0.02573017	ND	ND
100191126	ND	1.302622	0.001829984	ND	ND
100191127	ND	-1.562503124	0.000473927	-1.41826515	0.015170076
100191128	Solyc07g005330.3	1.415384221	0.01750953	ND	ND
100191129	Solyc12g088170.2	3.839286444	0.087982505	ND	ND
100191131	ND	ND	ND	0.656357645	0.038061197
100191137	ND	ND	ND	-1.427415645	0.001937009
100271699	ND	ND	ND	2.634019682	0.077082827
100301908	Solyc01g086960.3	0.8434396	0.06027945	0.781323259	0.038968585
100301920	Solyc06g007120.3	ND	ND	-0.569516979	0.036326111
100301922	ND	ND	ND	-1.199052032	0.035456606
100301928	Solyc07g040960.1	3.652267	0.04248661	1.815289531	0.079433417
100301930	ND	ND	ND	-0.401398762	0.083443468
100301931	Solyc09g065900.3	-0.783781647	0.004365757	ND	ND
100301935	ND	0.607960116	0.015277805	0.666211714	0.016319953
100301939	Solyc07g066580.3	ND	ND	0.444380484	0.077287386
100301944	Solyc06g068460.3	1.397132	0.08573758	2.020153472	0.046507797
100313952	Solyc03g096920.3	0.3133642	0.04330344	ND	ND
100316872	ND	1.70254761	0.006965287	2.422461317	0.012125588
100316873	ND	-1.046274	0.02173379	3.718171461	0.023950104
100316874	Solyc09g082990.3	-1.294968806	0.002582904	ND	ND
100316875	ND	2.75854	0.03303771	ND	ND
100316877	Solyc08g016720.1	-1.674064	0.07021568	ND	ND
100316880	Solyc10g079620.2	-1.501970694	1.87e-05	-1.661079624	0.000940313
100316882	Solyc02g080570.3	-0.700917337	0.082649519	ND	ND
100316884	Solyc08g005680.3	ND	ND	-4.168521185	0.03941468
100316887	Solyc03g082690.3	1.939202971	0.00042019	0.916850555	0.011855078
100316888	Solyc12g049290.2	0.464944641	0.069660539	ND	ND
100316891	Solyc02g084980.3	ND	ND	-2.704667791	0.002152728
100316893	Solyc12g096570.1	3.672880881	0.001521469	3.586961954	0.013378864
100316894	ND	ND	ND	-1.495282639	0.007392524
100316895	Solyc03g096670.3	-2.253371	0.002886525	-3.064281474	0.000168775
100322877	ND	-1.032186715	0.00942518	ND	ND
100462655	ND	1.184162	0.000976447	ND	ND
100498663	Solyc07g016180.3	-1.120956977	0.023661377	ND	ND
100505458	Solyc09g005620.3	ND	ND	-0.547269882	0.012243216
100527965	Solyc03g118740.3	ND	ND	0.901215225	0.006535169
100529100	ND	-5.324575	2.39e-65	ND	ND
100529102	ND	-0.8817773	0.01309779	ND	ND
100529106	Solyc06g011350.3	3.7669	4.23e-06	-1.313291909	0.029669376
100529135	Solyc04g009800.3	1.328002194	3.56e-05	ND	ND
100534642	Solyc01g094960.3	0.78632	0.000784662	ND	ND
100620057	Solyc02g064960.3	ND	ND	0.641895844	0.017557467
100736245	Solyc07g008320.3	1.201554406	6.25e-07	ND	ND
100736435	Solyc07g008240.3	-4.052168245	0.044531542	ND	ND
100736451	ND	ND	ND	-2.59224748	0.000322453
100736454	ND	0.8672691	0.02640424	ND	ND
100736456	ND	0.6934663	0.05321825	ND	ND
100736459	Solyc02g068200.1	1.06050027	0.072173129	ND	ND
100736464	Solyc04g054710.3	0.9231575	0.005272507	0.528562041	0.013739076
100736467	Solyc10g047140.2	0.6134024	0.004194873	ND	ND
100736474	Solyc05g049970.3	-0.6917421	0.01085106	-0.735616372	0.014271314
100736477	Solyc01g111310.3	-1.691640352	0.019928539	-1.351712252	0.097383252
100736478	Solyc11g013310.2	ND	ND	-1.247865488	0.00091735
100736479	Solyc10g076790.2	-1.507915785	2.61e-06	ND	ND
100736482	Solyc02g083860.3	2.091644737	0.017452326	ND	ND
100736483	ND	ND	ND	0.503545523	0.094231599
100736493	Solyc09g074270.3	1.728884162	0.049509027	ND	ND
100736498	Solyc09g009130.3	ND	ND	-1.162146042	0.038072072
100736500	ND	-6.001277892	0.000137421	ND	ND
100736506	Solyc09g009100.3	ND	ND	0.850640232	0.069743748
100736507	Solyc02g093680.3	0.797218693	0.012742544	ND	ND
100736510	Solyc02g084870.3	1.135152	0.006409941	0.85254858	0.007828732
100736511	Solyc06g075150.3	1.07918551	0.043808095	ND	ND
100736514	ND	1.034488	0.04907394	ND	ND
100736515	ND	-0.7353209	0.06039988	ND	ND
100736516	Solyc02g089020.2	0.9009096	5.45e-05	ND	ND
100736519	ND	-1.245398	0.08940126	ND	ND
100736520	Solyc01g008230.3	-0.505574	0.07736657	ND	ND
100736522	Solyc09g008030.1	1.900993	0.001543762	1.833185162	0.008985304
100736523	Solyc03g006800.1	-1.834385	0.05039519	1.729108792	0.016125541
100736524	ND	0.5050063	0.005334547	ND	ND
100736526	Solyc03g080190.3	2.517385287	0.005163852	ND	ND
100736528	Solyc07g043490.1	2.193143101	0.029275781	ND	ND
100736531	Solyc01g104970.3	1.015971	0.0005032	ND	ND
100736533	ND	-0.472023148	0.051915101	ND	ND
100736536	ND	1.612429	0.000851513	ND	ND
100736537	ND	ND	ND	-0.50086308	0.097087421
100736538	ND	-0.571821251	0.038769428	-0.487362127	0.000144706
100736540	Solyc09g014380.3	-0.772842933	0.071893152	ND	ND
100736543	Solyc02g065520.1	ND	ND	1.262720248	0.094976069
100736548	Solyc04g007710.3	ND	ND	1.212311363	0.026452246
100736549	Solyc06g065190.1	ND	ND	1.413319612	0.023000832
100750249	Solyc09g064370.3	-0.408436017	0.071369425	-0.384163786	0.034156418
100750250	ND	ND	ND	2.440847176	0.006161997
100750255	Solyc05g056040.3	1.067085318	0.030180211	ND	ND
100820702	Solyc12g006570.2	-4.656856	0.06589121	ND	ND
100820703	ND	3.823942	0.01462365	ND	ND
100820704	ND	0.662585047	0.095423823	ND	ND
100820705	Solyc07g064890.1	ND	ND	-0.425534031	0.056617248
100874537	ND	ND	ND	-2.086377744	0.001853714
100874539	Solyc10g084150.2	1.63543	0.01766552	ND	ND
100874542	Solyc04g007240.1	ND	ND	-1.968546606	0.026654726
101055502	ND	0.899435928	0.000753451	ND	ND
101055507	Solyc03g013340.3	-5.179769006	0.039296896	3.460660778	0.011517648
101055512	ND	ND	ND	1.787064297	0.008251928
101055514	ND	-1.747320546	0.002467047	ND	ND
101055518	Solyc02g070390.3	1.354152627	0.019583918	0.971115946	0.0002178
101055519	Solyc12g099930.2	-0.963528094	0.004898144	ND	ND
101055522	ND	ND	ND	-0.498755169	0.016741043
101055524	Solyc02g087340.3	-0.888230274	0.001272524	-0.466689157	0.060521273
101055527	Solyc03g113390.3	1.454224418	7.39e-06	ND	ND
101055530	ND	-0.53324335	0.030082553	-0.447579524	0.096950678
101055534	Solyc12g005660.2	-1.266450545	0.007793025	ND	ND
101055535	ND	0.457412534	0.064115445	ND	ND
101055536	ND	-0.845639557	0.02235552	ND	ND
101055537	Solyc08g081170.3	ND	ND	0.625964851	0.025669005
101055540	Solyc02g036360.1	ND	ND	0.546865335	0.054808328
101055541	Solyc09g083280.3	-0.440581205	0.088991611	ND	ND
101055543	Solyc12g007230.2	0.626384582	0.013042119	ND	ND
101055546	Solyc09g090910.2	-1.108375262	0.052294347	ND	ND
101055548	ND	1.697858728	0.005327132	ND	ND
101055550	Solyc06g008580.3	-2.327794361	0.007443853	ND	ND
101055552	ND	0.690713789	0.023245405	1.498580692	0.043224239
101055553	Solyc08g021820.3	1.841597957	0.05489013	ND	ND
101055555	ND	1.135985666	0.058298729	ND	ND
101055558	Solyc11g044910.2	-2.180061858	0.033150152	ND	ND
101055559	Solyc01g079570.3	ND	ND	1.612452662	0.025282937
101055562	Solyc04g008380.3	ND	ND	-0.340893469	0.001479219
101055565	ND	1.058808	0.011670363	2.056909089	0.001072955
101055569	ND	0.8896728	0.0815913	ND	ND
101055570	ND	0.9300915	0.01630665	ND	ND
101055572	Solyc06g073320.3	-1.137567884	0.010736812	ND	ND
101055577	ND	ND	ND	-2.880377777	0.078616898
101055578	ND	ND	ND	-3.192901043	0.074320421
101055586	Solyc03g097820.2	3.982098349	3.37e-08	-3.120487682	0.00497243
101055587	ND	ND	ND	1.483419803	0.007828732
101055590	ND	ND	ND	2.175518038	0.000225374
101055591	ND	ND	ND	0.66663979	0.006912348
101055594	Solyc01g010970.3	1.941874458	0.001069102	0.782989641	0.065395406
101055595	ND	0.821631003	0.072095772	ND	ND
101055598	Solyc08g061930.3	-0.932307252	0.077113288	ND	ND
101055600	Solyc09g010690.3	-0.903192806	0.026325126	ND	ND
101055601	Solyc02g093710.1	1.909958944	2.81e-06	ND	ND
101055602	ND	1.198013715	0.067070272	1.799159836	0.015482411
101055603	Solyc06g076100.3	0.531312849	0.056954994	ND	ND
101055611	Solyc08g042000.3	-0.917872848	0.049948957	ND	ND
101243628	Solyc01g005540.3	-1.43602542	0.003620555	ND	ND
101243638	Solyc01g087040.2	-2.417447003	0.004840149	ND	ND
101243639	ND	1.154949092	0.011850898	ND	ND
101243640	Solyc09g097850.1	-2.372886015	0.018027151	-0.869677114	0.013901897
101243642	ND	-1.230292416	0.000484593	ND	ND
101243643	ND	-1.876135992	0.000153638	-1.492845024	0.009666011
101243648	ND	1.022073751	0.014942322	0.63445608	0.063564824
101243649	ND	4.037282824	0.053306154	ND	ND
101243660	ND	-0.677983533	0.019373955	ND	ND
101243665	ND	ND	ND	-3.960017578	0.000188802
101243667	Solyc02g083000.1	ND	ND	-2.331712107	0.093592047
101243668	ND	2.995626586	0.054513895	2.79186528	0.079988727
101243671	Solyc02g063410.3	-2.451659097	0.099176527	-2.724065737	0.007575956
101243674	ND	ND	ND	-1.156738066	0.000447142
101243677	ND	-2.808944856	0.01043108	4.504950562	0.0622563
101243683	ND	ND	ND	-0.463047788	0.098111811
101243687	ND	ND	ND	0.54646043	0.063416527
101243690	Solyc03g118140.3	ND	ND	2.105800672	0.014833408
101243692	ND	2.449324595	0.004863424	-2.223856424	4.84e-07
101243696	ND	ND	ND	2.526402491	2.52e-05
101243699	Solyc04g054500.3	4.001633534	1.08e-05	1.784929603	0.024429662
101243702	ND	1.111359344	0.036269365	0.693155818	0.029669376
101243704	ND	ND	ND	-0.518689102	0.001818617
101243708	ND	0.568040854	0.073301899	0.454909273	0.036382256
101243709	ND	1.561989486	0.026370954	ND	ND
101243715	Solyc06g035610.3	ND	ND	-1.825272167	0.019687025
101243717	Solyc06g072440.3	0.888598554	0.004774651	ND	ND
101243720	Solyc06g059860.3	0.655434152	0.061482483	ND	ND
101243723	Solyc07g006770.2	2.59818569	0.002374956	ND	ND
101243726	ND	-0.527572669	0.05719203	ND	ND
101243731	Solyc08g007540.3	-2.129955839	0.005030874	-1.732850797	8.42e-07
101243734	ND	-0.74825275	0.036795132	ND	ND
101243737	ND	0.550551484	0.033895486	0.451800598	3.84e-06
101243743	Solyc01g097840.3	0.639185662	0.077597297	ND	ND
101243744	Solyc01g099130.3	ND	ND	-0.39332383	0.06180751
101243745	ND	1.298226783	0.003934309	-1.145731104	0.085620246
101243748	ND	2.494170173	0.081093489	ND	ND
101243750	Solyc10g047320.2	1.11462346	0.071666328	ND	ND
101243755	ND	-0.285918701	0.081301501	ND	ND
101243759	ND	ND	ND	-1.661172905	0.019431889
101243762	ND	ND	ND	1.336037303	0.023750762
101243766	Solyc12g011450.2	-2.187471801	0.00308837	ND	ND
101243774	ND	-0.91403416	0.007261331	-1.105326611	0.08248855
101243776	Solyc12g089030.2	0.887283042	0.000163745	ND	ND
101243784	Solyc05g026570.3	-1.28040396	0.040390253	ND	ND
101243788	Solyc05g046130.3	ND	ND	-2.118994467	0.024265706
101243795	ND	0.651245302	0.059146972	ND	ND
101243799	ND	-0.754648133	0.059831155	ND	ND
101243802	ND	-1.542614666	0.006328576	-2.702264788	0.030240337
101243805	Solyc08g067360.3	3.150571	0.008263245	2.967611357	0.006258735
101243808	Solyc08g080470.3	1.070324872	0.011602887	ND	ND
101243809	ND	1.00218699	0.054712206	ND	ND
101243810	Solyc08g074560.3	-0.704415445	0.001928794	ND	ND
101243815	Solyc09g010300.3	ND	ND	-0.469975736	0.094935006
101243822	Solyc09g059040.3	0.834140887	0.05853416	0.800723273	0.038061197
101243825	Solyc09g072980.2	ND	ND	-0.515158732	0.003111284
101243832	ND	0.768695866	0.074489924	ND	ND
101243839	ND	-0.579703888	0.081675934	ND	ND
101243841	Solyc10g085130.2	2.588002367	0.011729578	ND	ND
101243843	ND	0.834235783	0.085657426	ND	ND
101243851	Solyc02g079740.1	-1.46420676	1.61e-06	ND	ND
101243853	Solyc02g077420.3	ND	ND	-1.644785704	0.048574333
101243855	ND	-0.694097661	0.012672147	ND	ND
101243861	Solyc11g066700.2	ND	ND	-1.590417328	0.059576242
101243864	Solyc12g005630.2	-1.056277131	0.023162115	2.44540592	0.00931625
101243865	ND	ND	ND	2.8886267	0.010150581
101243870	Solyc03g097100.1	-1.164885687	0.083662669	ND	ND
101243871	ND	0.618360027	0.014427766	0.537831871	0.008252707
101243873	ND	ND	ND	-2.129609944	8.42e-07
101243876	Solyc03g113340.3	-0.930231623	0.008648712	ND	ND
101243878	ND	-1.231078539	0.006960702	ND	ND
101243886	Solyc04g071480.1	1.124917324	0.061533145	1.560053816	0.06180751
101243898	ND	0.7991909	0.020757452	ND	ND
101243902	ND	ND	ND	-0.535391642	0.019917603
101243903	ND	0.889629359	0.024895089	0.661338079	0.029245696
101243904	ND	0.392834216	0.040932309	0.374222637	0.036531556
101243905	Solyc07g042440.3	-1.525879974	0.061006605	ND	ND
101243907	ND	-2.349746054	5.02e-05	ND	ND
101243912	ND	0.670779675	0.029359297	0.665881643	0.001355612
101243917	ND	-1.882085977	0.000131684	ND	ND
101243926	Solyc01g068490.3	1.496905054	0.004539443	ND	ND
101243930	Solyc01g088480.3	0.77294707	0.069336797	ND	ND
101243931	ND	0.755700769	0.011620884	ND	ND
101243933	Solyc09g097840.2	ND	ND	1.052386705	0.00300754
101243935	ND	-1.510721435	0.006890272	ND	ND
101243938	ND	ND	ND	0.348908994	0.012125588
101243950	ND	0.999636674	0.012811583	ND	ND
101243972	ND	ND	ND	1.904685654	0.014541534
101243975	ND	2.180009466	0.01239912	1.170172	0.025040202
101243979	ND	ND	ND	2.823610725	0.000237428
101243980	Solyc04g007870.3	1.116883585	0.024490511	ND	ND
101243983	Solyc04g054490.3	-1.102868878	0.000941215	ND	ND
101243985	ND	ND	ND	2.217761876	0.028578184
101243989	ND	ND	ND	1.166474186	0.081054833
101243990	Solyc04g082800.3	0.63623725	0.096395036	0.640088573	0.038061197
101243993	ND	ND	ND	0.76486523	0.0107946
101243997	Solyc05g055330.3	ND	ND	4.680092952	0.063130552
101243998	Solyc05g050800.3	1.48270657	0.044315862	ND	ND
101244001	Solyc06g018110.3	1.257043344	0.035895768	ND	ND
101244003	Solyc06g076400.3	-1.173031242	0.000243446	-3.16142021	0.001214391
101244005	ND	5.60877045	2.67e-05	ND	ND
101244009	Solyc06g083600.2	ND	ND	-5.032661121	0.025012495
101244017	ND	0.68072307	0.048279464	ND	ND
101244022	Solyc08g076920.3	0.604089268	0.046362578	ND	ND
101244026	Solyc09g005870.1	-0.562316467	0.012304998	ND	ND
101244033	ND	ND	ND	0.637994562	0.025669005
101244034	ND	0.465980313	0.058866287	ND	ND
101244036	ND	-1.974930779	0.000542853	ND	ND
101244037	ND	-0.533354546	0.06580235	ND	ND
101244038	ND	0.904833752	0.012653807	ND	ND
101244043	Solyc10g047300.2	1.229547816	0.002316632	0.590056178	0.005575237
101244047	ND	-1.488691585	0.001196168	-2.450164753	4.54e-05
101244048	Solyc02g093110.3	0.780176928	0.000851513	ND	ND
101244055	Solyc03g007030.3	-0.705251491	0.042383561	ND	ND
101244058	ND	-0.747942758	0.045414841	ND	ND
101244067	ND	-1.517736404	0.064040361	ND	ND
101244069	ND	ND	ND	0.773953354	0.049553102
101244077	ND	ND	ND	-2.765605763	0.000939348
101244086	Solyc06g074750.1	ND	ND	-2.42046296	0.012449341
101244088	ND	-1.287515554	0.007048808	-1.277513629	0.026129064
101244095	Solyc07g045100.1	1.822122144	0.006446933	1.289804944	0.086687323
101244100	Solyc08g067370.1	-1.293694422	0.03831349	ND	ND
101244101	Solyc08g068860.3	ND	ND	6.493192057	0.001294635
101244106	Solyc08g074550.3	1.061051161	0.002400651	ND	ND
101244112	Solyc09g007840.3	-1.870867967	0.015946006	ND	ND
101244113	Solyc09g031970.3	-0.81662205	0.068603375	ND	ND
101244118	Solyc01g080530.3	ND	ND	-0.320261087	0.065701291
101244120	Solyc01g090880.3	-1.230548304	3.16e-05	-0.871336184	0.001818598
101244128	ND	3.248069733	0.00105159	ND	ND
101244129	Solyc01g107250.3	ND	ND	0.833818352	0.086844603
101244133	Solyc01g099650.3	ND	ND	1.358691854	0.094976069
101244134	Solyc10g078480.2	ND	ND	-0.297454189	0.073648754
101244135	Solyc10g079610.2	-0.965115757	0.000960154	ND	ND
101244136	Solyc10g083940.1	-2.645103805	0.001779002	ND	ND
101244144	Solyc11g012840.2	ND	ND	-0.577707509	0.040634786
101244154	ND	ND	ND	4.477547533	0.004092967
101244161	ND	1.854850658	0.023462297	ND	ND
101244162	ND	1.914957421	6.72e-05	1.410746946	0.002056855
101244167	Solyc03g093800.1	-1.513900427	0.085563965	-1.867822948	0.000709855
101244168	ND	-0.723374474	0.000394334	ND	ND
101244176	Solyc04g015750.3	-1.449184407	0.030845254	ND	ND
101244178	Solyc04g010110.3	-0.327645666	0.090155966	ND	ND
101244187	Solyc05g018500.3	ND	ND	-0.327269053	0.098054417
101244188	ND	0.805319104	0.075091647	ND	ND
101244193	ND	0.5513955	0.07962145	ND	ND
101244194	Solyc06g065650.3	1.024787438	0.015848818	1.028088181	0.000208661
101244196	ND	0.95664571	0.095702435	ND	ND
101244199	ND	-0.565108156	0.091077403	ND	ND
101244201	Solyc07g053970.3	-1.280510993	0.000195945	ND	ND
101244203	ND	ND	ND	2.756401014	0.036205856
101244206	Solyc07g064740.3	0.874815612	0.010130046	ND	ND
101244211	ND	ND	ND	6.418997073	0.00165422
101244214	ND	-2.089708479	0.000354312	ND	ND
101244216	Solyc08g076510.3	0.991511481	0.007410587	ND	ND
101244217	Solyc08g079780.2	ND	ND	-2.341116704	0.030036178
101244218	Solyc01g005960.3	-0.425297839	0.046284491	-0.267292229	0.076624832
101244220	ND	ND	ND	0.725972589	0.053084138
101244231	ND	-1.179146961	0.006383044	-0.753407855	0.007737052
101244233	Solyc01g108320.3	ND	ND	2.186308286	0.041982983
101244237	Solyc01g095620.3	ND	ND	-0.766233339	0.031686475
101244242	ND	ND	ND	0.193545237	0.084501839
101244251	Solyc02g069500.1	-1.635572752	0.070702075	ND	ND
101244253	ND	ND	ND	-5.674799299	0.097094226
101244256	Solyc03g005520.1	ND	ND	7.094697938	0.003842873
101244273	ND	ND	ND	3.543969216	0.000134551
101244279	ND	-2.005392492	0.011473822	ND	ND
101244281	ND	ND	ND	2.299925267	0.000772144
101244283	Solyc04g082810.3	ND	ND	0.858936914	0.015622443
101244290	Solyc05g050750.1	-2.371308151	1.02e-05	ND	ND
101244293	Solyc06g019170.3	-5.061248213	2.33e-09	-2.007164229	0.000474014
101244294	ND	0.496586998	0.013530818	0.231169543	0.095537992
101244295	Solyc06g076390.3	-0.560979876	4.39e-05	ND	ND
101244307	Solyc08g061920.2	ND	ND	-4.01610064	0.001518817
101244311	ND	ND	ND	0.731092884	0.001283783
101244314	ND	ND	ND	-1.036299502	0.009788901
101244316	ND	1.709803258	0.096761786	ND	ND
101244320	ND	1.313160565	0.004071517	0.796006198	0.026775795
101244321	Solyc09g092180.3	ND	ND	0.632193417	0.053219239
101244329	Solyc10g047290.2	0.707619481	0.001237819	ND	ND
101244335	Solyc02g085910.3	ND	ND	1.865057461	0.061104744
101244336	Solyc11g008390.2	ND	ND	-0.645105291	0.002168747
101244337	ND	-2.107226502	0.027173767	ND	ND
101244339	Solyc02g062590.3	ND	ND	-2.303356065	0.009478888
101244343	Solyc03g007040.3	-0.47443047	0.065305859	-1.055709983	3.85e-07
101244353	ND	ND	ND	2.871603708	0.007422656
101244359	ND	ND	ND	-0.343302091	0.001189471
101244365	Solyc04g050730.3	-2.777978809	0.094476794	ND	ND
101244373	ND	ND	ND	0.799278002	0.093895682
101244374	ND	1.323200168	8.21e-06	0.904676338	4.76e-06
101244382	ND	-0.413645726	0.073752345	ND	ND
101244385	Solyc06g061080.3	1.834509633	0.075603574	ND	ND
101244390	ND	3.947327847	0.003872724	3.023144831	0.031182972
101244394	ND	1.046592491	0.085522947	1.974812479	0.017483206
101244398	ND	1.374152021	0.036680298	1.501106582	0.026470788
101244399	Solyc08g068870.3	2.017497329	0.01760898	ND	ND
101244401	ND	0.692569464	0.001813865	0.57016733	0.006874116
101244416	Solyc01g090890.3	5.226718514	4.96e-07	ND	ND
101244418	Solyc09g091690.1	-1.224139248	9.44e-06	ND	ND
101244419	Solyc01g100330.3	ND	ND	-0.384861981	0.025486307
101244420	Solyc01g102410.3	ND	ND	0.510786469	0.042066273
101244422	ND	0.550008623	0.045734312	ND	ND
101244426	Solyc01g109810.2	ND	ND	-1.530049267	0.040359372
101244427	ND	-0.672217536	0.029833731	ND	ND
101244430	Solyc10g078490.2	1.423411	2.78e-07	ND	ND
101244432	Solyc10g079490.2	-0.894273307	0.033779264	ND	ND
101244434	Solyc10g086360.2	ND	ND	-0.471730575	0.001808364
101244435	Solyc02g090820.3	1.509448308	0.07946518	ND	ND
101244439	Solyc11g010510.2	-0.608220646	0.043760038	-0.777948322	0.000607667
101244441	Solyc11g012850.2	-1.17252119	0.00744356	-1.345158454	2.3e-06
101244447	Solyc02g070630.3	-0.567844116	0.098124844	ND	ND
101244463	ND	1.187292232	0.021949056	ND	ND
101244466	Solyc03g093830.3	-1.006817145	0.002445995	ND	ND
101244468	ND	-5.834681395	0.000482876	ND	ND
101244469	ND	0.742961504	0.015277805	1.594355374	6.71e-05
101244471	Solyc03g116270.3	-2.277535699	0.012528555	-1.398912965	0.017187702
101244472	ND	-0.605574243	0.095918068	ND	ND
101244473	ND	-0.714210761	0.031122263	ND	ND
101244479	ND	-1.685091365	4.97e-07	-0.663906082	0.001209289
101244484	Solyc05g008870.3	-0.973165723	0.000167305	-0.362363184	0.03200484
101244485	Solyc05g013670.3	-1.109048249	5.75e-06	ND	ND
101244486	Solyc05g018510.3	-1.015213653	0.080614169	ND	ND
101244493	ND	ND	ND	3.193563294	0.054722308
101244494	ND	ND	ND	-3.11570551	0.00377975
101244495	Solyc06g060990.3	-0.441285503	0.028519915	ND	ND
101244496	ND	1.016548895	0.07281921	ND	ND
101244501	Solyc07g053960.3	1.259031395	0.000174773	ND	ND
101244505	Solyc07g065870.3	-0.671619971	0.037813623	ND	ND
101244511	ND	ND	ND	0.810814589	0.041271307
101244514	ND	ND	ND	1.976414073	0.042254565
101244515	Solyc08g076180.3	0.922990283	0.054414971	ND	ND
101244528	ND	-1.103809768	0.022084631	2.330111072	0.033290245
101244532	Solyc10g018350.2	0.620361699	0.024130282	ND	ND
101244534	Solyc01g111710.3	0.910481187	8.18e-05	ND	ND
101244535	ND	ND	ND	0.557005585	0.08139124
101244537	ND	1.868851649	0.011984937	2.526800292	3.42e-06
101244539	Solyc10g085060.2	0.459866108	0.033930786	ND	ND
101244540	ND	ND	ND	-0.569540884	0.061745314
101244543	ND	-1.078110581	4.64e-05	ND	ND
101244544	ND	-1.488917516	0.006174813	ND	ND
101244558	Solyc12g040320.2	0.788128729	0.064921589	ND	ND
101244560	Solyc03g078000.3	-0.6495748	0.08710101	ND	ND
101244562	Solyc03g098740.1	2.006499063	0.092910489	3.588550295	0.038968585
101244564	ND	2.034665439	0.006106861	ND	ND
101244579	ND	0.558920146	0.011580887	0.466401291	4.72e-06
101244580	Solyc04g080500.3	2.937148041	0.099277163	ND	ND
101244581	ND	ND	ND	3.829205704	0.064393532
101244582	Solyc05g007770.3	2.001629	0.05288287	4.594291715	0.01193315
101244584	Solyc05g009230.2	2.19314931	0.00108256	ND	ND
101244590	ND	-1.025785594	0.046563888	ND	ND
101244592	ND	-0.573311	0.09679676	ND	ND
101244593	ND	4.093855831	1.86e-08	ND	ND
101244606	ND	-3.03644163	7.93e-05	2.273128306	0.003141517
101244607	ND	-0.621940713	0.096223417	-0.519119859	0.038699952
101244608	ND	-1.261918171	0.087872843	ND	ND
101244610	ND	-6.340653086	0.004315888	-3.05352951	0.085691663
101244612	Solyc09g083350.3	0.735352268	0.01598721	ND	ND
101244615	ND	ND	ND	-0.420636495	0.028361707
101244616	Solyc09g092220.3	-4.925360576	0.050108706	ND	ND
101244619	ND	0.615610946	0.049124712	-0.352174686	0.08782457
101244620	Solyc01g106260.3	0.800138066	0.012811583	ND	ND
101244621	ND	0.487090471	0.064222987	ND	ND
101244623	ND	2.538863686	0.046935766	ND	ND
101244625	Solyc10g047270.2	0.379728854	0.071680513	ND	ND
101244637	Solyc02g062580.3	-1.647623772	0.000815952	ND	ND
101244639	ND	-1.091683761	0.061006605	ND	ND
101244640	ND	ND	ND	5.435747032	0.029354377
101244648	Solyc03g097950.3	ND	ND	0.728852977	0.04329967
101244650	Solyc03g123680.1	ND	ND	3.719671365	3.14e-06
101244652	Solyc12g096960.2	2.252345995	0.008877666	ND	ND
101244653	ND	0.538072249	0.049497991	ND	ND
101244654	ND	-0.914880537	0.010659131	-0.354018713	0.061976913
101244660	ND	1.372398795	0.037933741	ND	ND
101244664	Solyc05g010050.3	ND	ND	-0.658842332	0.000332383
101244665	Solyc05g015480.3	3.411942442	0.004699949	ND	ND
101244669	Solyc05g050350.2	ND	ND	4.698662729	0.000709855
101244672	Solyc06g074730.3	ND	ND	1.182134896	0.009234362
101244674	Solyc06g069030.3	-0.886335836	0.000110158	ND	ND
101244675	Solyc06g065640.3	0.3668535	0.08531377	0.268715816	0.049133437
101244678	ND	ND	ND	4.3476519	0.064158449
101244686	ND	2.102135611	0.035544606	3.046876779	4.07e-07
101244690	ND	-0.768946743	0.041825149	ND	ND
101244697	ND	-1.239646189	0.018181849	ND	ND
101244699	Solyc01g007070.3	0.671351235	0.009896066	ND	ND
101244700	Solyc09g020190.3	0.930355569	0.028519915	ND	ND
101244707	ND	-0.91432206	0.001159557	ND	ND
101244708	ND	0.767981001	0.087053088	ND	ND
101244709	ND	-1.784510885	0.00326162	ND	ND
101244714	ND	ND	ND	-1.298212808	0.026622436
101244716	Solyc01g103650.3	ND	ND	1.505729049	0.083266383
101244717	Solyc10g006900.3	-2.262715	0.0809029	1.928565703	0.023724414
101244725	ND	-3.226967323	0.029081152	-4.890628598	0.076896491
101244726	ND	-1.134265427	0.08566651	ND	ND
101244727	ND	-1.12596097	0.026028099	ND	ND
101244735	ND	ND	ND	-1.07311542	0.056779985
101244740	Solyc11g066740.2	ND	ND	0.758928674	0.011291129
101244745	Solyc12g005700.2	-2.888631644	0.041877576	ND	ND
101244746	ND	4.428611332	0.035971831	ND	ND
101244751	Solyc12g044280.2	-3.164293168	0.000960154	ND	ND
101244752	Solyc03g082560.3	-1.047387051	0.001189373	-1.069024754	0.06533535
101244754	ND	-5.98786867	0.000273269	-6.725300421	0.000580295
101244756	Solyc03g117030.2	0.742054215	0.007841498	0.683448904	4.62e-06
101244759	Solyc03g113280.3	-1.378185074	0.058544345	-1.96265891	0.087063318
101244763	ND	0.772731223	0.084496189	ND	ND
101244768	Solyc04g071520.3	ND	ND	1.670114108	0.049127316
101244774	Solyc06g035520.3	1.748844805	0.02809491	-3.057212682	0.002430179
101244777	Solyc06g062845.1	-1.085578534	0.019730349	ND	ND
101244780	ND	2.537753624	0.002597204	ND	ND
101244781	ND	ND	ND	-0.895686187	0.064248541
101244782	Solyc07g006810.3	-0.585680638	0.04686153	ND	ND
101244787	ND	ND	ND	0.513089305	0.002267707
101244789	ND	1.566704153	0.024698374	ND	ND
101244790	ND	-0.392235263	0.054503042	ND	ND
101244797	ND	1.308805257	0.009558985	ND	ND
101244805	Solyc01g079540.3	0.546465289	0.00942518	ND	ND
101244809	Solyc01g088530.2	ND	ND	-1.117660702	0.03602066
101244810	Solyc09g089780.3	2.688491538	0.004412945	ND	ND
101244811	ND	-1.131301925	0.036616264	ND	ND
101244814	ND	-0.434591434	0.052046535	ND	ND
101244820	ND	1.326530702	9.69e-05	0.570811901	0.012764121
101244821	Solyc02g094060.3	-2.259943072	0.000838171	-2.760686586	0.000894528
101244822	ND	-1.60431805	0.020757452	ND	ND
101244827	Solyc02g083400.3	1.828973202	0.001725605	0.883356496	0.023476173
101244831	Solyc02g069490.3	ND	ND	-2.214945611	0.033350445
101244837	Solyc02g063230.1	ND	ND	3.507228857	0.033171138
101244841	Solyc12g010180.2	ND	ND	0.406787827	0.056564488
101244843	Solyc12g019740.2	-2.272382377	2.66e-06	-1.308050627	0.01393485
101244851	ND	0.591756762	0.033272325	ND	ND
101244852	ND	ND	ND	5.772796702	1.33e-08
101244853	ND	-0.529780235	0.030898563	ND	ND
101244856	ND	-4.943389582	0.026474421	ND	ND
101244864	Solyc04g077020.3	-0.962464245	0.001408669	ND	ND
101244867	ND	3.800391946	0.003292631	ND	ND
101244868	Solyc04g080600.3	1.673435889	0.000661062	ND	ND
101244871	Solyc05g012370.3	-1.263181344	0.016725225	-1.946574056	0.000451379
101244872	Solyc05g009240.3	ND	ND	-6.181820095	0.022136982
101244882	Solyc06g061070.3	-1.1702513	0.030839251	ND	ND
101244883	ND	-0.507127527	0.098245978	ND	ND
101244886	ND	1.508433513	0.004839487	ND	ND
101244894	Solyc08g076880.3	ND	ND	-1.387261102	0.008745677
101244897	ND	-1.718237015	0.00194343	ND	ND
101244906	ND	0.787358497	0.040508781	ND	ND
101244907	ND	3.077673309	0.026944124	ND	ND
101244909	ND	-0.57723488	0.052775699	ND	ND
101244912	Solyc10g047240.2	ND	ND	1.026346099	0.057125007
101244915	ND	5.792759998	0.02827605	ND	ND
101244916	Solyc10g080760.2	-0.878154265	0.061046466	ND	ND
101244918	Solyc10g085820.2	ND	ND	-0.85559813	0.001631106
101244919	Solyc02g092040.1	-1.618187152	0.06839929	ND	ND
101244925	Solyc02g062550.3	ND	ND	1.933921823	0.088480746
101244927	Solyc11g068830.2	ND	ND	-0.427257859	0.071109162
101244929	ND	ND	ND	-5.351361934	0.038269012
101244935	Solyc03g093880.3	ND	ND	-0.595518719	0.030084315
101244941	Solyc12g096930.2	ND	ND	-6.159906888	0.001764364
101244952	ND	2.702974292	0.000922336	ND	ND
101244958	Solyc05g046010.3	ND	ND	1.125442977	0.049630576
101244959	ND	ND	ND	-1.09468982	9.06e-05
101244960	ND	-1.484683616	0.029487711	ND	ND
101244961	Solyc06g074710.1	-2.331609991	0.002740738	ND	ND
101244973	ND	1.900833521	0.057937467	2.712331905	3.34e-05
101244989	Solyc01g067460.2	-4.226982387	9.61e-07	ND	ND
101244990	ND	0.704216168	0.01396395	ND	ND
101244991	Solyc09g065860.3	-0.572759796	0.016301028	ND	ND
101244997	Solyc01g100350.3	-0.630267273	0.054907756	-0.380321772	0.04355578
101244998	ND	ND	ND	0.924546604	0.000239681
101245000	Solyc01g103680.3	-0.362680844	0.014761238	ND	ND
101245002	Solyc01g105130.3	0.428604972	0.07369175	ND	ND
101245005	Solyc01g110530.3	0.483065588	0.050086374	0.340016478	0.057181214
101245011	ND	ND	ND	-2.543495854	0.033446096
101245018	Solyc11g018610.2	0.837296443	0.00349453	ND	ND
101245021	Solyc02g072130.3	0.826456058	0.030632603	ND	ND
101245027	ND	2.466526118	0.009597775	ND	ND
101245031	Solyc12g008940.2	ND	ND	0.415463433	0.086803363
101245032	ND	-1.00718049	0.01876382	ND	ND
101245035	ND	-1.990260806	9.36e-05	ND	ND
101245037	Solyc03g082550.3	ND	ND	-1.770162685	0.016214861
101245038	ND	ND	ND	0.583432941	0.075060527
101245045	Solyc03g113240.3	-0.76563414	0.037813623	1.91575222	0.004739831
101245047	Solyc03g110940.3	-1.495712148	0.002354897	ND	ND
101245049	Solyc04g015620.3	ND	ND	-1.1593298	0.07456208
101245054	ND	4.205263371	0.085661626	2.95309563	0.07544125
101245055	ND	-0.432012792	0.096602542	ND	ND
101245056	Solyc05g008900.3	ND	ND	-0.898592131	8.57e-07
101245062	ND	ND	ND	-0.571222757	0.032804345
101245068	ND	-1.099237099	0.002694522	-0.500877746	0.078381268
101245071	Solyc06g082520.3	1.011850245	0.000163801	ND	ND
101245073	Solyc07g008070.1	ND	ND	2.193489963	0.050173075
101245074	Solyc07g053930.1	0.925161509	0.051223834	ND	ND
101245076	ND	ND	ND	-0.335468319	0.068267637
101245077	Solyc07g065850.3	0.615714326	0.023352428	ND	ND
101245081	ND	2.515733156	0.009841698	ND	ND
101245084	Solyc08g078060.3	1.917582934	0.087975107	ND	ND
101245091	ND	4.038699141	0.080380314	ND	ND
101245102	Solyc01g110280.3	ND	ND	0.50961955	0.034163445
101245104	Solyc01g111730.3	ND	ND	-1.013126314	1.59e-06
101245105	Solyc01g095700.3	0.997332414	0.011624084	0.957524228	0.065701291
101245116	Solyc02g087150.3	-1.075144813	0.046952725	ND	ND
101245121	Solyc02g069460.3	-1.760863232	0.016595982	ND	ND
101245130	ND	ND	ND	-1.150427995	0.003966921
101245147	ND	ND	ND	1.159832499	0.090212741
101245148	ND	-0.61697899	0.043389556	ND	ND
101245157	Solyc04g078460.3	2.41155731	0.011866784	4.763720075	4.23e-08
101245158	ND	3.711100978	0.001434231	3.266287431	0.004565443
101245162	ND	0.340785486	0.065303549	ND	ND
101245163	Solyc05g007780.3	-1.818586899	0.000312882	ND	ND
101245166	ND	1.145155338	0.002488142	ND	ND
101245175	ND	-0.945362033	0.004791008	ND	ND
101245177	Solyc06g084615.1	-1.027631211	0.085914522	ND	ND
101245178	ND	ND	ND	0.580865888	0.025454694
101245180	Solyc07g014690.3	-1.82749363	0.001272524	ND	ND
101245181	ND	2.143316231	0.001068142	ND	ND
101245198	ND	ND	ND	0.609645565	0.088623738
101245200	Solyc09g075180.3	ND	ND	0.61358028	0.004568054
101245201	Solyc09g090610.3	0.73278949	0.019442644	ND	ND
101245201	Solyc06g008170.3	0.73278949	0.019442644	ND	ND
101245201	Solyc06g083780.3	0.73278949	0.019442644	ND	ND
101245201	Solyc09g072870.3	0.73278949	0.019442644	ND	ND
101245202	Solyc09g083360.3	2.146147831	0.099277163	ND	ND
101245206	ND	-0.730218725	0.001196168	ND	ND
101245208	Solyc10g005460.3	ND	ND	-2.171305349	0.002243929
101245213	ND	-0.504474022	0.039572689	ND	ND
101245219	Solyc02g088350.3	-1.383308863	0.001371108	ND	ND
101245220	Solyc02g085870.3	ND	ND	-1.458295632	0.023366124
101245224	Solyc02g064730.3	ND	ND	-0.489596356	0.015388495
101245229	Solyc03g007070.3	-0.316056866	0.095761776	ND	ND
101245230	ND	ND	ND	-0.517352669	0.082129498
101245233	Solyc03g093890.3	ND	ND	2.873266687	0.01403585
101245238	ND	ND	ND	0.317985484	0.014256603
101245240	Solyc12g096900.2	1.102811109	0.007518588	ND	ND
101245241	Solyc12g095810.2	ND	ND	-1.80876149	0.035170329
101245242	ND	-1.840212565	0.072552853	ND	ND
101245244	Solyc03g112150.1	-1.605557425	0.0003323	0.682596206	0.000118551
101245253	ND	-2.039937569	0.054627596	ND	ND
101245255	Solyc05g056380.3	2.458094849	0.011400061	ND	ND
101245257	ND	ND	ND	2.800443101	0.079988727
101245263	ND	-2.857081772	0.02783436	ND	ND
101245265	Solyc06g072810.3	-1.462335558	0.084832528	ND	ND
101245269	ND	-2.2343016	0.05489013	ND	ND
101245270	ND	-0.68992749	0.018747544	ND	ND
101245274	ND	-0.746565472	0.017612205	-0.739250139	0.021162031
101245277	Solyc08g082850.3	ND	ND	0.341236142	0.089896392
101245279	Solyc08g074450.3	-0.955028792	0.0068452	ND	ND
101245282	Solyc09g014860.3	3.724221322	3.75e-05	ND	ND
101245291	ND	-0.491049262	0.079621451	ND	ND
101245294	ND	-0.460066584	0.002064079	ND	ND
101245296	ND	-0.702962311	0.022026098	ND	ND
101245297	Solyc10g006860.3	-2.302775781	1.01e-05	ND	ND
101245299	ND	-1.574033829	0.001166058	ND	ND
101245301	Solyc01g111075.1	ND	ND	2.27309436	0.099271832
101245302	ND	-1.500808678	0.007882957	ND	ND
101245309	Solyc02g090730.3	ND	ND	-1.634937123	0.048399114
101245311	Solyc02g084750.3	-0.893987874	0.002107196	ND	ND
101245314	Solyc11g012880.2	-1.516314176	0.067712814	-1.398983169	0.085747512
101245315	ND	0.730944181	0.027272041	ND	ND
101245316	ND	ND	ND	-0.966808186	0.002921558
101245319	Solyc02g072080.1	ND	ND	1.269559517	0.025669005
101245322	ND	ND	ND	2.008770597	0.039437196
101245324	Solyc11g066800.2	3.587632488	0.003934309	ND	ND
101245338	ND	0.704368876	0.064043659	ND	ND
101245339	Solyc03g118130.3	-1.238059715	0.046979998	ND	ND
101245342	ND	0.544588783	0.055178362	ND	ND
101245343	ND	ND	ND	0.473798477	0.081996904
101245344	Solyc03g113220.3	1.37067182	0.00039928	ND	ND
101245348	Solyc04g015610.3	-3.360124273	0.008013422	-3.522300543	6.4e-05
101245349	Solyc04g014360.3	-1.522278953	0.0702794	ND	ND
101245350	Solyc04g008870.3	1.505158778	0.02789894	ND	ND
101245351	ND	ND	ND	-1.552850299	3.81e-06
101245359	Solyc05g018570.3	0.325137461	0.097638674	ND	ND
101245363	Solyc05g053160.3	ND	ND	-3.339176507	0.019396811
101245364	ND	0.612456501	0.024041232	ND	ND
101245368	Solyc06g076340.3	ND	ND	-0.391041465	0.06241063
101245369	Solyc06g064570.3	-0.658061709	0.033272325	ND	ND
101245377	ND	-1.146204383	0.004217205	ND	ND
101245381	Solyc07g064690.1	0.900322362	0.041345691	ND	ND
101245382	ND	ND	ND	0.857489226	0.003803321
101245383	ND	ND	ND	1.359961219	0.036474901
101245390	Solyc09g011380.3	0.869152218	0.000142837	ND	ND
101245401	Solyc01g097890.2	ND	ND	-0.444513081	0.039323719
101245405	ND	0.528165734	0.084838007	ND	ND
101245410	ND	ND	ND	6.496734077	0.017789505
101245411	ND	-1.370978774	0.000188883	-3.742985264	2.17e-09
101245414	ND	ND	ND	5.254348043	0.048429987
101245418	ND	1.32123668	0.000769793	1.665992146	0.08248855
101245421	ND	-2.501179975	0.010892032	ND	ND
101245434	Solyc12g013530.2	ND	ND	-0.655536972	0.035246139
101245441	Solyc12g056080.2	ND	ND	0.307064902	0.010431191
101245442	Solyc03g097520.3	0.729633114	0.012894002	ND	ND
101245443	Solyc12g100200.2	-0.684176685	0.019183313	ND	ND
101245461	ND	ND	ND	-0.523255331	0.096039936
101245462	ND	0.833102622	0.011022903	ND	ND
101245464	Solyc06g010060.1	-1.129839844	0.006116842	-1.148490338	0.000693479
101245471	Solyc06g083530.3	0.71477774	0.002212943	ND	ND
101245473	ND	1.051896083	0.005194578	ND	ND
101245475	Solyc07g045050.3	-1.372893453	4.96e-07	-0.758521062	0.002876395
101245483	ND	ND	ND	2.052406925	0.002424596
101245484	Solyc09g020140.3	0.556167445	0.00409697	ND	ND
101245487	ND	ND	ND	-1.234830488	0.021207703
101245492	Solyc01g080590.3	-0.594297275	0.06589121	ND	ND
101245496	Solyc01g094070.3	ND	ND	-3.944543787	0.025827315
101245500	Solyc01g099260.3	-0.542028683	0.019721977	-2.53668034	9.81e-06
101245502	ND	-1.248952889	0.012408697	ND	ND
101245503	Solyc10g006040.1	-1.363666917	0.005262358	ND	ND
101245505	Solyc01g107330.3	ND	ND	0.889860006	0.005147083
101245515	ND	ND	ND	3.668832856	9.75e-07
101245516	ND	-0.384520108	0.065087788	-0.48209562	0.023750762
101245517	ND	ND	ND	5.040863262	0.008782013
101245518	Solyc11g006710.2	-3.121281442	0.04824693	ND	ND
101245520	Solyc02g064720.3	-1.102730863	0.061731414	ND	ND
101245521	ND	ND	ND	-2.310018595	0.049623331
101245524	Solyc12g008960.2	2.069783349	0.013286257	1.138218127	0.053084138
101245551	ND	0.46695584	0.013805254	ND	ND
101245553	Solyc06g073560.3	2.431966335	0.007725535	ND	ND
101245558	Solyc07g018360.3	-0.98302925	0.011878995	0.708065469	0.060894509
101245562	ND	ND	ND	0.339373536	0.08295345
101245566	ND	-0.505964269	0.054763932	ND	ND
101245570	Solyc08g068960.3	-3.567919703	0.000189915	ND	ND
101245572	ND	0.994853787	0.041293175	0.608402034	0.049463544
101245574	Solyc08g078010.3	ND	ND	0.811079606	0.04655203
101245581	Solyc01g067400.3	0.270426661	0.094921995	ND	ND
101245582	ND	-1.056766682	0.047395002	ND	ND
101245583	ND	-1.592245509	0.01146146	ND	ND
101245586	Solyc01g090970.3	-3.614229711	0.082956737	ND	ND
101245590	ND	-1.55988113	0.004939436	ND	ND
101245592	ND	ND	ND	1.363405153	0.085842952
101245604	Solyc11g007110.2	-0.479823379	0.076675381	ND	ND
101245616	Solyc11g065530.1	ND	ND	-3.731901283	0.038946316
101245623	Solyc12g005730.2	ND	ND	-2.268813321	0.003460702
101245625	ND	2.387438555	0.032167391	ND	ND
101245631	Solyc03g118120.3	-3.1287075	9.61e-05	-1.011231014	0.034109676
101245647	ND	-1.22907609	0.002441565	-0.89519357	0.001112495
101245648	Solyc05g013710.3	2.353796495	0.002364526	2.782988798	0.001595242
101245652	Solyc05g055260.3	0.82671233	0.066102754	ND	ND
101245655	ND	0.491826777	0.020218106	ND	ND
101245658	ND	ND	ND	0.447541898	0.043224239
101245667	ND	ND	ND	4.681365976	4.79e-05
101245668	ND	-2.908926905	0.045050381	-1.781734371	0.090430178
101245673	Solyc07g042300.1	-1.026028285	0.006239652	ND	ND
101245680	ND	-0.760340004	0.032919258	ND	ND
101245683	Solyc08g079180.3	-1.08528892	0.003678699	0.572093971	0.030704258
101245684	Solyc08g075880.3	1.895859323	0.042806151	ND	ND
101245685	Solyc08g074440.3	ND	ND	0.587898435	0.001390249
101245688	ND	ND	ND	-1.152407356	0.000455245
101245693	Solyc01g079580.3	-1.355461742	0.095175197	ND	ND
101245697	ND	2.239867153	0.000693408	ND	ND
101245698	Solyc01g097910.2	-1.152981512	0.031847848	ND	ND
101245703	ND	-0.586226151	0.061482483	ND	ND
101245711	Solyc02g094000.1	3.951932556	0.020795155	3.176704071	0.009204394
101245722	ND	ND	ND	-1.151418504	0.023760122
101245729	ND	ND	ND	7.010224547	3.08e-05
101245731	ND	0.51377264	0.08526639	ND	ND
101245733	Solyc03g025460.3	ND	ND	-2.364708817	0.022339975
101245742	ND	1.609694008	0.014225507	2.498833019	6.21e-05
101245755	Solyc04g074940.3	ND	ND	-0.482425771	0.059480934
101245763	ND	-0.632842328	0.005947839	-0.403098818	0.042472507
101245767	ND	1.134283351	0.00039059	0.505900981	0.033137122
101245768	Solyc06g071320.3	-3.53317709	0.006934441	-1.440038942	0.063130552
101245769	Solyc06g066800.2	ND	ND	1.936428169	0.085602041
101245779	ND	-0.436791924	0.074423659	ND	ND
101245781	Solyc08g023660.3	1.473486733	0.007720837	ND	ND
101245783	ND	-1.030400719	9.53e-05	ND	ND
101245785	Solyc08g076840.3	ND	ND	0.441910984	0.098054417
101245786	Solyc01g010950.3	ND	ND	1.291907702	0.018856353
101245790	Solyc09g007850.3	-1.213386803	0.0222894	ND	ND
101245802	Solyc01g106020.3	-0.57490444	0.047131938	0.866440877	6.01e-05
101245805	Solyc01g107340.3	-1.838935566	0.013534718	ND	ND
101245806	ND	2.179547147	1.12e-07	ND	ND
101245814	ND	1.805304274	0.019847679	ND	ND
101245816	Solyc11g006830.2	ND	ND	0.694561619	0.023724414
101245820	Solyc03g007090.1	-0.662549873	0.039006926	ND	ND
101245827	ND	ND	ND	-0.275141683	0.027733999
101245828	ND	ND	ND	0.747349	0.065501761
101245830	Solyc12g095790.2	0.86964336	0.026998849	ND	ND
101245834	ND	-0.385789176	0.072904699	-0.500392009	0.007281566
101245836	Solyc04g058140.3	0.499881276	0.050102367	ND	ND
101245839	ND	ND	ND	-0.318851638	0.076510703
101245840	ND	ND	ND	-1.514916225	0.045432786
101245843	ND	0.905494155	0.035903239	ND	ND
101245852	Solyc06g073550.3	ND	ND	0.597213706	0.000838745
101245856	Solyc06g072770.3	ND	ND	-2.38907408	0.000464149
101245858	ND	1.314045109	0.043434721	ND	ND
101245859	ND	ND	ND	0.723372201	0.047753798
101245860	ND	-1.921268559	0.006533129	ND	ND
101245880	Solyc09g064500.3	-1.784654207	0.006958985	ND	ND
101245881	Solyc01g073650.3	ND	ND	-0.5376137	0.001128166
101245885	Solyc01g090990.3	1.064836115	0.000949695	ND	ND
101245886	Solyc09g092270.3	-0.725485078	0.082385317	ND	ND
101245888	Solyc01g102500.3	0.370885599	0.009896066	ND	ND
101245890	ND	-1.829327254	0.000418733	ND	ND
101245896	ND	1.099961529	0.006072831	2.64669497	0.006231407
101245901	Solyc10g084040.2	ND	ND	-0.938255791	0.037585272
101245903	Solyc11g007120.2	-0.768338111	0.00013092	ND	ND
101245906	ND	ND	ND	1.399420492	0.001702835
101245907	ND	ND	ND	-0.429239152	0.003181369
101245913	ND	-0.941509722	0.010130046	-0.550459449	0.005184202
101245917	Solyc11g066830.2	-0.620116264	0.077366575	ND	ND
101245918	Solyc11g071290.2	-2.156491221	0.000391715	ND	ND
101245920	Solyc11g072390.2	ND	ND	0.70366365	0.028523039
101245924	Solyc12g019860.2	ND	ND	0.244961363	0.022600012
101245927	ND	0.593973289	0.019790974	ND	ND
101245934	Solyc03g114350.1	-1.270438962	3.07e-05	ND	ND
101245938	Solyc04g014270.3	0.955419914	0.001919767	ND	ND
101245940	Solyc04g072740.3	-1.415824363	0.010197642	3.742238157	0.006258735
101245941	ND	1.18828963	0.06535175	ND	ND
101245952	ND	-3.899030286	1.13e-12	ND	ND
101245954	ND	ND	ND	-0.979123219	6.42e-06
101245965	ND	ND	ND	8.990809443	9.01e-06
101245974	ND	ND	ND	-2.218918623	0.000593626
101245978	Solyc08g083500.2	4.810811786	9.6e-08	ND	ND
101245980	ND	1.361899588	0.001776909	ND	ND
101245982	ND	-0.933863915	0.006675188	ND	ND
101245986	Solyc01g079590.3	ND	ND	-0.491239498	0.018868189
101245989	ND	-0.562866022	0.01901403	-0.480920085	0.088878907
101245991	ND	ND	ND	2.588399928	0.003803321
101245992	ND	1.835218184	0.058196867	ND	ND
101245993	ND	-2.617362728	0.004031799	1.513681897	0.003610207
101245998	Solyc10g076410.1	1.907049404	0.005946372	2.277228639	0.041455286
101245999	Solyc02g030480.3	ND	ND	2.764548658	0.031906173
101246001	Solyc10g079460.1	ND	ND	3.504594365	9.29e-05
101246008	ND	ND	ND	0.468476094	0.094766638
101246009	Solyc02g082130.2	ND	ND	0.329536071	0.057451429
101246023	ND	-17.27280718	0.000958355	-3.707719282	5.56e-08
101246025	Solyc03g025970.3	ND	ND	-0.481499305	0.071109162
101246027	ND	1.157147249	0.023436582	ND	ND
101246028	Solyc03g063560.3	-1.012317518	0.023669782	ND	ND
101246031	Solyc12g057160.1	2.0945559	0.097783723	ND	ND
101246033	ND	0.442430769	0.05725821	ND	ND
101246034	ND	1.232553242	0.015145524	-0.867044457	0.048622636
101246035	ND	ND	ND	0.65356043	0.065198143
101246041	ND	-0.983826161	0.032146442	ND	ND
101246046	ND	ND	ND	0.902992484	9.97e-06
101246063	Solyc06g071200.3	0.30026204	0.029863134	ND	ND
101246064	ND	-0.440263747	0.061782419	ND	ND
101246069	Solyc07g056410.3	ND	ND	1.347128536	0.039209171
101246078	Solyc01g010940.3	0.563507019	0.099942903	ND	ND
101246081	ND	-0.652651007	0.065224151	ND	ND
101246083	Solyc09g007830.3	ND	ND	-1.538214447	0.026078579
101246086	Solyc01g080620.3	1.896933399	7.69e-19	2.059668061	6.97e-28
101246091	ND	-1.020863274	0.009441263	ND	ND
101246094	ND	ND	ND	0.400234369	0.053084138
101246097	Solyc01g107350.3	ND	ND	1.133056879	0.026349372
101246098	ND	4.215387387	0.000500576	ND	ND
101246107	ND	ND	ND	-0.866917089	0.025930591
101246110	ND	1.951088282	0.002064079	ND	ND
101246112	Solyc12g009000.1	2.993579937	0.039156903	2.117813846	0.082286708
101246116	Solyc03g094010.3	1.437341147	0.007261331	ND	ND
101246122	Solyc03g118060.3	ND	ND	-2.797331922	0.098676237
101246124	Solyc03g112080.1	-0.628845904	0.016182462	-1.486202878	6.05e-06
101246126	ND	1.182214117	0.086781136	ND	ND
101246130	Solyc04g054400.3	-0.744035002	0.007129894	ND	ND
101246133	ND	1.849837098	0.002017747	1.035409959	0.004002314
101246135	Solyc05g005160.3	1.13062368	0.013260098	ND	ND
101246136	Solyc05g010140.3	-0.534163878	0.060985563	ND	ND
101246139	Solyc05g056320.3	-0.529211912	0.033692428	-0.894933905	0.002590996
101246142	Solyc05g050600.3	0.524988321	0.027817651	ND	ND
101246143	ND	-11.15864887	1.78e-14	-5.642722163	0.001764364
101246147	Solyc06g074650.3	0.546353641	0.005434261	ND	ND
101246148	ND	-1.743890835	0.00084037	ND	ND
101246149	Solyc06g072330.3	3.956622781	3.16e-06	2.691911878	0.01650382
101246155	ND	0.40863028	0.089315033	-0.288084568	0.039325562
101246166	ND	-0.358608935	0.04452698	ND	ND
101246169	ND	0.371189415	0.060974877	ND	ND
101246171	ND	-1.043731	0.002242246	ND	ND
101246172	Solyc01g005500.3	ND	ND	4.3615398	0.012568242
101246181	Solyc09g092290.1	-1.467594834	0.070878369	-4.424420303	1.39e-05
101246183	ND	-0.804509529	0.049931721	ND	ND
101246187	ND	-0.726535062	0.003353651	ND	ND
101246188	Solyc01g104900.3	ND	ND	2.482559974	0.00957777
101246195	ND	ND	ND	-2.749228893	9.05e-05
101246210	ND	ND	ND	4.310053263	0.006231407
101246214	Solyc11g072380.2	ND	ND	-2.921476065	1.72e-06
101246218	ND	-1.560321708	0.002137019	ND	ND
101246222	ND	-0.833125188	0.004539443	-0.786686248	0.006376409
101246224	ND	-1.076520821	0.052610709	ND	ND
101246230	ND	ND	ND	-0.575023053	0.00667809
101246231	ND	6.892001791	1.03e-06	2.212756495	0.007209173
101246233	Solyc03g116350.3	ND	ND	-0.401605625	0.080924038
101246235	ND	1.071987984	0.061740623	ND	ND
101246243	Solyc04g080740.1	1.644086859	9.61e-07	ND	ND
101246246	ND	0.47810454	0.006637561	ND	ND
101246249	Solyc05g054210.3	ND	ND	1.489655697	0.000527061
101246262	ND	ND	ND	5.8868186	0.013155095
101246264	Solyc07g053890.3	-2.890983698	4.31e-06	-2.146570101	0.000455245
101246270	Solyc08g079150.1	-2.699208941	0.008414606	-2.673794265	0.023545463
101246275	ND	2.371838931	0.037227558	ND	ND
101246277	ND	2.196100756	0.036406729	ND	ND
101246280	Solyc01g087180.3	-2.457141842	0.083494015	-4.76620356	8.82e-06
101246283	ND	0.621917674	0.097638674	ND	ND
101246286	ND	-1.407765609	0.002779292	ND	ND
101246287	Solyc10g055610.2	ND	ND	-1.701151318	1.15e-09
101246301	Solyc02g085830.3	2.384751529	0.02091971	ND	ND
101246305	ND	ND	ND	0.583436582	0.044741597
101246311	ND	0.623002516	0.02158763	ND	ND
101246319	ND	-1.025987069	0.055466831	ND	ND
101246321	ND	1.257251299	0.05024552	ND	ND
101246325	ND	0.727760694	0.085474639	0.512189686	0.063438391
101246330	ND	ND	ND	2.877634075	0.005996588
101246333	Solyc03g113190.1	ND	ND	0.545350404	0.084206139
101246336	Solyc04g006940.3	1.744701048	0.052932731	ND	ND
101246340	Solyc04g064860.1	ND	ND	1.846251328	0.001182516
101246341	Solyc04g074950.3	2.249018285	7.12e-06	ND	ND
101246341	Solyc04g074960.3	2.249018285	7.12e-06	ND	ND
101246346	Solyc05g012440.3	ND	ND	0.452305619	0.095876849
101246347	Solyc05g015520.3	0.774134261	0.00142723	-0.54543329	0.012850252
101246348	ND	ND	ND	1.127791234	0.098676237
101246350	Solyc06g034340.2	-1.530179832	0.048359799	ND	ND
101246351	Solyc06g048480.3	ND	ND	-0.293872923	0.064248541
101246352	Solyc06g071210.3	0.637315286	0.038140028	ND	ND
101246357	Solyc07g008150.3	0.631473926	0.00779567	ND	ND
101246359	Solyc07g056400.1	ND	ND	-1.324649198	0.086490178
101246367	ND	-2.207073158	0.01031759	ND	ND
101246369	ND	ND	ND	0.36278082	0.095540996
101246370	ND	-1.173624659	0.019487351	ND	ND
101246372	ND	ND	ND	-2.594095973	0.090430178
101246382	ND	-0.665446688	0.016249795	ND	ND
101246383	ND	1.207679529	0.018455139	ND	ND
101246387	Solyc01g088810.3	1.761077421	0.011666873	ND	ND
101246391	Solyc10g084050.2	1.051234066	0.010130046	0.48083691	0.025100655
101246393	ND	2.500572	0.03837727	ND	ND
101246397	Solyc11g012910.2	-1.349447732	0.002891207	0.640666574	0.003491722
101246412	ND	-6.280800864	0.084955461	-7.470191422	2.96e-08
101246424	Solyc05g005150.1	-1.586061979	0.014427766	ND	ND
101246425	ND	-0.685710333	0.027719295	ND	ND
101246426	Solyc05g013730.3	0.497514157	0.03490422	ND	ND
101246441	ND	ND	ND	-2.117839658	0.023658069
101246445	ND	-2.691355109	0.001372077	ND	ND
101246452	ND	-0.479548178	0.02157567	ND	ND
101246456	ND	-2.170962721	0.010289271	ND	ND
101246457	ND	-2.961566038	1.7e-06	ND	ND
101246458	ND	2.846094417	0.001430155	ND	ND
101246460	ND	0.749245233	0.004553902	0.288637319	0.093516122
101246461	ND	2.619994061	5.5e-05	ND	ND
101246464	ND	-1.001817022	0.009382668	ND	ND
101246467	Solyc09g064520.3	-1.116544053	0.013805254	ND	ND
101246470	Solyc01g088600.3	-0.721625747	0.06535175	ND	ND
101246473	ND	-2.778256076	1.78e-06	-8.060367566	8.22e-14
101246475	ND	0.466062492	0.06868469	ND	ND
101246477	ND	ND	ND	-0.808707989	0.001408428
101246478	ND	2.051738492	0.000142174	ND	ND
101246480	Solyc10g018160.2	0.420291811	0.011048434	ND	ND
101246484	Solyc10g050970.1	6.609349062	0.052792181	3.726738773	0.016162724
101246488	ND	-2.216385079	0.017776532	-3.724675963	0.007392524
101246495	ND	1.789578408	0.021836252	0.872526388	0.08127196
101246502	ND	0.834687548	0.028762898	ND	ND
101246504	Solyc11g070160.2	0.889764326	0.019979127	ND	ND
101246508	ND	-0.436652667	0.019241709	ND	ND
101246511	ND	ND	ND	1.141210044	0.002921387
101246513	ND	-0.758728399	0.003936201	ND	ND
101246514	Solyc03g083970.3	-2.112456789	1.49e-05	ND	ND
101246519	ND	0.915578535	0.011850898	-0.918619199	0.027327056
101246521	Solyc03g115870.3	ND	ND	1.621943784	0.03217607
101246524	ND	-0.77319394	7.41e-05	ND	ND
101246533	Solyc05g053540.3	1.00640733	0.001078946	ND	ND
101246548	ND	2.215347538	0.038035513	ND	ND
101246552	ND	-0.702618581	0.0577174	ND	ND
101246554	ND	-1.134361789	0.012986407	ND	ND
101246557	Solyc01g009480.3	ND	ND	3.154532063	0.002307749
101246562	Solyc01g079610.3	1.093254628	0.002603647	ND	ND
101246564	ND	-0.957342787	0.005194578	-0.818633822	0.043224239
101246569	Solyc01g100390.3	2.031530788	0.070999754	ND	ND
101246577	Solyc02g031740.3	0.767356772	0.036861096	1.276135106	0.009212862
101246578	Solyc10g079430.2	1.270298324	0.000748516	ND	ND
101246579	ND	-1.330445277	0.000725748	ND	ND
101246583	Solyc02g088300.3	0.528422291	0.069794903	ND	ND
101246584	Solyc11g005810.2	ND	ND	0.279669137	0.046619298
101246586	ND	-1.745960688	0.058662979	ND	ND
101246588	Solyc02g082100.3	-0.670944191	0.067667651	ND	ND
101246590	ND	ND	ND	1.675981002	0.021395885
101246594	ND	2.728066933	0.000170493	ND	ND
101246600	ND	ND	ND	-0.515032625	0.008029825
101246606	ND	-0.661976031	0.094536522	ND	ND
101246607	Solyc12g089190.1	ND	ND	5.706549793	0.041679936
101246612	ND	-2.839133197	0.014539318	ND	ND
101246614	ND	ND	ND	0.647901277	0.005663373
101246615	Solyc03g113180.3	ND	ND	0.779402228	0.090171231
101246620	ND	0.964439119	0.090340607	ND	ND
101246627	Solyc04g077130.1	-1.616455615	0.02295958	ND	ND
101246628	ND	-0.969955972	0.000722709	1.477908778	0.062866375
101246637	ND	ND	ND	1.152552716	0.010049282
101246643	ND	0.693807202	0.09430181	ND	ND
101246644	ND	0.848942442	0.022180357	ND	ND
101246651	ND	1.785909968	0.023408113	-1.944326786	0.074670967
101246652	ND	ND	ND	-0.564184558	0.021292871
101246655	ND	0.740594093	0.008212236	ND	ND
101246656	ND	-0.6595527	0.000947942	ND	ND
101246665	ND	-4.18537425	8.44e-05	-3.455656776	0.000169376
101246666	Solyc09g091000.3	ND	ND	1.739883547	0.096704071
101246667	ND	5.834170422	0.014942322	6.028266968	0.001618568
101246669	Solyc10g009080.3	-1.562292	0.000230701	ND	ND
101246672	Solyc01g107380.3	-0.488290173	0.041338563	ND	ND
101246680	Solyc02g093020.3	1.533958004	0.016332992	0.999153541	0.000285968
101246682	Solyc02g091940.3	ND	ND	-0.822235905	0.001540637
101246683	ND	ND	ND	-0.929136454	0.096798222
101246684	ND	1.039858006	0.072309573	ND	ND
101246688	Solyc02g064680.3	1.537595104	0.055379738	ND	ND
101246690	ND	2.795282359	0.008222268	4.424393785	0.071168097
101246692	ND	ND	ND	-1.075948814	0.06654564
101246693	Solyc12g009030.2	ND	ND	-0.279500946	0.088157016
101246694	Solyc12g015630.2	-0.751899915	0.070873721	-3.128886769	0.018309631
101246699	ND	ND	ND	3.562272961	0.038061197
101246702	ND	ND	ND	-1.128439188	0.005452549
101246703	ND	ND	ND	-0.373102727	0.007742059
101246706	Solyc04g058080.3	ND	ND	1.217423845	0.065753445
101246709	Solyc04g078540.3	ND	ND	1.077613326	0.088821432
101246713	Solyc05g005170.3	-4.23578552	0.006674087	ND	ND
101246715	ND	0.687729185	0.004774651	0.475573916	0.087522399
101246717	ND	-0.468571518	0.062623052	ND	ND
101246721	Solyc05g053090.2	1.86791763	0.00054083	-0.621579116	0.005018662
101246723	Solyc05g050580.3	0.445027584	0.032786843	ND	ND
101246729	Solyc06g072310.3	1.533368824	0.062526819	ND	ND
101246734	ND	ND	ND	0.449735866	0.014736921
101246735	ND	ND	ND	-0.327078088	0.03476123
101246738	Solyc08g013900.3	1.440124343	0.025072947	2.426015317	0.035246139
101246744	ND	-0.534327916	0.019404822	ND	ND
101246754	ND	0.791613445	0.071966992	ND	ND
101246755	ND	2.41625426	0.090167574	ND	ND
101246761	Solyc09g092310.1	-2.936746408	2.7e-12	-4.850572984	2.61e-08
101246763	Solyc01g102610.3	-1.355634991	0.003984699	-2.196666464	0.063416527
101246765	ND	-1.6956304	0.048521087	ND	ND
101246767	Solyc10g006140.3	-0.646466547	0.006169678	ND	ND
101246768	Solyc01g104780.3	ND	ND	1.990763836	0.05139554
101246771	ND	1.248664243	0.017361298	ND	ND
101246773	ND	-1.049718608	0.048251343	-0.581489107	0.098472128
101246777	Solyc02g090670.3	ND	ND	0.27796616	0.037622785
101246778	ND	ND	ND	0.537543594	0.077904268
101246780	ND	-0.848100214	0.000277827	ND	ND
101246782	ND	-0.814978019	0.089416009	-0.897052902	0.020151893
101246787	Solyc02g070520.3	0.436343565	0.054223553	ND	ND
101246792	Solyc11g066860.2	-0.873791549	0.068131293	ND	ND
101246793	ND	0.474410182	0.097638674	ND	ND
101246796	Solyc12g005790.2	ND	ND	2.928197504	0.015092884
101246803	ND	-1.318967439	0.001048906	ND	ND
101246806	ND	ND	ND	-3.832042959	0.093523254
101246807	Solyc12g055990.2	ND	ND	0.822769012	0.046070585
101246812	Solyc03g116890.3	ND	ND	2.947745183	0.023518506
101246814	ND	-0.340208541	0.072220503	-0.935374532	2.16e-06
101246816	ND	0.979525248	0.008161743	ND	ND
101246828	Solyc06g007360.3	0.478711696	0.085278167	ND	ND
101246830	Solyc06g053480.3	-0.719720669	0.01603705	ND	ND
101246833	Solyc06g061000.3	ND	ND	-0.499489197	0.025040202
101246835	ND	ND	ND	-0.965397228	8.44e-05
101246836	Solyc07g006890.1	1.387505046	0.046754668	ND	ND
101246852	ND	-0.388616064	0.049948957	ND	ND
101246860	ND	-0.66080345	0.010300457	ND	ND
101246862	Solyc09g066340.1	ND	ND	5.999356807	0.061263247
101246864	Solyc09g072800.3	-1.13493345	0.058196867	ND	ND
101246866	Solyc01g097960.3	-5.410536317	0.00069148	ND	ND
101246870	Solyc01g110360.3	-2.782145324	2.6e-06	ND	ND
101246876	Solyc10g076480.2	2.131318615	0.012040305	ND	ND
101246880	ND	1.047299821	0.041338563	0.681033705	0.013504061
101246889	ND	0.852923342	0.020998429	ND	ND
101246893	ND	ND	ND	-2.612026092	9.06e-05
101246897	ND	-1.478339199	0.052557911	ND	ND
101246898	ND	ND	ND	-0.722084607	0.056824854
101246899	ND	1.866293149	0.067741212	ND	ND
101246903	Solyc03g104810.3	ND	ND	-0.335941714	0.076318463
101246904	Solyc12g100040.1	0.512765549	7e-05	ND	ND
101246910	Solyc03g112060.3	-2.797728381	1.34e-05	ND	ND
101246911	ND	-0.608284034	0.065231971	ND	ND
101246918	Solyc04g050480.3	0.822323202	0.004234406	ND	ND
101246923	Solyc04g080990.2	ND	ND	2.015315736	0.08402836
101246927	ND	ND	ND	-2.275641485	0.079391755
101246929	ND	0.904837426	0.045185095	1.25785679	5.33e-05
101246930	Solyc06g048520.3	0.503528291	0.095761776	ND	ND
101246934	ND	0.528628916	0.009310227	ND	ND
101246936	Solyc06g084530.3	-1.339507516	0.000116339	ND	ND
101246937	ND	-3.945774784	0.008893421	ND	ND
101246954	Solyc09g007790.1	ND	ND	-1.221852898	0.029669376
101246955	Solyc09g005700.3	ND	ND	0.603505618	0.01560573
101246960	Solyc09g075100.3	ND	ND	-0.534784197	0.094766638
101246961	Solyc09g083440.3	-2.557080469	0.027061759	ND	ND
101246962	ND	0.792147984	0.024490511	ND	ND
101246963	ND	2.520808947	0.068339521	ND	ND
101246965	ND	ND	ND	-0.35842664	0.055589885
101246969	ND	6.828727078	0.000796251	5.29680764	3.15e-09
101246970	ND	ND	ND	2.465011522	0.002023187
101246974	ND	ND	ND	-1.293331018	0.061261375
101246977	ND	ND	ND	2.313081201	0.003310561
101246984	ND	1.614804035	0.001971058	ND	ND
101246992	ND	0.935477933	0.094445598	ND	ND
101246993	ND	-1.847967957	0.07330543	ND	ND
101246994	ND	ND	ND	-0.742955823	0.000155722
101247006	ND	0.663891213	0.097638674	ND	ND
101247011	Solyc04g054310.3	ND	ND	0.523268813	0.083203406
101247013	Solyc04g079820.3	3.740349841	0.000805136	ND	ND
101247015	Solyc05g005180.3	-2.008959034	0.007996979	ND	ND
101247018	Solyc05g013750.3	1.498959549	0.01452124	ND	ND
101247019	ND	-0.635552243	0.00684449	ND	ND
101247022	Solyc05g056290.3	0.420764615	0.091846324	0.384662038	0.019586482
101247028	Solyc06g010250.3	ND	ND	-3.246503349	0.005663373
101247032	ND	-0.355372805	0.054223553	ND	ND
101247033	ND	ND	ND	-1.897850859	0.002010876
101247039	ND	-2.481644793	0.021085238	-5.636643342	0.001773643
101247040	ND	0.533100837	0.019939576	ND	ND
101247043	Solyc07g062260.3	-1.725306448	2.88e-05	ND	ND
101247047	Solyc08g062220.3	1.294313266	0.028747681	4.509834049	0.002622906
101247050	Solyc08g080270.3	1.728739853	0.070878369	ND	ND
101247051	Solyc08g079100.3	-1.050846	0.09591794	ND	ND
101247054	Solyc01g008100.3	-0.685638929	0.093065991	-0.606534758	0.002101013
101247056	Solyc09g014750.1	ND	ND	-9.116351113	3.06e-07
101247061	Solyc01g067290.2	-1.489381775	0.013914435	ND	ND
101247064	Solyc01g088620.3	-1.826081381	0.003188571	ND	ND
101247065	ND	-1.013684946	6.19e-05	ND	ND
101247078	Solyc10g050880.1	ND	ND	5.365044946	3.83e-07
101247082	ND	0.6486582	0.05732475	ND	ND
101247083	ND	ND	ND	1.21834931	0.016509506
101247087	Solyc11g011840.2	-0.636722811	0.06710644	-1.141105756	1.64e-06
101247094	Solyc02g069370.3	0.51042079	0.034202879	ND	ND
101247098	ND	-0.762059386	0.070532641	ND	ND
101247106	ND	0.395741324	0.092708603	ND	ND
101247118	Solyc03g116880.3	-0.699571177	0.008729583	-0.601858464	0.007828732
101247122	Solyc03g110860.3	-1.73270924	0.000893229	-0.744645267	0.049153336
101247124	ND	2.385025068	0.002118151	ND	ND
101247126	ND	0.595066674	0.021100698	ND	ND
101247130	Solyc06g034370.1	ND	ND	1.080721956	0.097946304
101247132	Solyc06g062810.1	0.561851859	0.010085579	ND	ND
101247133	Solyc06g060970.2	-18.32868928	0.002071719	-5.031445601	0.000390001
101247139	Solyc07g049210.3	-0.354934437	0.079880458	ND	ND
101247146	Solyc08g082760.3	0.775026209	0.002699081	ND	ND
101247147	ND	-0.707226161	0.055469879	ND	ND
101247148	ND	ND	ND	-1.75163776	0.002672886
101247149	Solyc01g009430.3	ND	ND	1.729496086	0.033506423
101247154	ND	1.425024244	0.018203105	ND	ND
101247157	ND	-0.610293957	0.0620859	-0.609806127	0.050582549
101247159	Solyc09g066350.1	ND	ND	5.900931795	0.034067088
101247163	ND	0.671520485	0.06973297	ND	ND
101247165	Solyc01g100410.3	ND	ND	-0.589168899	0.055883741
101247173	Solyc10g076510.2	1.979280069	0.020787383	1.228998162	0.023063376
101247175	ND	-0.403798379	0.043579211	ND	ND
101247177	ND	ND	ND	-0.689332652	0.083318301
101247182	Solyc11g012930.2	ND	ND	1.310659632	0.081100008
101247184	ND	-2.237404659	0.00712911	ND	ND
101247187	Solyc11g061960.2	1.830564438	0.026655927	ND	ND
101247196	ND	ND	ND	-1.273993161	0.047523684
101247200	Solyc03g121360.1	ND	ND	0.960695771	0.044465958
101247203	ND	-0.490648941	0.00305666	-0.806068587	0.000595484
101247205	Solyc04g015570.3	0.8300858	0.02835792	ND	ND
101247206	ND	4.285671047	0.001416691	ND	ND
101247207	Solyc04g007060.3	1.031301594	0.073177913	ND	ND
101247210	ND	-1.556930134	0.003666352	ND	ND
101247216	Solyc04g081080.1	-2.467284904	0.02517136	ND	ND
101247223	Solyc06g008600.3	0.779655302	0.028211648	ND	ND
101247235	ND	ND	ND	0.826185124	0.07456208
101247250	ND	ND	ND	-2.737342119	8.62e-06
101247253	Solyc01g073680.3	-1.389590691	0.008489638	ND	ND
101247256	ND	ND	ND	-0.61650292	0.001764364
101247257	Solyc09g084460.3	ND	ND	-4.220546503	0.018309631
101247261	ND	2.004309229	0.011248578	ND	ND
101247264	Solyc10g007960.1	ND	ND	-2.748278364	0.072438509
101247266	Solyc01g107410.3	ND	ND	0.519674945	0.01403585
101247272	Solyc10g078590.2	1.311272394	0.059335588	ND	ND
101247277	ND	ND	ND	0.230335593	0.08402836
101247283	ND	ND	ND	1.288755147	0.023415961
101247288	ND	2.8784925	0.060205193	1.765727692	0.034067088
101247293	ND	-0.73677622	0.060985563	ND	ND
101247294	ND	ND	ND	0.817959656	0.098725394
101247301	ND	ND	ND	-1.809276514	0.077069485
101247302	ND	-2.842618659	0.000808645	ND	ND
101247304	Solyc03g093940.2	ND	ND	7.430227865	0.001478158
101247305	Solyc12g096790.1	ND	ND	-7.568752916	0.006090876
101247308	ND	-4.046482898	0.069319143	ND	ND
101247316	ND	0.851487214	0.022040621	1.203366619	0.053650469
101247321	ND	-0.979090471	0.002695265	ND	ND
101247331	Solyc06g074530.1	ND	ND	1.643659435	0.00652471
101247334	ND	-2.08252212	0.012810278	-1.822720332	0.016842095
101247335	ND	ND	ND	0.507943728	0.043389584
101247336	ND	7.703958435	0.00132264	ND	ND
101247338	ND	1.77674029	0.000441493	ND	ND
101247339	Solyc07g053850.3	0.410195877	0.073743061	ND	ND
101247350	Solyc08g069050.3	0.501189094	0.068035856	ND	ND
101247358	Solyc09g019980.3	2.277055966	0.000121704	ND	ND
101247359	ND	ND	ND	2.625848261	0.002023187
101247361	ND	-1.342864536	0.004137229	-2.519786598	7.79e-05
101247363	Solyc01g067300.3	ND	ND	-1.671106813	0.000406939
101247367	ND	ND	ND	0.917190854	0.002204302
101247369	ND	ND	ND	1.086886752	0.04924996
101247370	Solyc09g092100.3	ND	ND	0.392228945	0.075106827
101247371	Solyc10g006760.3	-0.641287285	0.082967473	ND	ND
101247372	ND	0.533709891	0.073177913	ND	ND
101247374	ND	-2.206288624	0.034722163	ND	ND
101247389	ND	-1.564550311	1.47e-05	ND	ND
101247392	ND	-0.738724365	0.069999509	ND	ND
101247393	ND	-1.026534042	0.00909897	ND	ND
101247394	Solyc02g067040.3	1.799506501	0.044573765	ND	ND
101247398	ND	1.431576557	0.021547684	ND	ND
101247401	Solyc03g006000.3	0.721684899	0.049081602	ND	ND
101247402	ND	ND	ND	1.590676725	0.0245458
101247407	Solyc12g009920.1	-7.040100948	5.17e-08	-7.752295234	0.00016183
101247408	ND	1.935395401	0.000116497	ND	ND
101247413	Solyc12g087830.2	-2.89419616	7.17e-16	-3.268636529	5.42e-05
101247414	Solyc03g120300.3	ND	ND	0.519798026	0.026059844
101247415	Solyc12g094720.2	-1.301723715	0.029580289	ND	ND
101247419	ND	-1.727959877	1.59e-08	ND	ND
101247427	ND	ND	ND	1.027787282	0.023876631
101247430	ND	ND	ND	-0.781778464	0.032669866
101247432	ND	ND	ND	-0.274509239	0.045590889
101247438	ND	1.98087786	0.00951782	2.611494328	0.000124862
101247444	Solyc07g063430.3	-1.328405523	1.31e-05	-0.472082094	0.077763591
101247445	ND	-0.330809255	0.071791604	-0.381365394	0.069420272
101247453	ND	-0.765722825	0.003936201	ND	ND
101247456	ND	-6.125668493	0.000238785	ND	ND
101247459	Solyc01g079650.3	ND	ND	-2.150423917	3.66e-06
101247465	ND	2.392490766	0.001776909	ND	ND
101247470	ND	0.430092392	0.011315805	ND	ND
101247473	ND	-0.562401227	0.067070272	ND	ND
101247482	ND	-1.603416574	0.069057804	ND	ND
101247484	Solyc10g083900.2	ND	ND	7.306732119	0.029669376
101247486	Solyc02g082080.1	-1.029356489	0.053045884	ND	ND
101247488	Solyc11g019910.1	-2.211277375	0.020023644	ND	ND
101247492	Solyc02g068140.3	ND	ND	1.955399481	0.06243356
101247495	Solyc03g005970.3	1.100439507	0.040782061	ND	ND
101247497	Solyc12g013690.2	1.234824822	0.068855366	2.123280238	0.016741979
101247503	ND	1.189043002	0.066741669	ND	ND
101247515	Solyc04g007070.3	1.417316238	0.040430546	ND	ND
101247520	ND	ND	ND	0.605012856	0.032870162
101247521	ND	1.826223439	0.038046141	1.31141576	0.038089355
101247528	ND	1.52639763	0.008984771	0.914285885	0.031686475
101247532	Solyc06g051200.3	ND	ND	0.452105437	0.058150278
101247540	Solyc07g052620.1	ND	ND	-4.686358999	9.27e-05
101247541	Solyc07g064620.2	0.907252109	0.005996014	ND	ND
101247542	Solyc08g006680.3	1.191025035	0.001037346	ND	ND
101247544	Solyc08g066210.3	0.741341539	0.081817877	0.80603808	0.008434907
101247545	ND	2.639792251	0.000367941	ND	ND
101247547	Solyc01g005370.3	1.540084774	0.004537097	ND	ND
101247551	ND	ND	ND	-1.098698177	0.022292874
101247556	Solyc01g080690.3	1.17647968	0.001370496	ND	ND
101247557	Solyc09g084450.3	ND	ND	-5.084521201	0.024265706
101247558	Solyc01g095020.3	-0.39821824	0.013916122	ND	ND
101247561	Solyc01g099340.3	0.605496771	0.074766283	ND	ND
101247563	ND	-0.792169083	0.007076911	ND	ND
101247575	ND	-1.166158446	0.059831155	ND	ND
101247582	ND	ND	ND	-0.641538479	0.01691609
101247583	ND	ND	ND	2.970653607	0.035522034
101247586	Solyc12g009060.2	0.75933639	0.003034792	ND	ND
101247598	Solyc12g096780.2	ND	ND	-4.881473893	0.007828732
101247599	ND	0.670429193	0.074645384	ND	ND
101247602	ND	ND	ND	1.130144522	0.002385907
101247606	ND	ND	ND	-1.588028938	0.082054265
101247609	Solyc04g054260.3	ND	ND	1.827628205	0.02043982
101247613	Solyc04g078600.3	ND	ND	-0.540608832	0.090212741
101247614	ND	0.414443597	0.021795615	ND	ND
101247618	Solyc05g056255.1	-0.780092911	0.011001717	ND	ND
101247621	ND	1.971253811	0.05432545	ND	ND
101247622	ND	-1.456776395	0.000186594	ND	ND
101247626	ND	ND	ND	0.661776436	0.002010876
101247627	ND	1.708608427	0.031674204	ND	ND
101247634	ND	ND	ND	-0.507877551	0.006804037
101247638	Solyc07g062820.1	0.88954038	0.047447734	1.121747067	0.011232117
101247643	ND	1.123417066	0.012804331	ND	ND
101247644	ND	1.527779374	0.064681596	ND	ND
101247646	ND	1.313832663	0.053307565	ND	ND
101247658	ND	-1.234592646	0.010570635	1.007161601	0.075518466
101247659	Solyc09g082230.1	2.791181901	0.002633014	3.180024116	0.003751576
101247667	ND	0.857273564	0.017004897	ND	ND
101247670	Solyc01g111840.3	-1.527835828	0.031089748	ND	ND
101247683	Solyc02g080890.3	1.825794	0.001829984	1.697090494	0.038597471
101247684	ND	-0.703074443	0.066741669	ND	ND
101247686	Solyc02g076680.3	-1.364589703	0.083589083	ND	ND
101247687	ND	-0.683348934	0.039222235	ND	ND
101247688	ND	0.618930965	0.045718357	ND	ND
101247691	Solyc11g065670.1	0.835368715	0.005293163	ND	ND
101247691	Solyc11g069440.1	0.835368715	0.005293163	ND	ND
101247695	ND	0.734583422	0.069729511	ND	ND
101247701	ND	-1.008233862	0.058183445	ND	ND
101247705	Solyc12g087840.1	-1.178948303	0.004418029	ND	ND
101247706	Solyc03g123560.3	ND	ND	1.902051467	0.06243356
101247708	Solyc12g094710.2	0.43533728	0.008990063	ND	ND
101247711	ND	0.998809816	0.071616727	ND	ND
101247715	Solyc04g050240.3	0.426852988	0.014582944	ND	ND
101247725	ND	ND	ND	-2.714463591	0.002806429
101247727	Solyc06g071160.3	0.570031882	0.057690829	ND	ND
101247728	Solyc06g060940.2	ND	ND	-0.873560941	0.003519419
101247735	Solyc07g063420.3	2.135177	0.01020153	ND	ND
101247736	ND	-0.682296976	0.044014979	ND	ND
101247739	ND	ND	ND	1.179664231	0.019056559
101247741	Solyc08g074280.3	-0.529500315	0.079119443	ND	ND
101247747	ND	ND	ND	-1.926794624	0.002859106
101247750	Solyc01g079660.2	ND	ND	2.262777241	0.087330814
101247753	ND	-0.495832965	0.06183139	ND	ND
101247754	Solyc09g089860.3	-1.269360466	0.003623776	ND	ND
101247755	ND	2.051023955	0.001919767	-1.312767605	0.000221204
101247756	ND	-0.906993634	0.005518676	ND	ND
101247766	ND	-0.694205309	0.092363979	-1.091115537	0.010349244
101247768	ND	3.781966465	3.76e-16	3.975261459	1.02e-15
101247770	ND	0.890658571	0.040874938	1.013066344	0.051774478
101247771	Solyc02g093910.3	-0.554875324	0.08471409	ND	ND
101247774	ND	ND	ND	0.309102587	0.044465958
101247777	Solyc02g082070.3	ND	ND	-1.030142283	0.023340935
101247778	Solyc11g012950.2	ND	ND	1.135132094	0.098712801
101247784	ND	-1.473797441	0.000670773	-1.535245114	5.77e-05
101247787	Solyc03g007150.3	1.317200466	0.012653807	ND	ND
101247789	ND	-2.906133822	6.49e-13	ND	ND
101247790	Solyc03g019680.3	-0.742424407	0.026729781	ND	ND
101247807	Solyc04g009960.3	-1.520795701	0.002736918	2.0519585	0.022931437
101247808	ND	ND	ND	-1.232452723	0.066130368
101247812	Solyc04g057980.3	-0.8456564	0.03731629	ND	ND
101247815	ND	-1.601273037	0.019472503	ND	ND
101247819	Solyc05g005200.3	1.706151581	0.000384818	ND	ND
101247822	Solyc05g013780.2	0.360781271	0.071048084	ND	ND
101247825	Solyc06g008620.1	1.36495447	0.037053449	ND	ND
101247839	Solyc07g055080.3	1.146765175	0.03435121	ND	ND
101247844	ND	ND	ND	1.411316376	0.071168097
101247846	ND	0.536430539	0.085957283	ND	ND
101247848	Solyc09g010060.3	-1.073693249	0.069794903	ND	ND
101247855	ND	-3.379376995	0.012553666	ND	ND
101247861	Solyc01g099350.3	0.617791191	0.029640997	ND	ND
101247862	ND	-0.956607831	0.03680494	ND	ND
101247864	Solyc01g103890.3	-0.517057113	0.06973553	-0.54305119	0.00163823
101247867	ND	ND	ND	1.265301734	0.085071022
101247870	Solyc01g106130.1	ND	ND	3.399656245	0.068667458
101247873	Solyc10g084120.2	ND	ND	-2.646850831	8.33e-05
101247880	Solyc02g083280.3	-1.445432678	0.005968329	ND	ND
101247889	ND	-4.638529048	4.41e-05	ND	ND
101247891	Solyc03g044330.1	-2.24670844	2.76e-05	ND	ND
101247896	ND	-0.680513225	0.002952179	0.73354785	0.080476943
101247901	ND	-0.864400751	0.013728599	ND	ND
101247904	ND	0.429119941	0.04899133	ND	ND
101247913	ND	3.082241583	0.066596555	ND	ND
101247926	Solyc06g074510.3	-1.100357813	0.023012901	ND	ND
101247928	Solyc06g072250.3	0.958982321	0.07946518	0.67049012	0.021773565
101247931	ND	ND	ND	-0.763153144	0.000565107
101247934	Solyc07g053830.3	1.219622432	0.01740382	ND	ND
101247936	Solyc07g042170.3	1.851829435	0.028401705	ND	ND
101247945	Solyc08g062330.3	ND	ND	0.688162124	0.089499298
101247946	Solyc08g069080.3	0.409941584	0.087274667	ND	ND
101247959	ND	3.45412766	3.54e-09	2.37822615	0.000214265
101247960	Solyc01g091050.3	ND	ND	2.196666386	0.06080769
101247963	Solyc10g006470.3	0.371401412	0.07278822	ND	ND
101247965	ND	0.764284154	0.014539318	ND	ND
101247968	ND	ND	ND	-0.445328402	0.049254695
101247969	Solyc10g050850.2	-0.574634186	0.005156725	ND	ND
101247970	Solyc10g054860.2	0.690054632	0.067908609	ND	ND
101247976	ND	3.28083532	4.11e-06	ND	ND
101247981	ND	-2.27221195	0.07446641	1.341115468	0.049385253
101247982	Solyc11g065680.1	-0.751496483	0.071894796	ND	ND
101247987	Solyc12g010370.1	-3.42886389	0.006736377	ND	ND
101247987	Solyc12g010755.1	-3.42886389	0.006736377	ND	ND
101247991	ND	ND	ND	-0.377762114	0.032962428
101247994	Solyc12g042730.1	3.175115122	0.021949056	ND	ND
101247996	ND	1.907165709	0.008052299	ND	ND
101247999	ND	0.395004709	0.057258859	ND	ND
101248000	ND	ND	ND	1.204403217	0.033667988
101248003	Solyc03g115860.3	ND	ND	-0.93575479	0.000657986
101248007	Solyc04g056570.3	2.415867003	0.036745785	ND	ND
101248009	Solyc05g007880.3	ND	ND	-1.07069285	0.097315788
101248013	Solyc06g007460.3	ND	ND	-2.152908879	0.037622785
101248017	Solyc06g071140.3	-0.497818001	0.011966871	ND	ND
101248025	Solyc07g065710.3	-0.383879053	0.082386035	ND	ND
101248026	Solyc07g063410.3	ND	ND	-2.133387999	0.036841375
101248045	ND	0.822535746	0.047357379	ND	ND
101248047	ND	ND	ND	1.546539554	8.33e-05
101248048	Solyc09g089850.3	-0.771049445	0.067949304	ND	ND
101248051	Solyc01g100500.3	ND	ND	0.370845998	0.022633081
101248059	Solyc10g080920.2	ND	ND	3.595776171	0.023036591
101248061	ND	-0.428833949	0.095035637	-0.310295349	0.094456626
101248066	Solyc11g005900.2	-0.645717332	0.073105934	ND	ND
101248068	Solyc11g019930.2	-0.482428755	0.021730075	ND	ND
101248069	ND	-0.572123566	0.07822826	ND	ND
101248073	Solyc11g068960.2	0.705754928	0.095365688	ND	ND
101248079	Solyc12g013710.2	ND	ND	4.910497782	0.032016073
101248084	ND	ND	ND	4.135392318	0.003588126
101248085	Solyc12g089280.2	ND	ND	0.285131552	0.090357264
101248093	ND	ND	ND	0.92119348	0.043007373
101248095	ND	2.045513808	0.017004897	ND	ND
101248097	Solyc04g077220.3	ND	ND	0.841283205	0.07215689
101248101	ND	0.845186569	0.004278309	ND	ND
101248113	Solyc06g065490.3	-2.484267523	3.16e-05	ND	ND
101248116	ND	0.429553076	0.095761776	0.493761159	0.094115926
101248118	ND	ND	ND	6.105859251	0.003022011
101248124	Solyc08g067630.3	ND	ND	-1.528448288	0.074581851
101248131	Solyc01g067280.3	ND	ND	-0.824977757	0.009009156
101248133	Solyc01g073710.2	-1.73010222	5.72e-05	-1.531347212	2.42e-08
101248138	ND	ND	ND	-8.138488619	0.004198177
101248139	ND	-1.513574204	0.000517499	ND	ND
101248140	Solyc01g095430.3	-2.045346364	0.000238327	ND	ND
101248144	Solyc10g009020.3	ND	ND	-1.274737585	0.013739076
101248148	ND	0.650045818	0.065960511	ND	ND
101248154	Solyc10g085300.2	0.986323082	0.000851513	ND	ND
101248157	ND	-1.008514	0.01432846	ND	ND
101248158	ND	-1.288922004	0.000165376	ND	ND
101248159	ND	ND	ND	3.460107323	0.05886682
101248160	Solyc11g011910.2	ND	ND	-0.243749475	0.049385253
101248161	ND	-1.287280838	0.013358696	ND	ND
101248162	ND	0.76217461	0.093339217	1.055772536	0.012514911
101248164	ND	-0.522050592	0.000298051	ND	ND
101248168	Solyc02g087520.3	-2.562403547	0.003936201	ND	ND
101248172	Solyc12g005850.2	0.858400084	0.035903239	1.712203392	3.35e-06
101248173	ND	-2.251996495	0.000954135	ND	ND
101248181	ND	0.555181624	0.006831763	ND	ND
101248183	ND	-0.711720496	0.047616043	ND	ND
101248184	Solyc03g117950.3	1.184206058	0.0017142	ND	ND
101248186	ND	1.172252377	0.095776438	ND	ND
101248189	Solyc04g054190.3	-1.339872775	0.000907607	ND	ND
101248192	Solyc04g078620.3	-0.426708409	0.02163293	-0.724614139	0.006912348
101248194	ND	-1.382444316	7.35e-06	ND	ND
101248195	ND	-2.543935657	0.046469932	ND	ND
101248197	ND	ND	ND	2.23126707	0.067143359
101248198	Solyc05g015920.3	-0.448028001	0.079442177	ND	ND
101248208	ND	ND	ND	-1.262147201	0.096798222
101248211	Solyc06g072520.2	3.096912483	0.042036931	ND	ND
101248213	ND	-0.691709157	0.012539264	ND	ND
101248214	ND	ND	ND	2.073418944	0.023466887
101248220	ND	-0.959270644	0.029784175	ND	ND
101248223	Solyc08g062360.3	1.148473907	0.029275781	ND	ND
101248224	ND	0.51976996	0.065611333	ND	ND
101248225	Solyc08g066350.2	2.170864497	0.000385162	ND	ND
101248227	ND	-0.841485492	0.017918895	-0.673098108	0.070293118
101248230	ND	-0.780768223	0.033037713	ND	ND
101248235	Solyc01g087290.3	-0.735312487	0.026706538	ND	ND
101248236	ND	ND	ND	2.530495268	0.002093636
101248247	ND	ND	ND	-2.568718732	0.028591979
101248252	ND	-1.109544959	0.010266193	ND	ND
101248253	ND	3.413823642	0.02789894	ND	ND
101248254	Solyc02g089350.3	-4.096514517	0.017498684	ND	ND
101248256	ND	0.973343887	0.019636552	-0.504440647	0.023760122
101248257	Solyc02g084620.3	ND	ND	-0.379183916	0.062886999
101248258	ND	ND	ND	-0.747494189	0.004830476
101248259	ND	-0.545890801	0.003666318	ND	ND
101248261	ND	0.688193128	0.017232969	1.085225492	7.74e-05
101248269	ND	ND	ND	1.653875833	0.079988727
101248271	ND	ND	ND	-0.466880682	0.033110495
101248276	ND	2.816141884	0.044098269	ND	ND
101248279	Solyc03g123540.3	-3.473921614	0.004236869	ND	ND
101248280	Solyc12g098950.2	-0.762225016	0.000644783	ND	ND
101248281	ND	-0.487792185	0.0702794	ND	ND
101248287	ND	0.887817426	0.084661476	ND	ND
101248289	ND	2.607677374	0.036269365	ND	ND
101248292	ND	-0.559202918	0.053307565	ND	ND
101248296	Solyc05g015640.3	ND	ND	-0.692830475	0.097510867
101248299	ND	1.342479576	6.24e-05	ND	ND
101248300	Solyc05g054150.3	-0.773983664	0.015848818	-0.562125033	0.00414952
101248306	ND	ND	ND	6.34035533	0.001461602
101248311	Solyc07g009490.3	0.34916785	0.083975775	ND	ND
101248316	ND	-0.485456934	0.01453552	-0.537714557	0.040800032
101248320	ND	2.492494444	1.96e-06	ND	ND
101248324	ND	-1.518364464	0.001012279	ND	ND
101248330	ND	-0.681114161	0.041708604	1.621382949	0.006142782
101248334	Solyc01g100480.3	0.568551787	0.085909796	ND	ND
101248341	Solyc02g005210.3	-0.710781639	0.01901403	ND	ND
101248347	ND	0.928111336	0.009526543	0.73095021	0.003618342
101248351	Solyc02g082040.3	ND	ND	1.966695652	0.0384097
101248361	ND	2.843064055	0.015296941	1.940115222	0.03317766
101248362	Solyc03g019660.3	-0.975741716	0.0712354	ND	ND
101248367	Solyc03g083770.1	ND	ND	2.804350295	0.010318581
101248369	ND	ND	ND	2.354981075	0.076810102
101248373	ND	-3.3165546	8.49e-05	ND	ND
101248374	Solyc03g111973.1	0.796435438	0.005318556	ND	ND
101248376	ND	ND	ND	-0.76872906	0.002622906
101248379	Solyc04g009600.3	ND	ND	0.605681061	0.021344693
101248384	ND	0.647141167	0.00988462	ND	ND
101248385	ND	-0.817577471	3.36e-06	ND	ND
101248387	Solyc05g005230.3	-3.601677443	0.048112707	ND	ND
101248401	Solyc06g063100.3	ND	ND	-0.399872492	0.098797337
101248403	Solyc06g084470.3	-1.67920966	2.77e-05	ND	ND
101248405	Solyc07g008230.1	ND	ND	5.321262929	6.21e-08
101248409	ND	0.814606248	0.000651485	ND	ND
101248413	Solyc09g014580.3	ND	ND	4.098251949	0.090998588
101248421	ND	ND	ND	0.619968362	0.007018314
101248422	Solyc01g088690.3	0.843930608	0.050008035	-0.589302242	0.025669005
101248423	ND	-2.632276004	0.04298751	-3.283763982	0.096798222
101248424	ND	1.159837233	0.001767272	ND	ND
101248425	ND	1.338832664	0.020506822	ND	ND
101248428	ND	2.974983049	0.025496582	ND	ND
101248429	Solyc01g105100.3	0.58207235	0.057641626	ND	ND
101248432	ND	-1.012937374	0.049497991	4.861375778	0.02517077
101248434	Solyc10g046970.2	0.649592166	0.011687472	ND	ND
101248438	Solyc10g084160.2	0.788067597	0.031255912	ND	ND
101248440	Solyc02g091860.3	0.589497494	0.014104987	ND	ND
101248442	Solyc02g088260.3	ND	ND	0.294174305	0.088157016
101248443	ND	ND	ND	-1.810764074	0.000205339
101248445	ND	ND	ND	0.290463321	0.004739831
101248448	ND	-1.196725929	0.055379738	ND	ND
101248452	Solyc11g070140.2	ND	ND	-0.616678792	0.012869012
101248455	Solyc12g005860.2	0.806620214	0.025072947	1.131767025	0.012881135
101248456	ND	-2.523774922	0.001488919	ND	ND
101248458	Solyc12g015780.2	0.922986352	0.028119334	ND	ND
101248467	ND	ND	ND	-2.134731637	0.004571294
101248469	ND	2.012397136	0.078140786	ND	ND
101248478	Solyc04g078630.3	ND	ND	-0.582867363	0.083552711
101248485	ND	ND	ND	-0.71774206	0.031264225
101248494	ND	ND	ND	4.243969789	0.013510271
101248495	ND	1.268895812	0.016401378	ND	ND
101248497	Solyc07g044840.3	-0.430721669	0.036800043	ND	ND
101248498	Solyc07g042150.3	0.616865762	0.017883501	ND	ND
101248504	ND	0.500267087	0.023207747	ND	ND
101248512	ND	-0.799890108	0.079119443	ND	ND
101248516	Solyc09g082280.3	ND	ND	-4.29628901	0.000829932
101248517	ND	ND	ND	0.79888645	0.055376866
101248519	Solyc09g092240.3	ND	ND	0.642676782	0.020747972
101248520	ND	1.963707677	0.069219154	ND	ND
101248526	ND	ND	ND	-0.646640445	0.029496982
101248534	ND	ND	ND	-0.391340352	0.0602767
101248541	ND	12.85502521	8.28e-23	7.329206984	1.59e-06
101248556	Solyc03g095190.3	-0.364935039	0.072027909	ND	ND
101248557	Solyc12g087940.2	ND	ND	1.757505889	0.044969608
101248558	ND	0.900053482	0.015040683	0.514595506	0.058491287
101248560	ND	-0.956462137	0.028116217	ND	ND
101248561	ND	4.878013195	2.11e-08	4.446181693	8.33e-05
101248572	ND	ND	ND	4.455957801	0.034657698
101248575	ND	-0.707246773	0.068430233	ND	ND
101248577	ND	-2.039893087	0.033793168	ND	ND
101248585	Solyc06g071110.3	ND	ND	0.367677442	0.083443468
101248589	Solyc07g005830.3	-0.768792912	0.093535901	ND	ND
101248595	ND	ND	ND	-0.706957753	0.021937641
101248596	ND	-2.118171785	0.074812041	ND	ND
101248602	Solyc01g009310.3	0.929213936	0.014104987	ND	ND
101248604	ND	1.207632278	0.000640071	ND	ND
101248615	ND	ND	ND	0.367827224	0.095537992
101248619	Solyc01g100490.3	-1.151418164	0.094691112	ND	ND
101248623	ND	-0.488413444	0.032136915	ND	ND
101248625	Solyc01g110450.3	-1.435846151	0.00042019	ND	ND
101248630	ND	-0.77949939	0.092880883	ND	ND
101248631	ND	1.441978199	0.000634347	ND	ND
101248632	ND	ND	ND	-2.508132262	0.001696571
101248635	ND	0.614155422	0.046376748	ND	ND
101248636	Solyc02g083250.3	ND	ND	1.094557379	0.045771706
101248637	ND	ND	ND	0.323457352	0.036160124
101248641	Solyc11g068980.2	1.476964563	0.00155381	ND	ND
101248644	Solyc03g007190.3	0.401547138	0.098775751	ND	ND
101248645	Solyc12g007070.2	-1.318373082	0.036081729	-2.289581996	0.004305215
101248646	ND	2.240299091	7.42e-08	ND	ND
101248647	Solyc03g019690.1	ND	ND	4.469867707	0.008787303
101248653	Solyc03g083730.1	ND	ND	5.52084016	0.000221423
101248655	Solyc12g057060.2	6.43781152	0.002126535	ND	ND
101248670	ND	1.733785063	0.001214703	ND	ND
101248672	Solyc04g081390.3	ND	ND	1.409534963	0.042067814
101248673	ND	0.887279214	0.072614111	1.31656081	0.007226062
101248674	ND	0.574113802	0.059202365	ND	ND
101248680	ND	-0.739920373	0.007909549	-1.553804138	0.001580691
101248685	ND	ND	ND	1.634371262	0.021060831
101248692	Solyc07g056280.3	1.236619439	0.015743977	ND	ND
101248699	ND	ND	ND	-0.423035465	0.038061197
101248700	Solyc08g074260.3	ND	ND	6.612870911	0.011383551
101248702	Solyc01g005390.3	ND	ND	2.50073548	0.004470565
101248708	Solyc09g059430.3	1.84666688	0.000542853	0.822300598	0.082397989
101248709	ND	-0.739797706	0.002628827	-0.443245237	0.032595859
101248712	ND	0.980682689	0.011534021	0.559725087	0.054126773
101248717	Solyc01g099370.3	2.169550148	0.035895768	ND	ND
101248719	ND	ND	ND	1.00135374	0.044580121
101248721	ND	-0.439647032	0.080974686	ND	ND
101248724	ND	-0.802583494	0.029734594	ND	ND
101248725	Solyc01g111890.3	ND	ND	-0.777247368	6.83e-06
101248729	ND	2.249389896	0.000595095	ND	ND
101248735	ND	-0.39791952	0.061782419	ND	ND
101248741	Solyc02g066960.3	ND	ND	2.195524794	0.006767829
101248742	Solyc11g065700.2	ND	ND	-0.520043553	0.079336587
101248746	ND	ND	ND	2.911560499	0.07544125
101248749	Solyc12g015800.2	-1.438721839	0.095710836	ND	ND
101248750	Solyc03g033640.3	1.013654897	0.009421989	ND	ND
101248757	ND	ND	ND	-0.488915023	0.018939826
101248759	Solyc03g119250.3	1.934075005	0.05489013	2.070519501	0.080112307
101248761	ND	ND	ND	-2.708275915	0.074624371
101248768	Solyc04g072880.3	ND	ND	-0.846032323	0.000333979
101248769	Solyc04g076040.3	ND	ND	0.481471752	0.069548996
101248770	ND	ND	ND	-1.30164049	0.043813417
101248773	ND	2.380874172	0.001078802	ND	ND
101248774	ND	-0.813003541	0.029871331	ND	ND
101248778	Solyc05g052980.3	-0.855281951	0.05421058	-1.782975583	0.01081075
101248779	Solyc05g051840.1	-0.815837978	2.79e-09	ND	ND
101248780	Solyc05g050510.3	ND	ND	-3.104840388	0.002275918
101248783	Solyc06g073400.3	ND	ND	-0.367751873	0.05706178
101248784	Solyc06g072220.1	-1.330250625	0.011317088	-1.560521247	0.011291129
101248785	Solyc06g068720.3	-0.481820184	0.015971689	-0.777319621	0.0571754
101248786	ND	-1.002409751	0.002071719	ND	ND
101248791	ND	ND	ND	0.511831145	0.062828343
101248792	ND	1.874234075	8.76e-05	ND	ND
101248793	Solyc07g052610.3	-1.688071293	0.000164879	ND	ND
101248794	Solyc07g044830.3	0.71452167	0.002354185	ND	ND
101248795	ND	0.852739584	0.019776406	ND	ND
101248796	Solyc07g056600.1	2.937325055	0.078899395	3.40359287	0.089062549
101248799	ND	ND	ND	-0.383245079	0.041704681
101248802	Solyc08g048540.2	0.82965929	0.004765839	ND	ND
101248805	Solyc08g081430.3	0.635444402	0.050591343	ND	ND
101248806	ND	-1.122286799	0.088238019	ND	ND
101248807	ND	-1.228637467	0.033843066	ND	ND
101248819	ND	ND	ND	-0.71270414	0.000404098
101248822	Solyc01g100800.2	ND	ND	0.799295714	0.06795074
101248823	Solyc10g044700.1	ND	ND	-2.049890858	0.008462133
101248824	Solyc02g005290.3	ND	ND	0.730437467	0.03899335
101248825	Solyc02g021400.2	0.49209949	0.094085698	ND	ND
101248825	Solyc10g078630.2	0.49209949	0.094085698	ND	ND
101248826	ND	4.077143624	0.002394071	2.189219741	0.035288412
101248827	Solyc02g090510.3	-0.83476047	0.082433498	-0.792014499	0.00440979
101248828	ND	0.596042347	0.044396948	ND	ND
101248834	Solyc02g080820.3	0.838359166	0.033755464	ND	ND
101248835	ND	1.656294493	0.01367174	1.198736756	0.08782457
101248838	Solyc02g068090.3	-1.069765991	0.025553185	ND	ND
101248840	Solyc02g064550.3	-0.477406287	0.055932573	ND	ND
101248848	ND	1.921921766	0.033793168	ND	ND
101248851	Solyc12g044620.2	ND	ND	-1.713527377	0.025669005
101248856	Solyc12g087950.1	ND	ND	1.039679036	0.065478245
101248859	ND	0.477650622	0.072808649	ND	ND
101248861	ND	ND	ND	1.601608433	0.002880825
101248865	ND	1.485342645	0.000702949	ND	ND
101248868	Solyc04g015490.3	-1.248257849	0.016616394	ND	ND
101248870	Solyc04g057890.3	0.608953644	0.075091647	ND	ND
101248874	ND	ND	ND	0.810069554	0.091558992
101248878	Solyc05g054130.3	ND	ND	-0.405278568	0.047553574
101248884	Solyc06g076130.3	1.080441	0.03187221	ND	ND
101248885	ND	1.076229807	0.020951946	ND	ND
101248894	Solyc07g065680.3	1.395844672	0.005552809	ND	ND
101248895	Solyc07g063350.3	ND	ND	1.884973143	0.008472051
101248896	Solyc08g006720.3	-0.880437336	0.004934773	-0.882981795	0.001773643
101248897	Solyc08g007830.1	ND	ND	2.817232246	0.025189231
101248899	ND	ND	ND	2.43611294	0.002415075
101248901	Solyc08g077840.3	ND	ND	0.815214141	0.07511294
101248903	Solyc01g009300.3	ND	ND	1.151714507	0.002610009
101248904	ND	ND	ND	-1.368757495	0.009788901
101248905	Solyc09g018890.3	-1.184446372	0.019894053	ND	ND
101248906	Solyc09g010780.3	0.976085901	0.046935766	-0.753279618	0.089062549
101248907	ND	0.72893048	0.000440626	ND	ND
101248918	Solyc09g091100.3	-0.789105032	0.011022903	ND	ND
101248921	Solyc01g103940.3	ND	ND	0.51207329	0.018371831
101248928	Solyc02g093850.3	-2.173538936	0.00044209	-1.243266661	0.018925546
101248930	Solyc02g092940.3	1.128504062	0.006941353	ND	ND
101248934	Solyc02g083180.3	ND	ND	-0.607430441	0.020788487
101248935	Solyc11g011960.2	-0.490366444	0.052775699	ND	ND
[truncated: 5,564 more rows]

## Sheet: GO Enrichment
Dataset S1. Statistically enriched gene ontology (GO) terms (adjusted p-value < 0.05) in WS vs WW conditions, based on DEGs without accounting for the genotype in the model.
ID	Category	Description	Adjusted p-value	Count
GO:0004674	GO:MF	Protein Serine/Threonine Kinase Activity	1488.13	151
GO:0031406	GO:MF	Carboxylic Acid Binding	0.000797324	32
GO:0043177	GO:MF	Organic Acid Binding	0.000797324	32
GO:0004675	GO:MF	Transmembrane Receptor Protein Serine/Threonine Kinase Activity	0.000869356	30
GO:0060089	GO:MF	Molecular Transducer Activity	0.00179476	59
GO:0019840	GO:MF	Isoprenoid Binding	0.00317127	13
GO:0043178	GO:MF	Alcohol Binding	0.00317127	13
GO:0038023	GO:MF	Signaling Receptor Activity	0.00365335	56
GO:0046872	GO:MF	Metal Ion Binding	0.00369597	437
GO:0042562	GO:MF	Hormone Binding	0.00568373	13
GO:0033293	GO:MF	Monocarboxylic Acid Binding	0.00618887	17
GO:0010427	GO:MF	Abscisic Acid Binding	0.00634899	12
GO:0043169	GO:MF	Cation Binding	0.00839691	440
GO:0015171	GO:MF	Amino Acid Transmembrane Transporter Activity	0.0145069	18
GO:0080044	GO:MF	Quercetin 7-O-Glucosyltransferase Activity	0.0262645	16
GO:0080043	GO:MF	Quercetin 3-O-Glucosyltransferase Activity	0.0262645	16
GO:0003824	GO:MF	Catalytic Activity	0.0349296	1498
GO:0019199	GO:MF	Transmembrane Receptor Protein Kinase Activity	0.0419071	34
GO:0043565	GO:MF	Sequence-Specific Dna Binding	0.0441137	140
GO:0009628	GO:BP	Response To Abiotic Stimulus	160.933	160
GO:1901700	GO:BP	Response To Oxygen-Containing Compound	23.5386	142
GO:0042221	GO:BP	Response To Chemical	2380.1	253
GO:0050896	GO:BP	Response To Stimulus	908327	595
GO:0070887	GO:BP	Cellular Response To Chemical Stimulus	1.07042e+09	139
GO:0009056	GO:BP	Catabolic Process	3.72866e+09	268
GO:0044281	GO:BP	Small Molecule Metabolic Process	4.41665e+08	277
GO:0033993	GO:BP	Response To Lipid	7.04555e+08	82
GO:0009737	GO:BP	Response To Abscisic Acid	1.87627e-06	57
GO:0097305	GO:BP	Response To Alcohol	2.46316e-06	57
GO:0009416	GO:BP	Response To Light Stimulus	1.08942e-05	64
GO:0009314	GO:BP	Response To Radiation	1.33202e-05	65
GO:0009725	GO:BP	Response To Hormone	7.46766e-05	153
GO:0009719	GO:BP	Response To Endogenous Stimulus	8.33763e-05	153
GO:0009768	GO:BP	Photosynthesis, Light Harvesting In Photosystem I	8.69483e-05	12
GO:1901701	GO:BP	Cellular Response To Oxygen-Containing Compound	0.000102097	70
GO:0051716	GO:BP	Cellular Response To Stimulus	0.000103062	299
GO:0009414	GO:BP	Response To Water Deprivation	0.000125798	32
GO:0032870	GO:BP	Cellular Response To Hormone Stimulus	0.000245406	99
GO:0009415	GO:BP	Response To Water	0.000256217	32
GO:0071495	GO:BP	Cellular Response To Endogenous Stimulus	0.000282048	99
GO:0044283	GO:BP	Small Molecule Biosynthetic Process	0.000293439	115
GO:0015979	GO:BP	Photosynthesis	0.000496519	68
GO:0001101	GO:BP	Response To Acid Chemical	0.000503948	32
GO:0009755	GO:BP	Hormone-Mediated Signaling Pathway	0.000688356	95
GO:0062197	GO:BP	Cellular Response To Chemical Stress	0.000722006	22
GO:0046686	GO:BP	Response To Cadmium Ion	0.00188568	16
GO:0043436	GO:BP	Oxoacid Metabolic Process	0.00195868	168
GO:0006082	GO:BP	Organic Acid Metabolic Process	0.00213924	168
GO:0007154	GO:BP	Cell Communication	0.00224173	202
GO:0043648	GO:BP	Dicarboxylic Acid Metabolic Process	0.00238155	28
GO:0007165	GO:BP	Signal Transduction	0.00401279	198
GO:0010038	GO:BP	Response To Metal Ion	0.00414077	27
GO:0097306	GO:BP	Cellular Response To Alcohol	0.00567793	33
GO:0071215	GO:BP	Cellular Response To Abscisic Acid Stimulus	0.00567793	33
GO:0044282	GO:BP	Small Molecule Catabolic Process	0.00639492	42
GO:0023052	GO:BP	Signaling	0.00681919	198
GO:0071396	GO:BP	Cellular Response To Lipid	0.00690348	52
GO:0009790	GO:BP	Embryo Development	0.00706471	23
GO:0009793	GO:BP	Embryo Development Ending In Seed Dormancy	0.00706471	23
GO:0009738	GO:BP	Abscisic Acid-Activated Signaling Pathway	0.00945468	32
GO:0009266	GO:BP	Response To Temperature Stimulus	0.0119663	49
GO:0045454	GO:BP	Cell Redox Homeostasis	0.0121696	34
GO:0006520	GO:BP	Amino Acid Metabolic Process	0.0140683	92
GO:0035556	GO:BP	Intracellular Signal Transduction	0.0149824	108
GO:0007275	GO:BP	Multicellular Organism Development	0.0155936	135
GO:0048584	GO:BP	Positive Regulation Of Response To Stimulus	0.0156843	24
GO:0015994	GO:BP	Chlorophyll Metabolic Process	0.0163045	16
GO:0019752	GO:BP	Carboxylic Acid Metabolic Process	0.0167802	159
GO:1901698	GO:BP	Response To Nitrogen Compound	0.0169741	25
GO:0015995	GO:BP	Chlorophyll Biosynthetic Process	0.018361	11
GO:0034599	GO:BP	Cellular Response To Oxidative Stress	0.0187346	18
GO:0019725	GO:BP	Cellular Homeostasis	0.0198731	54
GO:1901605	GO:BP	Alpha-Amino Acid Metabolic Process	0.0208155	63
GO:0170039	GO:BP	Proteinogenic Amino Acid Metabolic Process	0.0233347	54
GO:0006778	GO:BP	Porphyrin-Containing Compound Metabolic Process	0.024792	22
GO:0048518	GO:BP	Positive Regulation Of Biological Process	0.034847	122
GO:0046148	GO:BP	Pigment Biosynthetic Process	0.0432601	21
GO:0005737	GO:CC	Cytoplasm	1.8265e-16	1125
GO:0005622	GO:CC	Intracellular Anatomical Structure	4.67357e-06	1660
GO:0009507	GO:CC	Chloroplast	0.00177106	317
GO:0009536	GO:CC	Plastid	0.0135344	322
GO:0043231	GO:CC	Intracellular Membrane-Bounded Organelle	0.148103	1282
GO:0043227	GO:CC	Membrane-Bounded Organelle	0.210097	1284
GO:0009532	GO:CC	Plastid Stroma	6.00197	98
GO:0009570	GO:CC	Chloroplast Stroma	30.6721	93
GO:0009526	GO:CC	Plastid Envelope	3.34791	128
GO:0009534	GO:CC	Chloroplast Thylakoid	151435	91
GO:0031976	GO:CC	Plastid Thylakoid	151435	91
GO:0009941	GO:CC	Chloroplast Envelope	470082	75
GO:0042651	GO:CC	Thylakoid Membrane	186816	89
GO:0009535	GO:CC	Chloroplast Thylakoid Membrane	1.75038e+07	79
GO:0055035	GO:CC	Plastid Thylakoid Membrane	1.75038e+07	79
GO:0031967	GO:CC	Organelle Envelope	3.12181e+07	167
GO:0042170	GO:CC	Plastid Membrane	8.19893e+06	92
GO:0043226	GO:CC	Organelle	3.18505e+07	1386
GO:0043229	GO:CC	Intracellular Organelle	3.24736e+08	1383
GO:0031968	GO:CC	Organelle Outer Membrane	1.61756e-06	84
GO:0009579	GO:CC	Thylakoid	3.31006e-06	110
GO:0034357	GO:CC	Photosynthetic Membrane	4.79947e-06	91
GO:0019867	GO:CC	Outer Membrane	5.34009e-06	84
GO:0010287	GO:CC	Plastoglobule	5.17677e-05	16
GO:0005829	GO:CC	Cytosol	5.23252e-05	218
GO:0098588	GO:CC	Bounding Membrane Of Organelle	0.000267739	164
GO:0009538	GO:CC	Photosystem I Reaction Center	0.00441873	9
GO:0110165	GO:CC	Cellular Anatomical Structure	0.0169988	2052
GO:0031090	GO:CC	Organelle Membrane	0.0274119	220
GO:0009522	GO:CC	Photosystem I	0.0278291	22
GO:0071944	GO:CC	Cell Periphery	0.0445282	264
KEGG:00195	KEGG	Photosynthesis	1.67325e+09	28
KEGG:00196	KEGG	Photosynthesis - Antenna Proteins	0.00115855	12
KEGG:01230	KEGG	Biosynthesis Of Amino Acids	0.0460718	60
