# Supplementary material for: Mediterranean Tomato Landraces Exhibit Genotype‐Specific Transcriptomic Responses to Water Stress
Source: Physiol Plant. 2025 Dec 18;177(6):e70696. doi: 10.1111/ppl.70696 (PMC12715300; doi:10.1111/ppl.70696)
Supplement: Supplementary file 2 — Dataset S2: Log fold‐change (LFC) of all statistically significant differentially expressed genes (DEGs; adjusted p‐value < 0.1) with Solgenomics cross‐reference in water stress vs. well‐watered for Ailsa Craig (AC), Money‐Maker (MM), Lucariello (LUC) and Ramellet (RAM) genotypes in leaf tissue. ND stands for not differentially expressed. [file PPL-177-e70696-s002.xlsx]

## Sheet: Dataset S2
Dataset S2. Log fold-change (LFC) of all statistically significant differentially expressed genes (DEGs; adjusted p-value < 0.1) with Solgenomics cross-reference in water stress vs well-watered for Ailsa Craig (AC), Money-Maker (MM), Lucariello (LUC) and Ramellet (RAM) genotypes in leaf tissue. ND stands for not differentially expressed.
		AC		MM		LUC		RAM
xref	SolycID	LFC	Adjusted p-value	LFC	Adjusted p-value	LFC	Adjusted p-value	LFC	Adjusted p-value
543504	Solyc03g119910.3	ND	ND	ND	ND	4.15699	0.0861481	ND	ND
543506	Solyc02g081190.3	ND	ND	-0.601344	0.0860325	ND	ND	ND	ND
543507	Solyc08g078695.1	ND	ND	3.38655	0.00278152	ND	ND	4.29357	0.000114685
543513	Solyc12g044910.2	ND	ND	-1.23994	0.000400501	ND	ND	ND	ND
543516	Solyc07g007790.3	ND	ND	0.666398	0.0442084	ND	ND	ND	ND
543521	Solyc07g007120.3	ND	ND	1.07969	0.0082095	ND	ND	0.830151	0.0728284
543526	Solyc12g013620.2	ND	ND	1.15486	0.0555158	ND	ND	1.72822	0.00358966
543531	Solyc03g096380.3	ND	ND	-0.516947	0.0646925	ND	ND	ND	ND
543542	Solyc06g053830.3	ND	ND	ND	ND	ND	ND	1.18308	0.00139336
543544	Solyc06g008590.3	ND	ND	ND	ND	ND	ND	2.81074	0.0206083
543552	Solyc12g015860.2	ND	ND	-1.94903	0.00164101	ND	ND	ND	ND
543554	Solyc01g096190.3	-1.22738	0.0336044	ND	ND	ND	ND	-1.81673	7.9879e-05
543560	Solyc08g083210.3	ND	ND	3.54265	0.00537109	ND	ND	ND	ND
543563	Solyc04g055170.3	ND	ND	ND	ND	ND	ND	1.63167	0.00103422
543564	Solyc04g073990.3	ND	ND	1.76685	0.0197264	ND	ND	3.94467	1.40595e-08
543565	Solyc04g012120.3	ND	ND	-0.580605	0.0488278	ND	ND	ND	ND
543571	Solyc08g081690.3	ND	ND	1.3006	7.09803e-05	ND	ND	ND	ND
543572	Solyc08g062340.3	ND	ND	3.37438	0.0148411	ND	ND	4.68023	0.000792266
543574	Solyc04g071610.3	ND	ND	2.17751	0.0115196	ND	ND	3.429	3.28242e-05
543585	Solyc02g082760.3	0.948916	0.00204327	ND	ND	ND	ND	0.633597	0.0356263
543601	Solyc11g011030.2	-1.73019	0.0175264	-3.0912	5.98116e-08	ND	ND	-1.36287	0.0442907
543603	Solyc03g117980.3	-1.69716	0.0379438	ND	ND	ND	ND	ND	ND
543605	Solyc12g014100.2	ND	ND	3.18116	1.5245e-05	ND	ND	2.49502	0.00151864
543608	Solyc09g092170.2	ND	ND	1.1702	0.00734173	ND	ND	0.872423	0.0776572
543610	Solyc03g019890.3	ND	ND	ND	ND	1.95916	0.0999939	4.23123	3.03342e-08
543614	Solyc12g088670.2	ND	ND	1.65617	0.078441	ND	ND	ND	ND
543619	Solyc07g009380.3	ND	ND	-3.18636	0.000652947	ND	ND	ND	ND
543638	Solyc06g066440.3	ND	ND	ND	ND	ND	ND	0.463323	0.0496271
543640	Solyc01g094690.3	ND	ND	ND	ND	2.03915	0.0244189	ND	ND
543642	Solyc07g049690.3	ND	ND	-1.20009	0.0203799	ND	ND	ND	ND
543643	Solyc07g042250.3	ND	ND	ND	ND	ND	ND	1.1237	0.0513779
543653	Solyc03g005870.3	ND	ND	-0.422458	0.0960382	ND	ND	ND	ND
543655	Solyc10g017850.3	0.692799	0.0280195	ND	ND	ND	ND	0.631591	0.0245247
543658	Solyc01g009010.3	ND	ND	-0.62724	0.00260787	ND	ND	ND	ND
543663	Solyc08g008210.3	ND	ND	-0.531998	0.00584613	ND	ND	ND	ND
543668	Solyc07g005560.3	ND	ND	-0.357336	0.017006	-0.385833	0.0630321	ND	ND
543675	Solyc01g109140.3	-6.57238	0.016222	ND	ND	ND	ND	ND	ND
543678	Solyc05g054220.3	ND	ND	-0.610389	0.0596268	ND	ND	ND	ND
543682	Solyc03g114340.3	0.50216	0.0991908	ND	ND	ND	ND	ND	ND
543684	Solyc06g062920.3	-3.22436	0.0159421	-2.01545	0.0956574	ND	ND	ND	ND
543687	Solyc12g098350.1	0.84745	0.0477784	ND	ND	ND	ND	ND	ND
543689	Solyc07g064610.3	ND	ND	-0.986355	0.0342123	ND	ND	ND	ND
543693	Solyc06g074120.3	ND	ND	0.781873	0.0194562	ND	ND	ND	ND
543695	Solyc01g100510.3	ND	ND	ND	ND	ND	ND	2.14236	0.0620295
543696	Solyc04g050930.3	1.03999	0.0315509	ND	ND	ND	ND	ND	ND
543701	Solyc06g075690.3	-2.68305	0.0636041	-2.05044	0.0963167	ND	ND	ND	ND
543702	Solyc02g082260.3	ND	ND	-4.19265	2.21087e-07	ND	ND	-2.53602	0.00424548
543706	Solyc11g012450.2	0.64318	0.00818674	ND	ND	0.528002	0.0718746	0.5201	0.0208729
543710	Solyc10g081660.2	0.674046	0.0629751	ND	ND	ND	ND	ND	ND
543718	Solyc03g113590.3	ND	ND	ND	ND	ND	ND	0.41243	0.0836107
543723	Solyc04g078470.3	ND	ND	ND	ND	1.82682	0.0651343	ND	ND
543724	Solyc06g076220.3	ND	ND	ND	ND	1.63615	0.061103	ND	ND
543725	Solyc01g097980.3	ND	ND	0.943074	0.00340262	ND	ND	ND	ND
543728	Solyc09g075820.3	-2.0494	0.0370348	ND	ND	ND	ND	ND	ND
543729	Solyc12g099200.2	ND	ND	1.48315	0.00581388	ND	ND	1.65537	0.00270302
543731	Solyc07g042550.3	ND	ND	2.91409	1.28159e-06	ND	ND	2.80308	3.82401e-06
543735	Solyc09g059970.3	ND	ND	-1.49587	1.14061e-05	ND	ND	-1.69758	5.92087e-07
543736	Solyc12g008840.2	ND	ND	3.27438	0.00015881	ND	ND	2.74346	0.00302915
543737	Solyc02g079220.3	-2.03606	0.00168404	-2.25705	4.30117e-05	ND	ND	-2.62319	1.62056e-06
543751	Solyc01g112280.3	ND	ND	1.00222	0.000563656	ND	ND	0.837453	0.00742999
543752	Solyc09g072870.3	ND	ND	-0.582629	0.0761518	ND	ND	ND	ND
543752	Solyc09g090610.3	ND	ND	-0.582629	0.0761518	ND	ND	ND	ND
543752	Solyc06g008170.3	ND	ND	-0.582629	0.0761518	ND	ND	ND	ND
543752	Solyc06g083780.3	ND	ND	-0.582629	0.0761518	ND	ND	ND	ND
543760	Solyc01g073640.3	ND	ND	-4.96673	7.83336e-05	ND	ND	-3.19031	0.0261652
543762	Solyc01g103390.3	ND	ND	-1.93253	0.0588342	ND	ND	ND	ND
543763	Solyc07g007870.3	ND	ND	-0.86472	0.0442417	ND	ND	ND	ND
543766	Solyc11g072690.2	ND	ND	-0.741089	0.0583676	ND	ND	ND	ND
543771	Solyc06g008820.3	ND	ND	1.57445	0.000800191	ND	ND	ND	ND
543775	Solyc09g010180.3	ND	ND	0.470436	0.00162955	ND	ND	ND	ND
543779	Solyc03g121070.3	ND	ND	-1.33406	0.00657071	ND	ND	-0.957177	0.0865587
543782	Solyc08g066110.3	ND	ND	-0.510733	0.0431631	ND	ND	ND	ND
543784	Solyc09g091780.3	ND	ND	-0.854714	0.0303574	ND	ND	ND	ND
543785	Solyc09g061280.3	ND	ND	ND	ND	ND	ND	-1.17963	0.0122378
543790	Solyc06g062560.2	ND	ND	ND	ND	ND	ND	-4.44148	0.0296684
543794	Solyc04g081870.3	ND	ND	ND	ND	ND	ND	2.07077	0.0435496
543795	Solyc05g007830.3	ND	ND	ND	ND	3.14874	0.0458412	ND	ND
543798	Solyc04g049070.3	-0.396349	0.062939	ND	ND	ND	ND	ND	ND
543801	Solyc10g086500.1	ND	ND	-3.73105	2.72358e-07	ND	ND	-1.92877	0.0201928
543802	Solyc05g005490.3	ND	ND	ND	ND	ND	ND	1.32295	0.00878859
543805	Solyc11g007990.2	0.613589	0.0293835	ND	ND	ND	ND	0.626614	0.0103566
543806	Solyc03g119060.3	1.11826	0.0200385	1.07874	0.00709964	ND	ND	1.63602	2.1496e-05
543809	Solyc05g051850.3	1.1186	0.02262	1.16699	0.00386892	1.12451	0.0478979	1.7618	5.41024e-06
543810	Solyc04g079970.3	ND	ND	ND	ND	-1.11305	0.0907417	ND	ND
543815	Solyc01g081310.3	ND	ND	1.43235	0.0439937	ND	ND	1.6574	0.0260485
543816	Solyc06g069045.1	-2.875	0.00103598	ND	ND	ND	ND	ND	ND
543819	Solyc06g068090.3	-1.24253	0.00517452	ND	ND	ND	ND	-0.754035	0.0895533
543829	Solyc11g005590.1	ND	ND	-0.367144	0.0930314	ND	ND	ND	ND
543830	Solyc11g070130.2	ND	ND	ND	ND	ND	ND	0.720047	0.0584682
543853	Solyc01g080010.2	ND	ND	ND	ND	ND	ND	3.95238	5.80662e-05
543858	Solyc06g008610.3	ND	ND	ND	ND	ND	ND	-0.504587	0.0757571
543862	Solyc06g063330.3	ND	ND	ND	ND	ND	ND	-0.783224	0.0811776
543866	Solyc09g075420.3	ND	ND	-1.09647	0.000352943	ND	ND	-1.13727	0.000150317
543871	Solyc01g094910.3	0.851799	0.0901353	0.896308	0.0265308	ND	ND	ND	ND
543874	Solyc12g006470.2	ND	ND	-1.80935	0.0392202	ND	ND	ND	ND
543875	Solyc06g007180.3	ND	ND	2.72415	0.0589366	ND	ND	ND	ND
543876	Solyc12g099970.2	ND	ND	1.38257	0.0199167	ND	ND	1.35137	0.0352085
543880	Solyc06g005170.3	-1.74036	0.0773726	-1.42198	0.085616	ND	ND	ND	ND
543883	Solyc06g068520.3	ND	ND	ND	ND	1.57619	0.0250758	1.19501	0.0347231
543884	Solyc03g114840.3	ND	ND	ND	ND	ND	ND	-1.98937	0.0462766
543890	Solyc02g091490.3	ND	ND	-0.354306	0.0953575	ND	ND	ND	ND
543892	Solyc01g105220.3	ND	ND	1.85052	0.00585064	ND	ND	ND	ND
543900	Solyc07g008620.1	-2.62091	0.0191961	ND	ND	ND	ND	ND	ND
543909	Solyc09g090330.3	0.715515	0.0485544	-0.558761	0.0694885	ND	ND	ND	ND
543914	Solyc03g093130.3	-4.05228	0.0709922	ND	ND	ND	ND	ND	ND
543918	Solyc11g006000.2	-0.883192	0.083797	ND	ND	ND	ND	ND	ND
543923	Solyc07g062970.3	ND	ND	1.07734	0.0147435	ND	ND	ND	ND
543924	Solyc02g090110.3	-1.50021	0.0709922	ND	ND	ND	ND	ND	ND
543928	Solyc09g007870.3	ND	ND	0.52686	0.0497969	ND	ND	ND	ND
543929	Solyc03g118410.3	ND	ND	-2.23169	0.000472991	ND	ND	ND	ND
543930	Solyc01g096660.3	0.920281	0.064316	ND	ND	ND	ND	ND	ND
543934	Solyc06g007590.3	0.511164	0.0772414	ND	ND	ND	ND	ND	ND
543948	Solyc03g097920.1	ND	ND	ND	ND	ND	ND	-0.548705	0.0809063
543949	Solyc03g120340.3	ND	ND	0.927519	0.0271187	ND	ND	ND	ND
543951	Solyc06g060760.3	ND	ND	-1.75933	0.0557838	ND	ND	ND	ND
543960	Solyc01g110440.3	ND	ND	-0.79832	0.0296517	ND	ND	ND	ND
543961	Solyc12g009300.2	ND	ND	2.17565	0.00162955	2.16368	0.0253474	2.34788	0.00108257
543966	Solyc10g051310.2	ND	ND	-0.452381	0.0943298	ND	ND	ND	ND
543967	Solyc04g009200.3	ND	ND	-1.0716	0.0813604	ND	ND	ND	ND
543968	Solyc07g056140.3	ND	ND	-1.21295	0.0261881	ND	ND	ND	ND
543971	Solyc11g066130.1	ND	ND	ND	ND	2.17168	0.0702349	ND	ND
543972	Solyc04g058150.3	ND	ND	-1.32383	0.0328107	ND	ND	ND	ND
543981	Solyc11g066390.2	ND	ND	ND	ND	ND	ND	-1.40696	0.088205
543983	Solyc09g008670.3	ND	ND	-3.52477	0.00283229	ND	ND	ND	ND
543984	Solyc03g098050.3	-0.526139	0.0979195	-0.974047	4.16731e-05	ND	ND	-0.88266	0.000302522
543989	Solyc05g051750.3	ND	ND	-0.95372	0.0032695	-1.00296	0.0253474	-0.742844	0.0406055
543993	Solyc09g065540.3	ND	ND	1.41135	0.0214408	ND	ND	1.33844	0.0448814
543994	Solyc08g014000.3	ND	ND	ND	ND	4.45641	0.0229741	4.29208	0.00516039
543996	Solyc09g010210.3	ND	ND	ND	ND	ND	ND	2.03644	0.00733803
544001	Solyc11g022590.1	ND	ND	-4.01609	2.65962e-05	ND	ND	ND	ND
544002	Solyc07g043420.3	ND	ND	-1.95312	0.0261569	ND	ND	ND	ND
544006	Solyc12g098980.2	ND	ND	-0.420917	0.00184868	ND	ND	-0.391194	0.00617873
544011	Solyc01g103370.3	ND	ND	-0.746651	0.000346805	ND	ND	ND	ND
544013	Solyc11g012410.2	ND	ND	-1.07002	0.0155401	ND	ND	ND	ND
544018	Solyc12g044630.2	ND	ND	ND	ND	ND	ND	1.81541	0.0286155
544023	Solyc03g006860.3	ND	ND	-1.16774	0.0231086	ND	ND	ND	ND
544024	Solyc03g082420.3	ND	ND	6.95908	4.30117e-05	ND	ND	6.44513	0.000242214
544030	Solyc08g080120.3	-0.529374	0.0951771	-0.727251	0.00300143	-0.921253	0.00216096	-0.66257	0.0108768
544031	Solyc01g095140.3	ND	ND	-3.79668	0.057125	ND	ND	ND	ND
544033	Solyc07g019440.3	ND	ND	0.860416	0.0195844	ND	ND	0.748131	0.0678889
544034	Solyc10g075090.2	ND	ND	3.16908	0.00222576	ND	ND	4.34487	1.71306e-05
544040	Solyc06g074740.3	ND	ND	1.46697	4.34148e-05	ND	ND	1.92223	5.01152e-08
544042	Solyc02g077370.1	-3.10431	0.0045639	ND	ND	ND	ND	ND	ND
544052	Solyc07g049530.3	-2.89208	4.88755e-05	ND	ND	-1.80514	0.0550725	ND	ND
544054	Solyc01g067740.3	-1.69358	0.0175053	ND	ND	ND	ND	ND	ND
544056	Solyc02g084850.3	5.30473	0.0153983	9.79773	1.18101e-08	5.03909	0.0511729	9.97198	7.71884e-09
544065	Solyc06g034110.3	ND	ND	-0.897551	0.00118814	ND	ND	-0.539684	0.0950304
544078	Solyc04g051860.3	ND	ND	-1.25918	0.000532338	ND	ND	-0.878257	0.0318889
544080	Solyc06g005420.1	ND	ND	ND	ND	ND	ND	-1.06714	0.063848
544080	Solyc06g075930.1	ND	ND	ND	ND	ND	ND	-1.06714	0.063848
544080	Solyc06g075960.1	ND	ND	ND	ND	ND	ND	-1.06714	0.063848
544080	Solyc04g011390.1	ND	ND	ND	ND	ND	ND	-1.06714	0.063848
544080	Solyc06g005430.1	ND	ND	ND	ND	ND	ND	-1.06714	0.063848
544080	Solyc06g072240.1	ND	ND	ND	ND	ND	ND	-1.06714	0.063848
544080	Solyc06g075830.2	ND	ND	ND	ND	ND	ND	-1.06714	0.063848
544080	Solyc11g072860.2	ND	ND	ND	ND	ND	ND	-1.06714	0.063848
544080	Solyc05g054610.1	ND	ND	ND	ND	ND	ND	-1.06714	0.063848
544081	Solyc06g005430.1	ND	ND	-0.954848	0.0747064	ND	ND	ND	ND
544081	Solyc05g054610.1	ND	ND	-0.954848	0.0747064	ND	ND	ND	ND
544081	Solyc06g075960.1	ND	ND	-0.954848	0.0747064	ND	ND	ND	ND
544081	Solyc06g075830.2	ND	ND	-0.954848	0.0747064	ND	ND	ND	ND
544081	Solyc06g075930.1	ND	ND	-0.954848	0.0747064	ND	ND	ND	ND
544081	Solyc06g072240.1	ND	ND	-0.954848	0.0747064	ND	ND	ND	ND
544081	Solyc11g072860.2	ND	ND	-0.954848	0.0747064	ND	ND	ND	ND
544081	Solyc04g011390.1	ND	ND	-0.954848	0.0747064	ND	ND	ND	ND
544081	Solyc06g005420.1	ND	ND	-0.954848	0.0747064	ND	ND	ND	ND
544084	Solyc01g006300.3	ND	ND	-1.41212	0.0165202	ND	ND	ND	ND
544086	Solyc08g081190.3	0.666721	0.0425057	-0.749003	0.00464859	ND	ND	ND	ND
544093	Solyc02g062950.3	ND	ND	0.698219	0.0112428	ND	ND	0.54501	0.0795652
544112	Solyc12g006850.2	ND	ND	-0.850417	0.0952556	ND	ND	ND	ND
544113	Solyc06g053610.3	ND	ND	-2.76223	0.000456574	ND	ND	-2.04167	0.0156155
544114	Solyc12g010860.2	ND	ND	-0.640789	0.000265587	ND	ND	ND	ND
544115	Solyc07g053260.3	ND	ND	-0.325219	0.0462576	ND	ND	ND	ND
544119	Solyc02g067340.3	ND	ND	-2.12042	0.0010121	ND	ND	-1.28844	0.0866533
544126	Solyc06g072380.3	ND	ND	ND	ND	ND	ND	0.849481	0.00555633
544127	Solyc10g083610.2	ND	ND	ND	ND	ND	ND	-0.405249	0.0682422
544131	Solyc10g081170.2	-1.8062	0.00148586	-1.28515	0.0118427	ND	ND	-1.13149	0.044186
544133	Solyc06g036260.3	ND	ND	ND	ND	ND	ND	1.19083	0.0318889
544141	Solyc11g068540.2	ND	ND	ND	ND	ND	ND	0.635606	0.0477663
544147	Solyc02g082930.3	ND	ND	ND	ND	ND	ND	1.70353	0.0372046
544152	Solyc11g009080.2	0.924297	0.0487458	ND	ND	ND	ND	0.722053	0.0977933
544163	Solyc07g056570.1	ND	ND	ND	ND	ND	ND	1.88152	0.00298294
544165	Solyc08g076930.1	ND	ND	-0.932676	0.0211429	ND	ND	ND	ND
544167	Solyc12g044880.2	-0.580075	0.0653346	ND	ND	ND	ND	-0.859804	0.000602268
544168	Solyc01g104740.3	ND	ND	1.49962	0.0079126	ND	ND	ND	ND
544180	Solyc01g100460.3	ND	ND	3.25193	0.0013063	ND	ND	ND	ND
544181	Solyc08g080130.3	-1.84944	0.00148586	ND	ND	ND	ND	ND	ND
544187	Solyc09g075210.3	ND	ND	ND	ND	ND	ND	2.65473	0.00166419
544190	Solyc03g093470.3	ND	ND	-0.542026	0.0661028	ND	ND	-0.663305	0.0315355
544200	Solyc11g072310.2	ND	ND	4.92491	0.0102803	ND	ND	ND	ND
544201	Solyc09g011920.3	-0.777829	0.0827684	ND	ND	ND	ND	ND	ND
544202	Solyc02g093050.3	-1.12403	0.0656404	ND	ND	ND	ND	ND	ND
544204	Solyc04g078840.3	ND	ND	1.38407	0.000429416	ND	ND	1.54461	9.68308e-05
544205	Solyc11g020330.1	ND	ND	10.4715	0.000458809	ND	ND	9.30566	0.00214847
544209	Solyc04g082030.1	ND	ND	-0.826597	0.00425538	ND	ND	-1.04341	0.000261506
544222	Solyc04g072160.3	ND	ND	2.35184	0.00122496	ND	ND	1.84186	0.021074
544225	Solyc07g015860.3	ND	ND	-0.8379	0.0800907	ND	ND	ND	ND
544226	Solyc04g054740.3	1.74365	0.000763386	1.44114	0.00172759	ND	ND	2.49578	1.24343e-08
544227	Solyc12g010060.2	0.478556	0.062939	ND	ND	ND	ND	ND	ND
544236	Solyc07g065980.3	1.46506	0.00133929	1.53096	8.12691e-05	ND	ND	1.96882	2.76032e-07
544243	Solyc03g031670.3	ND	ND	0.51848	0.0152473	ND	ND	ND	ND
544244	Solyc01g100520.3	ND	ND	-0.598537	0.0489099	ND	ND	ND	ND
544249	Solyc07g005760.3	ND	ND	-0.742856	0.00580408	ND	ND	-0.619017	0.0378634
544250	Solyc02g086880.3	ND	ND	1.62477	0.0786439	ND	ND	ND	ND
544254	Solyc08g068730.1	ND	ND	1.68132	0.0196843	ND	ND	1.44087	0.0704163
544258	Solyc12g006450.2	ND	ND	-0.742079	0.0300161	ND	ND	ND	ND
544272	Solyc01g099630.3	ND	ND	ND	ND	ND	ND	2.69828	0.0109685
544278	Solyc02g078260.3	ND	ND	0.933277	5.62365e-06	ND	ND	0.454266	0.0638813
544282	Solyc08g062450.1	ND	ND	7.8173	7.83336e-05	ND	ND	7.71811	0.000114174
544285	Solyc07g049550.3	-1.95648	0.0234213	-1.61354	0.0310323	ND	ND	-2.16284	0.0031767
544286	Solyc07g007250.3	ND	ND	ND	ND	ND	ND	2.36735	0.0730505
544288	Solyc04g011360.3	ND	ND	-0.308304	0.0576167	ND	ND	ND	ND
544293	Solyc01g105070.3	ND	ND	-2.81803	0.000726471	-2.3939	0.0443637	ND	ND
544297	Solyc03g007960.3	ND	ND	1.69547	0.0545907	2.08277	0.0880956	2.11893	0.0188262
544298	Solyc06g005260.3	ND	ND	-1.01232	0.00112806	ND	ND	ND	ND
544302	Solyc09g008280.2	ND	ND	-1.33083	0.0212486	ND	ND	ND	ND
544304	Solyc09g092380.3	ND	ND	-0.758588	0.0807539	ND	ND	ND	ND
544306	Solyc02g085730.3	ND	ND	-1.04849	0.0130761	ND	ND	ND	ND
544313	Solyc03g098240.3	ND	ND	4.2069	0.00013931	ND	ND	5.43241	6.21201e-07
606303	Solyc07g020860.3	ND	ND	ND	ND	ND	ND	0.532285	0.0472516
606709	Solyc02g031980.3	ND	ND	0.855005	0.0443742	ND	ND	0.91953	0.0418888
606711	Solyc04g079730.1	-4.53916	0.0325422	ND	ND	ND	ND	ND	ND
606712	Solyc05g051200.1	ND	ND	ND	ND	ND	ND	1.80218	0.0191016
778199	Solyc07g066220.3	ND	ND	0.663329	0.0180987	ND	ND	ND	ND
778202	Solyc02g089620.3	ND	ND	-4.99201	0.000172793	ND	ND	-3.66092	0.0128804
778211	Solyc04g081400.3	ND	ND	-0.828411	0.0837867	ND	ND	ND	ND
778213	Solyc07g052980.3	ND	ND	-3.52815	6.68501e-06	ND	ND	-2.78785	0.00088369
778214	Solyc10g075100.2	1.37761	0.0818457	2.33858	8.53227e-05	ND	ND	2.76361	3.09654e-06
778217	Solyc06g007520.3	ND	ND	-0.498001	0.0382978	ND	ND	ND	ND
778222	Solyc09g009170.3	ND	ND	-0.571166	0.000383382	ND	ND	ND	ND
778227	Solyc04g081490.3	ND	ND	-1.69888	0.00121626	ND	ND	ND	ND
778229	Solyc05g054760.3	0.680297	0.00540886	ND	ND	ND	ND	ND	ND
778232	Solyc09g011170.3	ND	ND	1.12545	0.00660642	1.03873	0.0780424	ND	ND
778234	Solyc12g009560.2	-1.03837	0.0822796	ND	ND	ND	ND	ND	ND
778245	Solyc05g048760.3	ND	ND	-0.59837	0.00483467	ND	ND	ND	ND
778250	Solyc01g105710.3	ND	ND	-0.581091	0.0609547	ND	ND	ND	ND
778254	Solyc08g068680.3	-2.35998	0.069373	ND	ND	ND	ND	ND	ND
778256	Solyc08g006740.3	ND	ND	2.91749	0.00168103	ND	ND	2.55898	0.0107008
778257	Solyc02g083350.3	ND	ND	0.887995	0.000186603	ND	ND	ND	ND
778260	Solyc01g058140.3	ND	ND	0.619853	0.0297223	ND	ND	ND	ND
778261	Solyc01g098190.3	ND	ND	0.841677	0.06313	ND	ND	1.06157	0.0236757
778264	Solyc08g065320.3	ND	ND	1.11921	0.0565321	ND	ND	ND	ND
778267	Solyc03g044470.3	0.53203	0.0770379	ND	ND	ND	ND	ND	ND
778275	Solyc06g068160.3	4.26614	0.0228939	9.27057	7.0622e-07	4.32104	0.034375	7.55361	1.40595e-08
778292	Solyc02g091990.3	ND	ND	ND	ND	ND	ND	5.38702	0.0169467
778293	Solyc02g093580.3	ND	ND	1.84554	0.0164569	ND	ND	ND	ND
778294	Solyc09g091510.3	-2.42478	0.043456	-1.98645	0.0496834	ND	ND	ND	ND
778295	Solyc05g053550.3	ND	ND	-2.57694	0.0103232	ND	ND	ND	ND
778297	Solyc07g066310.3	ND	ND	ND	ND	ND	ND	0.912833	0.0696611
778303	Solyc06g059840.3	ND	ND	2.94268	0.00416706	ND	ND	5.16522	8.26063e-07
778305	Solyc09g090870.3	ND	ND	0.77108	0.0141636	ND	ND	ND	ND
778317	Solyc07g049710.3	ND	ND	ND	ND	ND	ND	0.933497	0.0417758
778318	Solyc08g008290.3	ND	ND	ND	ND	ND	ND	0.75366	0.0520346
778334	Solyc06g073180.3	ND	ND	ND	ND	ND	ND	0.697942	0.0892788
778335	Solyc07g047780.3	-0.819096	0.0123431	ND	ND	ND	ND	ND	ND
778336	Solyc02g081170.3	1.24284	0.0201929	1.77966	2.59717e-05	ND	ND	1.91339	6.61822e-06
778337	Solyc02g081550.3	ND	ND	4.9701	4.36689e-07	ND	ND	3.79701	0.000242214
778342	Solyc12g020050.2	-0.697033	0.0672598	0.629887	0.0470621	ND	ND	ND	ND
778348	Solyc10g006350.3	ND	ND	ND	ND	ND	ND	-0.713258	0.0292029
778350	Solyc01g067710.3	ND	ND	0.990675	0.00302926	ND	ND	1.30353	7.85451e-05
778354	Solyc11g066430.1	ND	ND	-1.63828	0.0137766	ND	ND	-1.81513	0.00873858
778355	Solyc02g021650.3	ND	ND	0.567838	0.00443396	ND	ND	0.435916	0.0510757
778358	Solyc06g076140.3	ND	ND	-1.13453	0.016005	ND	ND	ND	ND
778362	Solyc10g086570.3	ND	ND	ND	ND	ND	ND	1.5959	0.0781256
100037492	Solyc02g083270.3	0.440966	0.0559554	ND	ND	ND	ND	ND	ND
100037499	Solyc04g064550.1	ND	ND	1.53907	0.000988899	ND	ND	1.03806	0.0520627
100037502	Solyc03g025170.1	ND	ND	0.579174	0.0172521	ND	ND	0.588066	0.0231411
100037503	Solyc03g123400.1	ND	ND	-2.83224	0.00162955	ND	ND	-2.61563	0.0020929
100037511	Solyc01g009070.3	ND	ND	0.90688	0.0230034	ND	ND	ND	ND
100037515	Solyc04g081530.1	ND	ND	1.63085	0.060256	ND	ND	2.65639	0.00157915
100037730	Solyc04g082250.3	0.869716	0.0540427	ND	ND	ND	ND	ND	ND
100037735	Solyc01g099590.3	ND	ND	1.71588	0.00823808	ND	ND	1.87133	0.00545944
100125891	Solyc08g006320.3	ND	ND	-0.924069	0.0496672	ND	ND	ND	ND
100125904	Solyc06g068440.3	ND	ND	0.85271	0.0429854	ND	ND	1.53362	0.000105973
100134872	Solyc02g079930.3	3.15399	0.0153983	5.72644	1.85357e-08	2.85701	0.0651343	6.34376	4.60325e-10
100134875	Solyc10g007600.3	ND	ND	ND	ND	ND	ND	2.082	0.00575958
100134877	Solyc02g094120.3	ND	ND	ND	ND	ND	ND	0.648412	0.0685888
100134882	Solyc04g025300.3	ND	ND	0.810976	0.0068394	ND	ND	ND	ND
100134885	Solyc04g009950.3	ND	ND	0.52232	0.0389423	ND	ND	ND	ND
100134886	Solyc01g112000.3	ND	ND	ND	ND	ND	ND	0.743129	0.09152
100134888	Solyc01g079200.3	-3.27831	0.0797863	-3.0946	0.0443603	ND	ND	ND	ND
100134889	Solyc07g061720.3	ND	ND	ND	ND	ND	ND	-1.52907	0.092345
100134893	Solyc09g090580.3	ND	ND	-0.407179	0.0906595	ND	ND	ND	ND
100134896	Solyc08g077210.3	ND	ND	ND	ND	ND	ND	-1.52737	0.0587232
100134905	Solyc05g055760.3	ND	ND	-0.762767	0.0376818	ND	ND	ND	ND
100134907	Solyc05g053340.3	ND	ND	-3.69106	0.0365102	ND	ND	ND	ND
100134911	Solyc12g009220.2	-4.05132	0.00895257	ND	ND	ND	ND	ND	ND
100134913	Solyc06g054010.3	ND	ND	1.63089	0.00299978	ND	ND	1.90645	0.000581493
100134914	Solyc11g020040.2	ND	ND	4.95709	6.25984e-07	ND	ND	3.51742	0.000884073
100135703	Solyc07g006500.3	ND	ND	3.97037	0.00017633	ND	ND	ND	ND
100147714	Solyc04g049010.3	ND	ND	0.931986	0.000501785	ND	ND	0.645932	0.0318889
100147716	Solyc10g079240.2	ND	ND	ND	ND	ND	ND	-1.62803	0.0733577
100147722	Solyc11g011920.2	ND	ND	-0.975464	0.0448411	ND	ND	-1.00378	0.0563811
100191110	Solyc01g111630.3	0.732663	0.0792458	ND	ND	ND	ND	ND	ND
100191118	Solyc11g071810.2	ND	ND	-1.77582	0.000263469	ND	ND	-1.02644	0.0726329
100191121	Solyc02g088345.1	ND	ND	-1.24917	0.0894368	ND	ND	-1.57515	0.0396149
100191124	Solyc04g007260.3	-1.05212	0.0189484	-1.14578	0.00227897	ND	ND	-0.796599	0.0506563
100301927	Solyc03g122190.3	ND	ND	-2.4661	0.00431797	ND	ND	ND	ND
100301929	Solyc03g113800.3	ND	ND	-0.379241	0.0394593	ND	ND	ND	ND
100301932	Solyc06g082600.3	ND	ND	-0.398351	0.0573824	ND	ND	ND	ND
100301932	Solyc06g007510.3	ND	ND	-0.398351	0.0573824	ND	ND	ND	ND
100301939	Solyc07g066580.3	ND	ND	-0.793741	0.00981908	ND	ND	ND	ND
100313952	Solyc03g096920.3	ND	ND	0.516822	0.000364127	ND	ND	ND	ND
100316879	Solyc03g033540.3	-1.0823	0.0731253	ND	ND	ND	ND	ND	ND
100316880	Solyc10g079620.2	ND	ND	ND	ND	ND	ND	0.70839	0.0933044
100316887	Solyc03g082690.3	-1.49571	0.0283984	ND	ND	ND	ND	-1.30613	0.0337663
100316891	Solyc02g084980.3	ND	ND	3.37613	0.00245929	ND	ND	ND	ND
100316895	Solyc03g096670.3	2.87387	0.000594559	3.55182	6.25984e-07	ND	ND	3.82996	6.64591e-08
100316899	Solyc01g110290.3	ND	ND	-0.748684	0.0205439	ND	ND	ND	ND
100316902	Solyc01g097340.3	ND	ND	-1.35282	0.0284862	ND	ND	ND	ND
100498663	Solyc07g016180.3	ND	ND	1.31457	0.00651053	ND	ND	ND	ND
100500729	Solyc06g068860.3	ND	ND	0.701688	0.00369185	ND	ND	0.545018	0.0409532
100505458	Solyc09g005620.3	0.645713	0.0425057	ND	ND	ND	ND	ND	ND
100529104	Solyc05g054710.3	ND	ND	-0.334051	0.0630335	ND	ND	ND	ND
100529106	Solyc06g011350.3	ND	ND	ND	ND	ND	ND	-1.90512	0.0465234
100529135	Solyc04g009800.3	-1.17306	0.00179558	-0.639029	0.0700163	ND	ND	-0.643713	0.0911822
100529137	Solyc11g069500.2	ND	ND	-0.497856	0.0359961	ND	ND	ND	ND
100534642	Solyc01g094960.3	-0.628681	0.0303276	-0.482491	0.0549881	ND	ND	-0.828481	0.000406541
100736245	Solyc07g008320.3	-0.913466	0.00163292	ND	ND	ND	ND	-0.604973	0.0326483
100736433	Solyc06g076020.3	ND	ND	2.20505	0.0394593	ND	ND	3.59801	0.000473159
100736437	Solyc06g009400.3	ND	ND	-0.455106	0.0912468	ND	ND	ND	ND
100736438	Solyc10g006290.3	ND	ND	-0.826726	0.0209189	ND	ND	-0.762745	0.0517115
100736446	Solyc01g008110.3	ND	ND	-2.27353	0.000472991	ND	ND	ND	ND
100736452	Solyc01g097440.3	ND	ND	0.586753	0.00480419	ND	ND	ND	ND
100736458	Solyc03g116320.3	ND	ND	1.08602	0.0520288	ND	ND	ND	ND
100736467	Solyc10g047140.2	-0.537188	0.0425057	ND	ND	ND	ND	ND	ND
100736471	Solyc08g078320.3	-0.378663	0.0991908	0.578665	0.00104531	ND	ND	ND	ND
100736474	Solyc05g049970.3	ND	ND	0.639255	0.019594	ND	ND	ND	ND
100736475	Solyc07g056350.3	ND	ND	-0.723612	0.0244796	ND	ND	-0.624987	0.0812395
100736506	Solyc09g009100.3	ND	ND	ND	ND	ND	ND	-1.81205	0.0306479
100736512	Solyc04g080730.3	ND	ND	-0.80581	0.000501785	-0.581883	0.0899052	-0.639758	0.0109685
100736516	Solyc02g089020.2	ND	ND	ND	ND	ND	ND	-0.492611	0.0558495
100736520	Solyc01g008230.3	ND	ND	-0.608949	0.0280369	ND	ND	ND	ND
100736521	Solyc06g070900.3	ND	ND	ND	ND	2.03939	0.0517748	ND	ND
100736527	Solyc10g055630.2	ND	ND	-1.35358	0.0390048	ND	ND	ND	ND
100736528	Solyc07g043490.1	ND	ND	-3.85914	3.29265e-05	ND	ND	-2.76454	0.00675815
100736531	Solyc01g104970.3	-0.760554	0.0373131	ND	ND	ND	ND	-0.620652	0.0626589
100736543	Solyc02g065520.1	ND	ND	ND	ND	ND	ND	-1.42215	0.0807349
100736548	Solyc04g007710.3	ND	ND	ND	ND	ND	ND	-0.758611	0.0245045
100736549	Solyc06g065190.1	ND	ND	ND	ND	ND	ND	-1.38059	0.0122468
100750249	Solyc09g064370.3	ND	ND	ND	ND	ND	ND	0.438261	0.0707461
100750252	Solyc03g116390.3	ND	ND	8.59375	2.34907e-06	ND	ND	8.99645	5.99847e-07
100750253	Solyc09g009040.3	ND	ND	-2.18165	0.00138981	ND	ND	ND	ND
100750256	Solyc05g053370.3	ND	ND	-1.16478	0.0270571	ND	ND	ND	ND
100820705	Solyc07g064890.1	ND	ND	ND	ND	ND	ND	0.467146	0.0399203
100820707	Solyc07g065820.3	ND	ND	-0.893816	0.00910847	ND	ND	ND	ND
100874539	Solyc10g084150.2	ND	ND	-2.83754	9.46563e-06	ND	ND	-2.76036	2.28593e-05
101055519	Solyc12g099930.2	0.900917	0.0306899	ND	ND	ND	ND	0.649757	0.0984968
101055520	Solyc06g076050.3	ND	ND	-1.21612	0.0658009	ND	ND	ND	ND
101055527	Solyc03g113390.3	-0.890422	0.0340454	ND	ND	ND	ND	ND	ND
101055539	Solyc01g009280.3	ND	ND	0.399557	0.0963167	ND	ND	ND	ND
101055546	Solyc09g090910.2	ND	ND	ND	ND	ND	ND	1.12083	0.0685195
101055550	Solyc06g008580.3	ND	ND	ND	ND	ND	ND	2.64624	0.00262367
101055557	Solyc10g049620.2	ND	ND	ND	ND	ND	ND	0.402195	0.017838
101055558	Solyc11g044910.2	ND	ND	2.43628	0.0149329	ND	ND	3.14003	0.00180193
101055562	Solyc04g008380.3	ND	ND	-0.255017	0.0510372	ND	ND	ND	ND
101055563	Solyc08g076230.1	ND	ND	1.47878	0.00372974	ND	ND	ND	ND
101055566	Solyc03g120475.1	ND	ND	-2.18979	0.0281634	ND	ND	-1.87563	0.0923585
101055574	Solyc07g018270.3	ND	ND	ND	ND	ND	ND	-0.552498	0.0992378
101055583	Solyc06g053260.1	ND	ND	-1.23894	0.0205741	ND	ND	ND	ND
101055585	Solyc01g107170.2	ND	ND	ND	ND	ND	ND	2.04905	0.0237809
101055586	Solyc03g097820.2	-2.03387	0.0353834	ND	ND	ND	ND	ND	ND
101055599	Solyc12g010890.2	ND	ND	0.856611	0.017583	ND	ND	0.894633	0.0173609
101055600	Solyc09g010690.3	ND	ND	ND	ND	0.99704	0.0747734	1.23474	0.0021806
101055603	Solyc06g076100.3	-0.705608	0.0290772	ND	ND	ND	ND	ND	ND
101055606	Solyc02g021640.3	ND	ND	-0.571537	0.0370427	ND	ND	ND	ND
101243640	Solyc09g097850.1	ND	ND	2.43618	0.0131646	ND	ND	4.07001	1.46589e-05
101243656	Solyc10g086180.2	ND	ND	-1.35814	0.0206221	ND	ND	-1.09616	0.0981155
101243659	Solyc02g087210.3	ND	ND	-3.12963	0.0911781	ND	ND	ND	ND
101243667	Solyc02g083000.1	ND	ND	ND	ND	ND	ND	3.30341	0.0375596
101243671	Solyc02g063410.3	ND	ND	2.94972	0.0377067	4.0464	0.0410401	2.943	0.0594534
101243675	Solyc03g026050.3	ND	ND	3.56619	0.00035876	ND	ND	3.23426	0.00199745
101243690	Solyc03g118140.3	ND	ND	ND	ND	ND	ND	1.30445	0.0911415
101243699	Solyc04g054500.3	ND	ND	-2.4528	0.0122174	ND	ND	-2.88274	0.00297867
101243715	Solyc06g035610.3	ND	ND	ND	ND	ND	ND	1.6819	0.0781256
101243717	Solyc06g072440.3	ND	ND	-0.737148	0.0223395	ND	ND	ND	ND
101243718	Solyc06g067870.3	ND	ND	ND	ND	ND	ND	5.33401	0.00944551
101243723	Solyc07g006770.2	-2.25334	0.0321133	ND	ND	ND	ND	ND	ND
101243733	Solyc08g061820.3	ND	ND	0.828681	0.000167378	ND	ND	ND	ND
101243743	Solyc01g097840.3	ND	ND	ND	ND	ND	ND	-0.816101	0.0283294
101243746	Solyc10g006490.3	ND	ND	-0.621418	0.0454379	ND	ND	ND	ND
101243752	Solyc10g076290.2	ND	ND	ND	ND	ND	ND	-1.79962	0.00881565
101243761	Solyc11g068790.2	ND	ND	-0.769552	0.0283994	ND	ND	ND	ND
101243786	Solyc05g056420.3	ND	ND	ND	ND	2.44737	0.0899328	ND	ND
101243810	Solyc08g074560.3	0.602197	0.0313155	ND	ND	ND	ND	ND	ND
101243814	Solyc09g011470.3	ND	ND	2.56945	0.00135109	ND	ND	2.04454	0.0204461
101243823	Solyc09g065820.3	ND	ND	-0.379026	0.0851087	ND	ND	ND	ND
101243827	Solyc01g093990.3	ND	ND	-1.36786	0.0786439	ND	ND	ND	ND
101243841	Solyc10g085130.2	ND	ND	1.79859	0.0928709	ND	ND	ND	ND
101243842	Solyc02g090850.3	ND	ND	0.629291	0.0623382	ND	ND	ND	ND
101243844	Solyc11g007040.2	ND	ND	-0.720741	0.0106961	ND	ND	ND	ND
101243846	Solyc11g010470.2	ND	ND	-0.760744	0.000774155	ND	ND	ND	ND
101243851	Solyc02g079740.1	0.972719	0.0108021	1.27045	4.09597e-05	ND	ND	1.13441	0.000453908
101243858	Solyc02g062600.3	ND	ND	-0.418944	0.0695427	ND	ND	ND	ND
101243864	Solyc12g005630.2	0.971335	0.0949872	ND	ND	ND	ND	ND	ND
101243870	Solyc03g097100.1	ND	ND	ND	ND	ND	ND	1.88544	0.00337984
101243875	Solyc03g114410.3	ND	ND	0.856015	0.00532	ND	ND	ND	ND
101243876	Solyc03g113340.3	ND	ND	0.847562	0.0164782	ND	ND	0.863683	0.0230234
101243886	Solyc04g071480.1	ND	ND	-1.04527	0.0843027	ND	ND	ND	ND
101243890	Solyc05g015470.1	0.864935	0.093659	ND	ND	ND	ND	ND	ND
101243908	Solyc07g064760.2	ND	ND	-1.48878	0.00319026	ND	ND	ND	ND
101243926	Solyc01g068490.3	-1.28394	0.0489938	-1.25074	0.0198928	ND	ND	ND	ND
101243930	Solyc01g088480.3	ND	ND	-1.1144	0.00554057	ND	ND	ND	ND
101243932	Solyc09g089650.1	1.24437	0.0788853	ND	ND	ND	ND	ND	ND
101243936	Solyc10g018520.1	ND	ND	0.632883	0.00366434	ND	ND	ND	ND
101243944	Solyc10g085600.2	ND	ND	0.587446	0.0989845	ND	ND	ND	ND
101243947	Solyc11g005700.1	ND	ND	-1.34036	0.0169912	ND	ND	ND	ND
101243948	Solyc02g087200.1	ND	ND	-1.38574	0.0147619	ND	ND	-1.18822	0.0599786
101243949	Solyc02g083430.1	ND	ND	0.463381	0.0128728	ND	ND	ND	ND
101243953	Solyc02g069510.1	ND	ND	-1.37419	0.0115196	ND	ND	ND	ND
101243963	Solyc03g026020.3	ND	ND	0.780456	0.00601623	ND	ND	0.741498	0.0142103
101243968	Solyc12g039180.2	ND	ND	0.597545	0.0562608	ND	ND	ND	ND
101243980	Solyc04g007870.3	ND	ND	-0.859728	0.0968755	ND	ND	-1.29193	0.0118888
101243983	Solyc04g054490.3	0.983446	0.01427	1.13973	0.00050345	0.88149	0.0651343	1.48542	3.44483e-06
101243990	Solyc04g082800.3	ND	ND	-0.861931	0.0171832	ND	ND	ND	ND
101243997	Solyc05g055330.3	ND	ND	1.95152	0.0145849	ND	ND	ND	ND
101243998	Solyc05g050800.3	-2.01663	0.0166382	ND	ND	ND	ND	ND	ND
101244001	Solyc06g018110.3	ND	ND	-1.07075	0.0948045	ND	ND	ND	ND
101244003	Solyc06g076400.3	0.700056	0.0950816	0.863111	0.00857135	ND	ND	1.05241	0.00153215
101244015	Solyc07g039310.1	ND	ND	-1.1843	0.0622849	ND	ND	-1.17959	0.0912781
101244035	Solyc09g092140.3	ND	ND	0.471028	0.0452169	ND	ND	ND	ND
101244039	Solyc10g005610.2	ND	ND	-1.29814	0.0242067	ND	ND	ND	ND
101244041	Solyc10g051200.2	0.634769	0.0485544	ND	ND	ND	ND	ND	ND
101244043	Solyc10g047300.2	-1.18534	0.0142193	ND	ND	ND	ND	ND	ND
101244048	Solyc02g093110.3	ND	ND	-0.984776	1.12687e-05	ND	ND	-0.585055	0.0222658
101244055	Solyc03g007030.3	0.874831	0.0321133	-0.697601	0.04367	ND	ND	ND	ND
101244082	Solyc05g046120.3	ND	ND	0.932203	0.0928709	ND	ND	ND	ND
101244095	Solyc07g045100.1	-1.45807	0.0849912	ND	ND	ND	ND	ND	ND
101244101	Solyc08g068860.3	ND	ND	-2.04414	0.0179939	ND	ND	-1.78835	0.0617341
101244107	Solyc01g008270.3	ND	ND	-0.407154	0.0365085	ND	ND	ND	ND
101244120	Solyc01g090880.3	ND	ND	ND	ND	ND	ND	0.748126	0.0257889
101244121	Solyc01g094000.3	ND	ND	0.377089	0.0762269	ND	ND	ND	ND
101244123	Solyc01g100320.3	ND	ND	-0.686567	0.0307634	ND	ND	ND	ND
101244125	Solyc10g008100.3	ND	ND	ND	ND	ND	ND	-1.09524	0.0789078
101244133	Solyc01g099650.3	ND	ND	2.59343	0.00199241	ND	ND	ND	ND
101244137	Solyc02g094090.3	ND	ND	ND	ND	ND	ND	0.365316	0.0271212
101244139	Solyc02g090840.3	ND	ND	-0.671406	0.0359961	ND	ND	ND	ND
101244148	Solyc02g078440.3	ND	ND	ND	ND	ND	ND	-0.324936	0.0529376
101244150	Solyc02g072500.3	ND	ND	ND	ND	1.25608	0.0565254	ND	ND
101244164	Solyc12g044250.2	ND	ND	-0.79138	0.0388559	ND	ND	ND	ND
101244167	Solyc03g093800.1	ND	ND	3.34164	2.11341e-05	ND	ND	3.42748	1.5332e-05
101244171	Solyc03g113330.3	ND	ND	0.880534	0.0127407	ND	ND	0.715341	0.0698308
101244182	Solyc04g071490.3	ND	ND	ND	ND	ND	ND	1.8395	0.0607321
101244189	Solyc05g053200.2	ND	ND	0.505005	0.0870835	ND	ND	ND	ND
101244194	Solyc06g065650.3	ND	ND	ND	ND	ND	ND	-0.827186	0.0782769
101244201	Solyc07g053970.3	ND	ND	0.914451	0.00981908	ND	ND	1.44221	2.08904e-05
101244212	Solyc08g065990.3	ND	ND	0.519042	0.0300393	ND	ND	ND	ND
101244223	Solyc09g013160.3	ND	ND	ND	ND	4.02304	0.0442248	ND	ND
101244224	Solyc01g068480.3	ND	ND	1.0355	2.78133e-07	ND	ND	ND	ND
101244236	Solyc01g111690.3	ND	ND	-0.535157	0.061828	ND	ND	ND	ND
101244237	Solyc01g095620.3	ND	ND	-0.899865	0.0407582	ND	ND	ND	ND
101244241	Solyc10g081720.2	ND	ND	-0.88068	0.0354923	ND	ND	ND	ND
101244257	Solyc12g008910.2	ND	ND	-0.608949	0.00574182	ND	ND	ND	ND
101244269	Solyc03g118090.3	ND	ND	-1.92081	0.0119761	ND	ND	ND	ND
101244293	Solyc06g019170.3	3.19646	0.00235414	4.1964	1.73286e-06	3.23206	0.00645469	6.16678	4.23815e-13
101244295	Solyc06g076390.3	0.359577	0.0412595	0.416392	0.00321448	ND	ND	0.598799	1.1405e-05
101244308	Solyc08g081740.3	ND	ND	4.83601	5.07339e-07	ND	ND	3.53348	0.000172352
101244309	Solyc08g076910.3	ND	ND	0.490212	0.0430529	ND	ND	ND	ND
101244321	Solyc09g092180.3	ND	ND	0.706401	0.0645335	ND	ND	ND	ND
101244324	Solyc10g009190.1	ND	ND	1.20082	0.0348153	ND	ND	1.5052	0.00966715
101244329	Solyc10g047290.2	ND	ND	ND	ND	-0.649034	0.03492	ND	ND
101244339	Solyc02g062590.3	ND	ND	2.89784	0.00906309	ND	ND	2.63355	0.0240927
101244341	Solyc11g068810.2	ND	ND	-0.905601	0.00172355	ND	ND	ND	ND
101244343	Solyc03g007040.3	ND	ND	0.512269	0.0433556	ND	ND	0.541447	0.0437138
101244354	Solyc03g097720.3	ND	ND	5.51015	0.0142553	ND	ND	ND	ND
101244356	Solyc12g089090.2	ND	ND	0.536841	0.021634	ND	ND	ND	ND
101244357	Solyc03g121480.3	ND	ND	-0.558756	0.00105447	ND	ND	ND	ND
101244370	Solyc05g005080.3	ND	ND	-1.05583	0.0320279	ND	ND	ND	ND
101244385	Solyc06g061080.3	ND	ND	ND	ND	ND	ND	-2.42725	0.0264712
101244399	Solyc08g068870.3	-2.03978	0.0485544	ND	ND	ND	ND	ND	ND
101244402	Solyc08g080410.3	ND	ND	0.863547	0.0589366	ND	ND	ND	ND
101244405	Solyc01g008260.3	0.610713	0.066569	ND	ND	ND	ND	ND	ND
101244408	Solyc09g010280.3	0.572255	0.0629751	0.547798	0.0300161	ND	ND	ND	ND
101244411	Solyc01g067490.3	ND	ND	0.554681	0.0792263	ND	ND	0.652668	0.0489365
101244412	Solyc09g065840.3	ND	ND	-1.45713	0.0261515	ND	ND	ND	ND
101244413	Solyc01g080540.3	ND	ND	-0.456965	0.0872301	ND	ND	ND	ND
101244416	Solyc01g090890.3	ND	ND	ND	ND	ND	ND	-4.21674	7.46733e-05
101244417	Solyc01g094010.3	ND	ND	-1.02969	0.0806314	ND	ND	ND	ND
101244418	Solyc09g091690.1	0.964644	0.00367225	ND	ND	ND	ND	1.06188	0.000216149
101244420	Solyc01g102410.3	-0.358995	0.0672598	ND	ND	ND	ND	ND	ND
101244424	Solyc01g104580.3	ND	ND	-0.99681	0.0195762	ND	ND	-1.5435	0.000167077
101244426	Solyc01g109810.2	ND	ND	1.73224	0.00902763	ND	ND	1.45697	0.047641
101244430	Solyc10g078490.2	ND	ND	-0.867384	0.00371198	ND	ND	-1.10555	0.000136272
101244433	Solyc10g083950.1	ND	ND	ND	ND	ND	ND	0.97591	0.0985775
101244437	Solyc11g007060.2	ND	ND	0.624105	0.0431591	ND	ND	ND	ND
101244447	Solyc02g070630.3	ND	ND	ND	ND	ND	ND	1.03721	0.00133675
101244471	Solyc03g116270.3	2.35958	0.0321133	2.66948	0.00267826	2.29764	0.0718746	3.23897	0.000266067
101244477	Solyc03g114780.3	ND	ND	1.57413	3.54506e-06	ND	ND	ND	ND
101244484	Solyc05g008870.3	0.56395	0.0970678	ND	ND	ND	ND	0.546065	0.0701152
101244485	Solyc05g013670.3	0.600941	0.0631494	0.484613	0.0756177	ND	ND	ND	ND
101244488	Solyc05g053190.3	0.568109	0.0522565	ND	ND	ND	ND	ND	ND
101244501	Solyc07g053960.3	ND	ND	ND	ND	ND	ND	-0.856546	0.0199884
101244513	Solyc08g079230.1	-2.14031	0.097613	-2.17404	0.0294295	ND	ND	ND	ND
101244515	Solyc08g076180.3	ND	ND	-0.823693	0.0892397	ND	ND	ND	ND
101244529	Solyc09g097820.3	ND	ND	1.53522	0.00050345	ND	ND	1.2582	0.00795034
101244532	Solyc10g018350.2	ND	ND	-0.691007	0.010873	ND	ND	-0.578354	0.0534548
101244558	Solyc12g040320.2	ND	ND	-1.11028	0.00608848	ND	ND	-0.794387	0.0733331
101244562	Solyc03g098740.1	-3.64829	0.00412599	ND	ND	ND	ND	ND	ND
101244580	Solyc04g080500.3	ND	ND	-3.70507	0.0336347	ND	ND	-4.8183	0.0239666
101244582	Solyc05g007770.3	ND	ND	ND	ND	-2.65427	0.0556238	ND	ND
101244583	Solyc05g012390.3	ND	ND	0.657745	0.0433556	ND	ND	ND	ND
101244584	Solyc05g009230.2	-2.18874	0.00496094	ND	ND	ND	ND	ND	ND
101244589	Solyc06g008490.3	ND	ND	0.898602	0.016323	ND	ND	ND	ND
101244612	Solyc09g083350.3	ND	ND	0.578676	0.0678053	ND	ND	ND	ND
101244620	Solyc01g106260.3	-0.785372	0.0457854	ND	ND	ND	ND	ND	ND
101244627	Solyc01g105770.2	ND	ND	3.329	1.28464e-05	ND	ND	1.63296	0.0743921
101244636	Solyc02g077330.3	ND	ND	1.61256	0.0506771	ND	ND	2.71254	0.000602268
101244637	Solyc02g062580.3	1.35698	0.0244097	1.24491	0.013198	ND	ND	2.05741	1.71306e-05
101244648	Solyc03g097950.3	ND	ND	-0.887382	0.0323405	ND	ND	ND	ND
101244650	Solyc03g123680.1	-2.24947	0.0359208	ND	ND	ND	ND	ND	ND
101244652	Solyc12g096960.2	-2.40547	0.0184614	ND	ND	ND	ND	ND	ND
101244669	Solyc05g050350.2	-2.25135	0.043456	ND	ND	ND	ND	ND	ND
101244672	Solyc06g074730.3	ND	ND	1.64871	0.0541129	ND	ND	ND	ND
101244674	Solyc06g069030.3	0.747066	0.00597418	ND	ND	ND	ND	ND	ND
101244675	Solyc06g065640.3	ND	ND	0.41728	0.0456483	ND	ND	ND	ND
101244691	Solyc08g067410.2	ND	ND	1.31204	0.00189162	ND	ND	ND	ND
101244694	Solyc08g082870.3	ND	ND	ND	ND	ND	ND	1.15603	0.0894807
101244695	Solyc08g080400.1	ND	ND	ND	ND	ND	ND	-2.10411	0.00180403
101244700	Solyc09g020190.3	ND	ND	ND	ND	-1.10251	0.0581186	ND	ND
101244716	Solyc01g103650.3	-1.65731	0.0989151	ND	ND	ND	ND	ND	ND
101244752	Solyc03g082560.3	0.818178	0.042668	ND	ND	ND	ND	ND	ND
101244758	Solyc03g116480.1	ND	ND	3.38876	0.00518006	ND	ND	2.37192	0.0784552
101244776	Solyc06g054690.3	ND	ND	0.738858	0.00377087	ND	ND	ND	ND
101244782	Solyc07g006810.3	ND	ND	0.770164	0.00665031	ND	ND	ND	ND
101244805	Solyc01g079540.3	ND	ND	-0.600874	0.00366088	ND	ND	ND	ND
101244810	Solyc09g089780.3	-2.18222	0.066197	-2.76957	0.0414207	ND	ND	-2.58967	0.00757485
101244821	Solyc02g094060.3	1.70846	0.0436296	2.40028	0.000298544	ND	ND	2.31194	0.000759524
101244843	Solyc12g019740.2	2.35868	1.2805e-05	3.1073	3.51109e-11	1.61302	0.0229741	2.76188	1.11536e-08
101244861	Solyc04g054460.3	ND	ND	-0.537495	0.0849023	ND	ND	ND	ND
101244864	Solyc04g077020.3	ND	ND	ND	ND	ND	ND	1.09262	0.000281318
101244868	Solyc04g080600.3	-1.23612	0.0455392	ND	ND	ND	ND	-1.79975	0.000255266
101244877	Solyc06g010000.3	ND	ND	0.580026	0.0453769	ND	ND	ND	ND
101244894	Solyc08g076880.3	ND	ND	ND	ND	ND	ND	1.96016	0.0120659
101244901	Solyc09g075190.3	ND	ND	0.312636	0.0976091	ND	ND	ND	ND
101244903	Solyc01g095230.3	ND	ND	ND	ND	ND	ND	0.534639	0.0349801
101244908	Solyc10g009160.3	ND	ND	0.947616	0.0348153	ND	ND	ND	ND
101244910	Solyc10g005750.3	ND	ND	-1.03217	0.00574182	ND	ND	ND	ND
101244916	Solyc10g080760.2	ND	ND	-1.13085	0.0138128	ND	ND	ND	ND
101244918	Solyc10g085820.2	ND	ND	ND	ND	ND	ND	0.659791	0.0184727
101244925	Solyc02g062550.3	-2.82656	0.0501439	ND	ND	ND	ND	ND	ND
101244927	Solyc11g068830.2	ND	ND	ND	ND	0.544611	0.0716411	ND	ND
101244928	Solyc02g068890.3	ND	ND	ND	ND	ND	ND	-0.872444	0.0392734
101244930	Solyc03g007060.3	1.76885	0.0189258	1.21887	0.0495961	ND	ND	ND	ND
101244950	Solyc04g074900.3	ND	ND	-1.62372	0.0249938	ND	ND	ND	ND
101244954	Solyc05g015490.3	ND	ND	0.802881	0.0915964	ND	ND	0.888935	0.0817171
101244961	Solyc06g074710.1	2.48062	0.005615	4.06279	2.55736e-08	ND	ND	3.46516	2.98947e-06
101244981	Solyc08g074480.1	ND	ND	-3.40307	0.00378825	ND	ND	ND	ND
101244989	Solyc01g067460.2	ND	ND	2.1186	0.0209254	2.48614	0.0473472	4.25093	1.11531e-06
101244997	Solyc01g100350.3	ND	ND	0.666958	0.0392351	ND	ND	1.03051	0.00106994
101245000	Solyc01g103680.3	ND	ND	0.629665	5.24057e-06	ND	ND	0.431939	0.00415492
101245002	Solyc01g105130.3	ND	ND	-0.554466	0.0149914	ND	ND	ND	ND
101245005	Solyc01g110530.3	ND	ND	-1.01922	4.05316e-06	ND	ND	ND	ND
101245010	Solyc10g079560.1	ND	ND	ND	ND	ND	ND	-0.610069	0.0499642
101245017	Solyc11g012870.2	ND	ND	ND	ND	0.970204	0.0718746	ND	ND
101245018	Solyc11g018610.2	-0.638984	0.078961	ND	ND	ND	ND	ND	ND
101245019	Solyc02g079520.2	-1.76492	0.0979195	ND	ND	ND	ND	ND	ND
101245037	Solyc03g082550.3	ND	ND	1.58265	0.0753816	ND	ND	2.08877	0.0167286
101245039	Solyc12g042460.2	ND	ND	1.38858	0.00589255	ND	ND	ND	ND
101245045	Solyc03g113240.3	0.766196	0.092055	ND	ND	ND	ND	ND	ND
101245049	Solyc04g015620.3	ND	ND	ND	ND	ND	ND	2.48364	0.0132836
101245069	Solyc06g059760.3	ND	ND	0.479899	0.0547151	ND	ND	ND	ND
101245070	Solyc06g060910.2	ND	ND	3.13707	1.544e-05	ND	ND	2.78486	0.000207955
101245071	Solyc06g082520.3	ND	ND	ND	ND	ND	ND	-0.704445	0.0169314
101245084	Solyc08g078060.3	-2.28309	0.0902146	-2.25657	0.0395467	ND	ND	ND	ND
101245098	Solyc09g089690.3	ND	ND	-0.558946	0.0830644	ND	ND	ND	ND
101245109	Solyc10g076360.1	ND	ND	-1.01347	0.00436218	ND	ND	-0.727839	0.073489
101245117	Solyc11g008430.2	ND	ND	ND	ND	ND	ND	0.955812	0.0132653
101245133	Solyc12g010200.2	ND	ND	ND	ND	ND	ND	2.50777	0.0401339
101245144	Solyc12g099110.2	ND	ND	ND	ND	ND	ND	0.978545	0.0698308
101245157	Solyc04g078460.3	ND	ND	-4.4601	6.68986e-07	ND	ND	-4.7038	1.61552e-07
101245163	Solyc05g007780.3	1.47811	0.0160584	ND	ND	ND	ND	ND	ND
101245172	Solyc06g034410.3	ND	ND	5.72659	0.0888278	ND	ND	9.33243	0.0042694
101245180	Solyc07g014690.3	ND	ND	ND	ND	ND	ND	2.82694	1.14262e-07
101245183	Solyc07g045070.3	ND	ND	0.531819	0.078441	ND	ND	ND	ND
101245191	Solyc08g076870.1	ND	ND	1.399	0.0509475	ND	ND	ND	ND
101245195	Solyc09g008970.1	3.77258	0.050362	5.56071	3.66725e-05	3.78122	0.0651343	6.17961	4.23012e-06
101245200	Solyc09g075180.3	ND	ND	-0.782057	0.0861036	ND	ND	ND	ND
101245201	Solyc09g090610.3	ND	ND	-0.613448	0.0555324	ND	ND	ND	ND
101245201	Solyc09g072870.3	ND	ND	-0.613448	0.0555324	ND	ND	ND	ND
101245201	Solyc06g008170.3	ND	ND	-0.613448	0.0555324	ND	ND	ND	ND
101245201	Solyc06g083780.3	ND	ND	-0.613448	0.0555324	ND	ND	ND	ND
101245202	Solyc09g083360.3	-3.66753	0.00985945	-3.71161	0.00185477	ND	ND	ND	ND
101245219	Solyc02g088350.3	0.921884	0.0991908	ND	ND	ND	ND	ND	ND
101245224	Solyc02g064730.3	ND	ND	ND	ND	ND	ND	0.75303	0.0312057
101245233	Solyc03g093890.3	-1.75867	0.097613	ND	ND	ND	ND	ND	ND
101245240	Solyc12g096900.2	-1.45914	0.00148586	-1.17067	0.00399978	ND	ND	-1.09925	0.0111727
101245241	Solyc12g095810.2	ND	ND	2.11298	0.000471515	ND	ND	1.27785	0.0611396
101245244	Solyc03g112150.1	1.04366	0.0695188	ND	ND	ND	ND	ND	ND
101245255	Solyc05g056380.3	-2.76556	0.0153983	ND	ND	-2.44971	0.0651343	ND	ND
101245277	Solyc08g082850.3	ND	ND	0.33659	0.098913	ND	ND	ND	ND
101245279	Solyc08g074450.3	1.32599	0.000615628	ND	ND	ND	ND	0.68487	0.0880341
101245282	Solyc09g014860.3	-2.11515	0.0757074	ND	ND	ND	ND	ND	ND
101245297	Solyc10g006860.3	1.57465	0.0156084	1.30353	0.0203375	ND	ND	1.99153	0.000242214
101245307	Solyc10g081750.1	ND	ND	ND	ND	ND	ND	0.629402	0.0858008
101245311	Solyc02g084750.3	0.654843	0.0767092	ND	ND	ND	ND	ND	ND
101245312	Solyc11g010550.2	ND	ND	0.996277	0.00175898	ND	ND	ND	ND
101245339	Solyc03g118130.3	1.26647	0.0975858	ND	ND	1.51096	0.0737175	ND	ND
101245344	Solyc03g113220.3	-1.0727	0.0247973	ND	ND	ND	ND	ND	ND
101245367	Solyc06g053430.3	ND	ND	-0.569171	0.0173627	ND	ND	ND	ND
101245368	Solyc06g076340.3	ND	ND	1.01188	2.0381e-08	ND	ND	0.460973	0.0276456
101245369	Solyc06g064570.3	0.803035	0.0273069	ND	ND	ND	ND	ND	ND
101245380	Solyc07g065810.2	ND	ND	1.65029	0.034483	ND	ND	ND	ND
101245392	Solyc09g005760.3	ND	ND	0.968961	0.000110754	ND	ND	ND	ND
101245400	Solyc09g092260.3	ND	ND	2.27148	0.00578018	ND	ND	ND	ND
101245407	Solyc01g095710.3	ND	ND	0.986945	0.00565989	ND	ND	ND	ND
101245445	Solyc12g096250.2	ND	ND	ND	ND	ND	ND	-1.29412	0.0271284
101245449	Solyc04g010080.3	ND	ND	0.796399	0.000716041	ND	ND	ND	ND
101245450	Solyc04g007560.3	ND	ND	0.948868	9.59776e-10	ND	ND	0.405986	0.0242141
101245458	Solyc05g012380.3	ND	ND	-0.940387	0.00649327	ND	ND	-0.731636	0.0604219
101245464	Solyc06g010060.1	1.19884	0.0138701	0.77205	0.0732547	ND	ND	1.52498	0.000151334
101245471	Solyc06g083530.3	ND	ND	-1.13676	2.54258e-07	ND	ND	-0.535351	0.0380424
101245475	Solyc07g045050.3	0.981154	0.00326655	ND	ND	ND	ND	0.927512	0.00184152
101245492	Solyc01g080590.3	ND	ND	ND	ND	ND	ND	0.778394	0.0176774
101245500	Solyc01g099260.3	0.494015	0.0890239	ND	ND	ND	ND	0.460641	0.074667
101245505	Solyc01g107330.3	ND	ND	-1.30641	0.0227671	ND	ND	ND	ND
101245511	Solyc10g080780.2	ND	ND	-0.78932	0.00374034	ND	ND	ND	ND
101245514	Solyc02g092000.3	ND	ND	-2.15005	0.0164004	ND	ND	ND	ND
101245520	Solyc02g064720.3	ND	ND	ND	ND	ND	ND	1.709	0.00288676
101245524	Solyc12g008960.2	-2.03762	0.0459536	ND	ND	ND	ND	ND	ND
101245541	Solyc04g081890.1	ND	ND	2.42949	0.00181143	ND	ND	1.94298	0.0230234
101245553	Solyc06g073560.3	ND	ND	-3.13161	0.000534413	ND	ND	ND	ND
101245570	Solyc08g068960.3	ND	ND	2.66832	0.006587	ND	ND	3.28175	0.000868982
101245573	Solyc08g080370.3	0.315093	0.066197	ND	ND	ND	ND	ND	ND
101245574	Solyc08g078010.3	ND	ND	-1.21309	0.00770412	ND	ND	ND	ND
101245575	Solyc01g008180.3	ND	ND	-0.72331	0.0218293	ND	ND	ND	ND
101245577	Solyc01g005840.3	0.716289	0.0916669	ND	ND	ND	ND	ND	ND
101245581	Solyc01g067400.3	-0.327891	0.091354	-0.293609	0.0687451	ND	ND	-0.484193	0.00158722
101245588	Solyc01g100370.3	ND	ND	1.226	0.0135925	ND	ND	1.70333	0.000490612
101245601	Solyc10g084000.2	ND	ND	ND	ND	ND	ND	2.25482	0.0560291
101245608	Solyc11g012890.2	ND	ND	-0.536589	0.0853149	ND	ND	ND	ND
101245612	Solyc02g072150.3	ND	ND	1.79506	0.016005	ND	ND	ND	ND
101245616	Solyc11g065530.1	ND	ND	ND	ND	ND	ND	1.15598	0.0213562
101245618	Solyc11g066820.2	ND	ND	-1.57758	0.0240171	ND	ND	-1.33131	0.0889129
101245619	Solyc11g070100.2	ND	ND	ND	ND	ND	ND	-0.52833	0.0597998
101245623	Solyc12g005730.2	ND	ND	1.42521	0.00165326	ND	ND	2.04599	2.59279e-06
101245633	Solyc03g116340.3	ND	ND	0.881938	0.0980095	ND	ND	1.37165	0.0091934
101245641	Solyc04g057880.3	ND	ND	0.572754	0.0378321	ND	ND	ND	ND
101245643	Solyc04g072690.3	0.838308	0.0778942	1.21493	0.000953352	ND	ND	ND	ND
101245644	Solyc04g079770.3	ND	ND	-0.440524	0.0596268	ND	ND	ND	ND
101245645	Solyc04g080640.1	ND	ND	1.45826	0.00543547	ND	ND	ND	ND
101245673	Solyc07g042300.1	ND	ND	-0.825168	0.0310323	ND	ND	ND	ND
101245689	Solyc01g005230.3	ND	ND	-1.89998	0.0305229	ND	ND	ND	ND
101245692	Solyc01g068280.3	ND	ND	0.519881	0.0260017	ND	ND	0.471783	0.0555107
101245698	Solyc01g097910.2	1.17543	0.0735052	ND	ND	ND	ND	ND	ND
101245708	Solyc10g078530.2	ND	ND	-1.59327	0.000119378	ND	ND	-1.11635	0.0161752
101245711	Solyc02g094000.1	-3.91476	0.0618668	ND	ND	ND	ND	ND	ND
101245713	Solyc11g005770.2	ND	ND	1.35776	0.0479141	1.69038	0.0699359	ND	ND
101245750	Solyc04g007280.3	ND	ND	0.779091	0.000779668	ND	ND	ND	ND
101245760	Solyc05g006490.3	ND	ND	1.20714	0.0140024	ND	ND	ND	ND
101245769	Solyc06g066800.2	ND	ND	-2.34634	0.0489566	ND	ND	ND	ND
101245772	Solyc06g083520.3	ND	ND	1.10408	0.000560617	ND	ND	ND	ND
101245776	Solyc07g049260.3	ND	ND	0.382009	0.05524	ND	ND	ND	ND
101245781	Solyc08g023660.3	-1.21335	0.0818457	ND	ND	ND	ND	ND	ND
101245786	Solyc01g010950.3	ND	ND	ND	ND	ND	ND	0.61711	0.0947815
101245790	Solyc09g007850.3	ND	ND	ND	ND	ND	ND	1.04399	0.07703
101245795	Solyc09g083390.2	ND	ND	0.584177	0.021905	ND	ND	ND	ND
101245798	Solyc09g090940.3	ND	ND	ND	ND	ND	ND	-0.523017	0.0730538
101245803	Solyc10g006650.3	ND	ND	-0.748537	0.000758534	ND	ND	ND	ND
101245805	Solyc01g107340.3	2.01023	0.0234213	ND	ND	1.91334	0.0651343	ND	ND
101245830	Solyc12g095790.2	ND	ND	-1.28052	0.000572363	ND	ND	-0.910809	0.0290521
101245836	Solyc04g058140.3	ND	ND	0.630651	0.0108028	ND	ND	ND	ND
101245853	Solyc06g072340.3	ND	ND	0.710932	0.0210059	ND	ND	ND	ND
101245863	Solyc08g013840.3	0.911188	0.0694292	-0.752894	0.0728178	ND	ND	ND	ND
101245869	Solyc08g080360.3	ND	ND	-1.34319	0.00205592	ND	ND	ND	ND
101245882	Solyc09g065920.3	0.924653	0.0631494	ND	ND	ND	ND	0.933137	0.0307417
101245883	Solyc01g088570.3	ND	ND	-0.648625	0.00312046	ND	ND	ND	ND
101245886	Solyc09g092270.3	ND	ND	ND	ND	ND	ND	1.15454	0.00450482
101245888	Solyc01g102500.3	ND	ND	ND	ND	ND	ND	-0.372393	0.0131649
101245895	Solyc01g110560.3	ND	ND	ND	ND	ND	ND	-1.25747	0.0368566
101245903	Solyc11g007120.2	0.485684	0.0608347	ND	ND	ND	ND	0.489625	0.0308737
101245904	Solyc02g084710.3	ND	ND	-0.971189	0.000541535	ND	ND	ND	ND
101245911	Solyc02g072510.3	ND	ND	0.6073	0.0129697	ND	ND	ND	ND
101245912	Solyc02g070550.3	ND	ND	ND	ND	ND	ND	0.824132	0.0557003
101245917	Solyc11g066830.2	ND	ND	1.26076	6.59384e-05	ND	ND	0.690562	0.0646976
101245934	Solyc03g114350.1	ND	ND	ND	ND	ND	ND	0.759341	0.0288942
101245938	Solyc04g014270.3	ND	ND	ND	ND	ND	ND	-1.12923	0.000220034
101245942	Solyc04g080630.3	ND	ND	-1.09357	0.0286638	ND	ND	ND	ND
101245943	Solyc05g007810.3	ND	ND	1.15756	0.00173482	ND	ND	ND	ND
101245945	Solyc05g013720.3	ND	ND	0.750913	0.0335815	ND	ND	ND	ND
101245946	Solyc05g018600.3	ND	ND	0.741798	0.0291138	ND	ND	ND	ND
101245957	Solyc06g061030.3	ND	ND	0.673448	0.00563233	ND	ND	ND	ND
101245972	Solyc08g005460.3	ND	ND	-0.909463	0.0814337	ND	ND	ND	ND
101245975	Solyc08g075690.3	ND	ND	-0.64482	0.0176405	ND	ND	ND	ND
101245978	Solyc08g083500.2	ND	ND	-4.33756	6.29001e-05	ND	ND	ND	ND
101245986	Solyc01g079590.3	ND	ND	0.73795	0.0991428	ND	ND	1.29746	0.00247605
101245995	Solyc01g110340.3	ND	ND	-2.42676	0.0108003	ND	ND	-2.57661	0.0105976
101245996	Solyc01g095740.3	ND	ND	0.70159	0.0191186	ND	ND	ND	ND
101245998	Solyc10g076410.1	-2.02477	0.0133362	-2.47961	2.86609e-05	ND	ND	-1.48028	0.0338865
101246005	Solyc02g088340.3	ND	ND	ND	ND	ND	ND	-0.926671	0.0859809
101246025	Solyc03g025970.3	ND	ND	2.00967	5.50442e-05	ND	ND	1.48345	0.00630078
101246029	Solyc03g063100.2	ND	ND	ND	ND	ND	ND	-5.95912	0.00405214
101246051	Solyc04g082900.3	0.645231	0.0986001	ND	ND	ND	ND	ND	ND
101246063	Solyc06g071200.3	ND	ND	0.653651	5.32118e-07	ND	ND	ND	ND
101246086	Solyc01g080620.3	ND	ND	0.552499	0.0407152	ND	ND	ND	ND
101246087	Solyc09g075140.3	ND	ND	3.54831	3.52904e-06	ND	ND	3.19912	4.67766e-05
101246089	Solyc01g094620.3	ND	ND	0.949677	2.36044e-05	ND	ND	ND	ND
101246097	Solyc01g107350.3	ND	ND	ND	ND	ND	ND	-0.708485	0.0704163
101246106	Solyc02g079490.3	ND	ND	-1.89218	0.0330909	ND	ND	-1.84916	0.0565361
101246112	Solyc12g009000.1	ND	ND	-2.99307	0.0417329	ND	ND	ND	ND
101246120	Solyc12g095780.2	ND	ND	ND	ND	ND	ND	-1.05279	0.0816326
101246124	Solyc03g112080.1	0.856587	0.00383772	0.561466	0.0345101	0.687789	0.0623189	0.831461	0.00119125
101246130	Solyc04g054400.3	ND	ND	ND	ND	ND	ND	0.936705	0.00058671
101246132	Solyc04g071565.1	ND	ND	-0.688578	0.0985816	ND	ND	ND	ND
101246135	Solyc05g005160.3	ND	ND	-0.857455	0.0712063	ND	ND	-0.987539	0.0492497
101246136	Solyc05g010140.3	ND	ND	0.66749	0.0150467	ND	ND	ND	ND
101246145	Solyc06g051080.3	ND	ND	ND	ND	ND	ND	-0.84287	0.0685195
101246147	Solyc06g074650.3	-0.452809	0.066197	ND	ND	ND	ND	-0.504619	0.0156669
101246150	Solyc06g068920.3	ND	ND	0.722858	0.00381486	ND	ND	ND	ND
101246151	Solyc06g065560.2	ND	ND	ND	ND	ND	ND	1.46551	0.00227434
101246156	Solyc07g038190.3	ND	ND	-1.47596	0.0737528	ND	ND	ND	ND
101246164	Solyc08g067480.3	ND	ND	-0.746809	0.057953	ND	ND	ND	ND
101246167	Solyc08g080340.3	ND	ND	-0.593258	0.0104813	ND	ND	-0.480124	0.0665886
101246173	Solyc09g014780.3	ND	ND	0.471997	0.0210729	ND	ND	ND	ND
101246176	Solyc09g064510.3	-0.632156	0.0045909	ND	ND	ND	ND	-0.41491	0.0587232
101246181	Solyc09g092290.1	ND	ND	1.46771	0.0866993	ND	ND	ND	ND
101246186	Solyc01g103760.3	ND	ND	-1.45272	0.00260001	ND	ND	-1.22526	0.0204461
101246188	Solyc01g104900.3	ND	ND	1.79677	0.0121111	ND	ND	ND	ND
101246189	Solyc01g108400.3	ND	ND	ND	ND	1.04679	0.0511729	ND	ND
101246202	Solyc11g011760.2	ND	ND	1.97849	0.00343365	ND	ND	2.44268	0.000290591
101246204	Solyc02g077260.3	ND	ND	1.12368	0.096924	ND	ND	2.53835	2.97932e-05
101246214	Solyc11g072380.2	ND	ND	4.16104	6.881e-05	ND	ND	3.51875	0.000759524
101246243	Solyc04g080740.1	-0.810121	0.074156	-1.35075	7.65293e-05	-1.11867	0.0237838	-1.47069	1.82621e-05
101246249	Solyc05g054210.3	ND	ND	-1.36157	0.00289151	ND	ND	ND	ND
101246250	Solyc05g053660.2	ND	ND	ND	ND	ND	ND	-0.730777	0.0756919
101246264	Solyc07g053890.3	2.36531	0.00155292	2.63859	2.95592e-05	ND	ND	3.29636	1.39426e-07
101246267	Solyc07g063470.1	3.27003	0.07039	4.58643	0.00117671	ND	ND	3.46704	0.0108687
101246276	Solyc01g068070.3	ND	ND	0.902476	8.5232e-05	ND	ND	ND	ND
101246280	Solyc01g087180.3	ND	ND	5.14493	4.08602e-05	ND	ND	6.61327	1.01783e-07
101246292	Solyc10g076420.2	ND	ND	-0.509404	0.0990815	ND	ND	ND	ND
101246301	Solyc02g085830.3	-2.15756	0.0954469	-2.00208	0.0588988	ND	ND	ND	ND
101246306	Solyc02g078380.3	ND	ND	ND	ND	ND	ND	1.91302	0.0343825
101246309	Solyc02g069400.3	ND	ND	0.549642	0.0393062	ND	ND	ND	ND
101246310	Solyc02g068180.3	ND	ND	-0.464267	0.0420696	ND	ND	ND	ND
101246326	Solyc12g089180.2	ND	ND	ND	ND	ND	ND	0.769131	0.0809392
101246327	Solyc12g100130.1	ND	ND	-0.670442	0.0628647	ND	ND	-0.691643	0.0768461
101246329	Solyc03g121410.3	ND	ND	0.499133	0.0526909	ND	ND	ND	ND
101246333	Solyc03g113190.1	ND	ND	ND	ND	ND	ND	-1.41878	0.00183595
101246334	Solyc03g118320.1	ND	ND	1.6292	0.0289453	ND	ND	ND	ND
101246336	Solyc04g006940.3	-1.97436	0.0673771	ND	ND	ND	ND	ND	ND
101246341	Solyc04g074960.3	-1.69063	0.00517452	-1.61147	0.00190793	ND	ND	ND	ND
101246341	Solyc04g074950.3	-1.69063	0.00517452	-1.61147	0.00190793	ND	ND	ND	ND
101246350	Solyc06g034340.2	ND	ND	1.42745	0.076163	ND	ND	ND	ND
101246355	Solyc06g084550.3	ND	ND	-0.721873	0.0311985	ND	ND	ND	ND
101246362	Solyc08g006640.3	ND	ND	-0.911036	0.0184818	ND	ND	ND	ND
101246374	Solyc09g059270.3	ND	ND	ND	ND	ND	ND	0.689387	0.0675108
101246397	Solyc11g012910.2	ND	ND	-1.24514	0.00564965	ND	ND	ND	ND
101246408	Solyc03g094020.3	ND	ND	ND	ND	ND	ND	-4.66443	0.0324874
101246410	Solyc12g095770.2	0.564171	0.0888076	ND	ND	ND	ND	ND	ND
101246442	Solyc06g072750.3	ND	ND	0.648098	0.0605108	ND	ND	ND	ND
101246449	Solyc07g064640.3	ND	ND	-0.616455	0.037795	ND	ND	ND	ND
101246483	Solyc01g111780.3	ND	ND	0.48585	0.00028521	ND	ND	ND	ND
101246486	Solyc01g100450.1	ND	ND	0.493523	0.0866629	ND	ND	ND	ND
101246498	Solyc02g070530.3	ND	ND	ND	ND	ND	ND	-1.78995	0.0105356
101246514	Solyc03g083970.3	ND	ND	1.10473	0.0363795	1.25708	0.0862076	2.36063	1.11531e-06
101246533	Solyc05g053540.3	ND	ND	ND	ND	ND	ND	-0.636988	0.0696409
101246547	Solyc07g053870.3	ND	ND	0.875561	0.00739165	ND	ND	ND	ND
101246560	Solyc01g057910.3	ND	ND	1.11798	0.0746456	ND	ND	1.22784	0.0597998
101246562	Solyc01g079610.3	-0.820136	0.0751367	ND	ND	ND	ND	ND	ND
101246565	Solyc09g072810.3	-2.375	0.00621977	-1.58251	0.0466841	ND	ND	ND	ND
101246566	Solyc09g089670.3	ND	ND	-0.967655	0.0708927	ND	ND	ND	ND
101246569	Solyc01g100390.3	ND	ND	ND	ND	ND	ND	-2.69642	0.0308318
101246575	Solyc02g014220.3	ND	ND	5.88525	0.0137162	ND	ND	ND	ND
101246576	Solyc10g076450.2	ND	ND	ND	ND	ND	ND	-0.667939	0.0855199
101246577	Solyc02g031740.3	ND	ND	-0.982902	0.0054015	ND	ND	-0.776133	0.0500499
101246585	Solyc02g085820.3	ND	ND	0.770733	9.63544e-05	ND	ND	ND	ND
101246632	Solyc05g009540.3	ND	ND	0.815226	0.00567034	ND	ND	ND	ND
101246663	Solyc09g083420.3	ND	ND	0.627702	0.0540247	ND	ND	ND	ND
101246666	Solyc09g091000.3	ND	ND	1.74388	0.0276996	ND	ND	2.10399	0.00948501
101246672	Solyc01g107380.3	ND	ND	ND	ND	ND	ND	0.436957	0.099255
101246680	Solyc02g093020.3	-1.47327	0.0614228	ND	ND	ND	ND	ND	ND
101246682	Solyc02g091940.3	ND	ND	0.700739	0.0260824	ND	ND	ND	ND
101246688	Solyc02g064680.3	-1.88497	0.0462381	ND	ND	ND	ND	ND	ND
101246694	Solyc12g015630.2	0.872081	0.0806555	ND	ND	ND	ND	0.904907	0.0372046
101246695	Solyc03g033560.3	ND	ND	ND	ND	ND	ND	0.751013	0.0786436
101246713	Solyc05g005170.3	ND	ND	3.10324	0.05524	ND	ND	4.2637	0.00910524
101246716	Solyc05g013740.3	ND	ND	0.85131	0.017774	ND	ND	ND	ND
101246719	Solyc05g056300.3	ND	ND	-1.13389	0.00508773	ND	ND	ND	ND
101246721	Solyc05g053090.2	-1.26713	0.0666239	ND	ND	ND	ND	-1.27786	0.0332454
101246723	Solyc05g050580.3	ND	ND	ND	ND	ND	ND	-0.3897	0.0860224
101246727	Solyc06g074620.3	ND	ND	ND	ND	ND	ND	1.41012	0.0353785
101246736	Solyc07g062290.3	ND	ND	ND	ND	ND	ND	-1.23692	0.00434029
101246737	Solyc07g063180.3	ND	ND	ND	ND	ND	ND	-1.99653	0.0400762
101246751	Solyc09g019970.3	ND	ND	0.671426	0.023802	ND	ND	ND	ND
101246767	Solyc10g006140.3	0.50904	0.0890239	ND	ND	ND	ND	ND	ND
101246768	Solyc01g104780.3	ND	ND	-1.73485	0.0388559	ND	ND	ND	ND
101246777	Solyc02g090670.3	ND	ND	-0.586567	0.0985816	ND	ND	ND	ND
101246792	Solyc11g066860.2	ND	ND	ND	ND	ND	ND	1.69065	0.000132814
101246807	Solyc12g055990.2	ND	ND	-1.29173	0.00961288	ND	ND	ND	ND
101246811	Solyc12g095760.2	ND	ND	0.643343	0.070793	ND	ND	ND	ND
101246812	Solyc03g116890.3	-4.45908	0.0642825	-4.34789	0.0281496	ND	ND	ND	ND
101246823	Solyc05g015530.3	ND	ND	ND	ND	ND	ND	0.796739	0.081842
101246840	Solyc07g044990.3	ND	ND	1.63675	0.00809114	ND	ND	1.46412	0.0299733
101246841	Solyc07g042230.1	ND	ND	ND	ND	ND	ND	4.07342	0.0155803
101246844	Solyc08g005520.3	ND	ND	ND	ND	ND	ND	0.625089	0.0474105
101246856	Solyc01g057900.3	ND	ND	1.08891	0.000406362	ND	ND	ND	ND
101246866	Solyc01g097960.3	5.84245	0.00299855	6.82191	2.35382e-06	ND	ND	7.39205	1.27072e-06
101246870	Solyc01g110360.3	1.3441	0.0951699	ND	ND	ND	ND	1.25987	0.0786256
101246876	Solyc10g076480.2	-2.45557	0.0135027	ND	ND	ND	ND	ND	ND
101246881	Solyc10g083800.2	ND	ND	ND	ND	ND	ND	-0.74277	0.0138982
101246882	Solyc02g089410.3	ND	ND	ND	ND	ND	ND	-0.500757	0.0597998
101246901	Solyc03g097190.3	ND	ND	ND	ND	ND	ND	-0.894357	0.064187
101246903	Solyc03g104810.3	ND	ND	0.580887	0.0742605	ND	ND	ND	ND
101246904	Solyc12g100040.1	-0.365534	0.0251497	-0.25178	0.0792087	ND	ND	-0.47345	0.000261506
101246905	Solyc03g123570.3	ND	ND	0.824995	0.0197253	ND	ND	ND	ND
101246910	Solyc03g112060.3	ND	ND	1.28173	0.0717436	1.83379	0.0528189	ND	ND
101246918	Solyc04g050480.3	ND	ND	-0.568824	0.0531074	ND	ND	ND	ND
101246921	Solyc04g077140.3	ND	ND	-2.38697	0.00516952	ND	ND	-2.11168	0.0247174
101246932	Solyc06g076270.3	ND	ND	1.56012	0.0307936	ND	ND	1.82959	0.012458
101246936	Solyc06g084530.3	ND	ND	1.48753	1.24474e-05	ND	ND	ND	ND
101246938	Solyc07g008160.3	ND	ND	0.875508	0.000377421	ND	ND	ND	ND
101246944	Solyc08g006660.1	ND	ND	ND	ND	ND	ND	-0.653026	0.0702951
101246949	Solyc08g076585.1	ND	ND	-0.839431	0.0489149	ND	ND	ND	ND
101246954	Solyc09g007790.1	3.17188	0.00881187	4.51056	4.83732e-06	ND	ND	2.41701	0.0335081
101246955	Solyc09g005700.3	ND	ND	-0.921413	0.00730159	ND	ND	ND	ND
101246960	Solyc09g075100.3	ND	ND	ND	ND	ND	ND	0.778323	0.0594063
101246967	Solyc10g009070.3	ND	ND	0.763573	0.00357015	ND	ND	ND	ND
101246968	Solyc01g104910.3	ND	ND	ND	ND	ND	ND	-1.10575	0.0282009
101246976	Solyc10g078580.1	ND	ND	-2.36695	0.00574182	ND	ND	ND	ND
101246982	Solyc02g091930.3	ND	ND	2.44006	5.74359e-06	ND	ND	1.81306	0.0017752
101246996	Solyc12g015680.1	ND	ND	-0.634525	0.076498	ND	ND	ND	ND
101247015	Solyc05g005180.3	ND	ND	ND	ND	ND	ND	1.49244	0.0817895
101247017	Solyc05g010180.3	ND	ND	-0.842608	0.041676	ND	ND	ND	ND
101247018	Solyc05g013750.3	-1.46031	0.0512258	ND	ND	ND	ND	ND	ND
101247024	Solyc05g051900.3	ND	ND	1.93599	0.00158755	ND	ND	1.92391	0.00247418
101247026	Solyc05g044630.3	0.750125	0.0379033	ND	ND	ND	ND	ND	ND
101247043	Solyc07g062260.3	ND	ND	0.84158	0.0605866	ND	ND	1.42058	0.0010436
101247047	Solyc08g062220.3	ND	ND	ND	ND	-1.557	0.0537617	-1.21566	0.0604219
101247048	Solyc08g069040.3	ND	ND	ND	ND	ND	ND	6.11955	0.0346565
101247050	Solyc08g080270.3	ND	ND	ND	ND	ND	ND	-2.15207	0.0306592
101247052	Solyc08g077890.3	ND	ND	-0.508386	0.0264255	ND	ND	ND	ND
101247054	Solyc01g008100.3	ND	ND	-0.747299	0.0628162	ND	ND	ND	ND
101247056	Solyc09g014750.1	ND	ND	4.02707	0.0768303	ND	ND	ND	ND
101247060	Solyc09g055230.3	ND	ND	0.693045	0.00236427	ND	ND	ND	ND
101247064	Solyc01g088620.3	ND	ND	ND	ND	ND	ND	1.42691	0.037364
101247075	Solyc10g018120.2	ND	ND	1.27467	0.0209487	ND	ND	ND	ND
101247090	Solyc02g077220.3	ND	ND	ND	ND	1.90267	0.0329869	1.29242	0.0711427
101247111	Solyc12g044420.1	ND	ND	-1.10838	0.0388047	ND	ND	ND	ND
101247117	Solyc12g095750.2	ND	ND	-1.74152	0.00335481	ND	ND	ND	ND
101247122	Solyc03g110860.3	ND	ND	0.987021	0.076312	ND	ND	2.00205	0.000108995
101247128	Solyc06g007370.1	ND	ND	-1.25716	0.0792263	ND	ND	ND	ND
101247133	Solyc06g060970.2	17.9856	0.0104516	24.259	1.59744e-05	22.8356	0.00125146	27.7173	7.95163e-07
101247139	Solyc07g049210.3	ND	ND	-0.561066	0.00298848	ND	ND	ND	ND
101247141	Solyc07g063440.3	ND	ND	0.726072	3.0771e-05	ND	ND	ND	ND
101247146	Solyc08g082760.3	ND	ND	-0.762121	0.00282424	ND	ND	ND	ND
101247160	Solyc01g087230.3	ND	ND	0.373344	0.054924	ND	ND	ND	ND
101247168	Solyc10g055560.2	ND	ND	-1.80918	0.0110981	ND	ND	-2.36018	0.00183435
101247173	Solyc10g076510.2	-1.90049	0.0723705	ND	ND	ND	ND	ND	ND
101247176	Solyc10g086530.1	ND	ND	2.59615	0.0404724	3.47331	0.0581186	ND	ND
101247187	Solyc11g061960.2	ND	ND	ND	ND	ND	ND	-1.87903	0.0297259
101247194	Solyc12g038490.2	ND	ND	1.01991	0.00197838	ND	ND	ND	ND
101247213	Solyc04g077150.3	ND	ND	-1.54518	0.000403037	ND	ND	ND	ND
101247215	Solyc04g082950.3	ND	ND	ND	ND	ND	ND	-1.89673	0.000293656
101247231	Solyc06g084520.3	ND	ND	0.333772	0.0365698	ND	ND	ND	ND
101247253	Solyc01g073680.3	1.3333	0.0387237	ND	ND	1.48894	0.0410401	ND	ND
101247258	Solyc01g095210.3	ND	ND	ND	ND	ND	ND	-0.633963	0.0850192
101247260	Solyc09g091020.3	ND	ND	1.08913	4.0895e-06	ND	ND	ND	ND
101247276	Solyc10g086250.2	ND	ND	ND	ND	ND	ND	-1.36109	0.0990994
101247279	Solyc02g087040.1	ND	ND	-1.24465	0.000486981	ND	ND	ND	ND
101247309	Solyc04g014210.3	ND	ND	1.01541	0.0201948	ND	ND	ND	ND
101247318	Solyc05g005190.3	ND	ND	-0.573556	0.0973484	ND	ND	ND	ND
101247331	Solyc06g074530.1	ND	ND	-2.13073	0.00063849	ND	ND	ND	ND
101247353	Solyc08g077910.3	ND	ND	ND	ND	ND	ND	6.79007	0.00179375
101247356	Solyc08g075210.2	ND	ND	-4.53294	1.25043e-05	ND	ND	-2.38393	0.0516374
101247358	Solyc09g019980.3	-1.65749	0.0255949	-1.86604	0.00222615	ND	ND	-2.26107	0.00015805
101247363	Solyc01g067300.3	ND	ND	2.4325	0.0180997	ND	ND	ND	ND
101247368	Solyc01g091030.3	ND	ND	ND	ND	ND	ND	-1.00316	0.0717556
101247370	Solyc09g092100.3	-0.767037	0.0397892	1.43282	9.57675e-07	ND	ND	ND	ND
101247376	Solyc01g111830.3	ND	ND	-1.56471	0.00754334	ND	ND	ND	ND
101247394	Solyc02g067040.3	ND	ND	ND	ND	ND	ND	-1.75326	0.0607539
101247401	Solyc03g006000.3	-0.866218	0.0459416	ND	ND	ND	ND	ND	ND
101247403	Solyc07g005050.3	ND	ND	-0.881949	0.0786439	ND	ND	ND	ND
101247403	Solyc12g010350.2	ND	ND	-0.881949	0.0786439	ND	ND	ND	ND
101247415	Solyc12g094720.2	ND	ND	-1.06422	0.0836861	ND	ND	ND	ND
101247444	Solyc07g063430.3	0.716859	0.076941	ND	ND	ND	ND	0.820187	0.0171867
101247459	Solyc01g079650.3	ND	ND	1.13959	0.00251607	ND	ND	1.16354	0.00272772
101247472	Solyc10g055450.2	ND	ND	0.865216	6.3037e-05	ND	ND	ND	ND
101247481	Solyc02g093930.3	ND	ND	ND	ND	ND	ND	0.461147	0.0612408
101247492	Solyc02g068140.3	ND	ND	-0.9517	0.0412387	ND	ND	ND	ND
101247496	Solyc03g019650.3	ND	ND	1.45293	0.00740506	ND	ND	ND	ND
101247515	Solyc04g007070.3	-1.64335	0.0459416	ND	ND	ND	ND	ND	ND
101247522	Solyc04g081100.3	ND	ND	0.882048	0.0080493	ND	ND	ND	ND
101247540	Solyc07g052620.1	ND	ND	3.74016	0.000583371	ND	ND	4.18855	0.000150317
101247541	Solyc07g064620.2	ND	ND	-0.644603	0.0606545	ND	ND	ND	ND
101247542	Solyc08g006680.3	-0.795469	0.094682	ND	ND	ND	ND	ND	ND
101247555	Solyc09g066000.1	ND	ND	-0.641927	0.0771151	ND	ND	ND	ND
101247557	Solyc09g084450.3	ND	ND	-2.46566	0.00749348	ND	ND	ND	ND
101247558	Solyc01g095020.3	ND	ND	0.721479	1.71335e-06	ND	ND	ND	ND
101247561	Solyc01g099340.3	ND	ND	-0.694406	0.0372439	ND	ND	ND	ND
101247562	Solyc10g009050.3	ND	ND	ND	ND	ND	ND	-0.792096	0.0170253
101247577	Solyc02g087010.2	ND	ND	ND	ND	ND	ND	-0.941032	0.0870125
101247584	Solyc11g071230.2	ND	ND	-0.933622	0.0271955	ND	ND	-0.953606	0.0313333
101247587	Solyc12g014580.2	ND	ND	-2.66195	0.0149329	ND	ND	ND	ND
101247600	Solyc03g118000.1	ND	ND	ND	ND	ND	ND	-0.737661	0.0975565
101247603	Solyc03g110890.1	2.31721	0.0175588	ND	ND	2.0033	0.0795999	ND	ND
101247613	Solyc04g078600.3	ND	ND	1.43203	0.00619452	ND	ND	1.99253	0.000103922
101247623	Solyc06g074480.3	ND	ND	0.573268	0.0928678	ND	ND	ND	ND
101247631	Solyc07g053840.1	ND	ND	ND	ND	ND	ND	5.03478	0.0743921
101247633	Solyc07g044930.3	ND	ND	0.565753	0.0176405	ND	ND	ND	ND
101247637	Solyc07g062220.3	ND	ND	1.1581	0.0462085	ND	ND	1.56665	0.00741772
101247647	Solyc08g077900.3	ND	ND	9.03096	1.80886e-06	ND	ND	4.6453	0.0318895
101247659	Solyc09g082230.1	-2.37647	0.0385539	-1.62811	0.0976678	ND	ND	-1.97207	0.0523791
101247670	Solyc01g111840.3	1.47888	0.093659	ND	ND	ND	ND	ND	ND
101247678	Solyc02g085780.3	ND	ND	-0.557131	0.0818956	ND	ND	ND	ND
101247682	Solyc11g011890.2	ND	ND	ND	ND	2.94811	0.0624793	ND	ND
101247683	Solyc02g080890.3	-2.18268	0.000842976	ND	ND	ND	ND	ND	ND
101247689	Solyc02g067050.3	ND	ND	1.64917	0.0678053	ND	ND	ND	ND
101247693	Solyc11g066890.1	ND	ND	-1.04014	0.080763	ND	ND	ND	ND
101247696	Solyc03g006010.3	ND	ND	2.34384	0.00964768	ND	ND	ND	ND
101247699	Solyc12g009940.1	ND	ND	-0.772947	0.0561508	ND	ND	ND	ND
101247707	Solyc03g120290.3	ND	ND	-2.00124	0.0164239	ND	ND	ND	ND
101247708	Solyc12g094710.2	-0.355505	0.0943981	ND	ND	ND	ND	ND	ND
101247715	Solyc04g050240.3	ND	ND	-0.356186	0.0459271	ND	ND	ND	ND
101247727	Solyc06g071160.3	ND	ND	ND	ND	ND	ND	-0.738393	0.0154501
101247750	Solyc01g079660.2	ND	ND	-3.07176	0.0963167	ND	ND	ND	ND
101247772	Solyc10g086410.3	ND	ND	ND	ND	ND	ND	1.08353	0.0609584
101247776	Solyc11g005880.2	ND	ND	-0.846212	0.0217057	ND	ND	ND	ND
101247777	Solyc02g082070.3	ND	ND	1.13816	0.0746716	ND	ND	1.46028	0.0213681
101247792	Solyc03g033600.3	ND	ND	-0.681376	0.0316807	ND	ND	ND	ND
101247807	Solyc04g009960.3	1.60212	0.00621977	1.42218	0.00508773	ND	ND	1.77891	0.000440079
101247812	Solyc04g057980.3	0.842688	0.0927331	ND	ND	ND	ND	ND	ND
101247814	Solyc04g071600.3	-3.07302	0.0457854	ND	ND	ND	ND	ND	ND
101247821	Solyc05g012500.3	-1.05632	0.0347165	-0.827233	0.0517701	ND	ND	ND	ND
101247822	Solyc05g013780.2	-0.425704	0.0743447	ND	ND	ND	ND	ND	ND
101247828	Solyc06g048570.3	ND	ND	ND	ND	1.81377	0.0718746	ND	ND
101247829	Solyc06g051210.3	ND	ND	ND	ND	ND	ND	-0.515831	0.0782769
101247830	Solyc06g066680.3	ND	ND	6.81903	1.58522e-06	ND	ND	4.44275	0.00219111
101247851	Solyc01g057830.3	ND	ND	-1.07394	0.0461354	ND	ND	ND	ND
101247861	Solyc01g099350.3	-0.626912	0.0713926	ND	ND	ND	ND	ND	ND
101247871	Solyc02g031840.3	ND	ND	0.526206	0.0349116	ND	ND	ND	ND
101247873	Solyc10g084120.2	ND	ND	ND	ND	6.05036	0.00520024	3.8033	0.0369659
101247878	Solyc02g087030.1	ND	ND	-1.30855	0.04105	ND	ND	ND	ND
101247880	Solyc02g083280.3	1.18606	0.0723134	1.26913	0.0167961	ND	ND	1.90445	0.00022454
101247883	Solyc11g027880.2	ND	ND	-0.609335	0.0164569	ND	ND	ND	ND
101247891	Solyc03g044330.1	ND	ND	ND	ND	ND	ND	1.42327	0.0177571
101247900	Solyc03g118830.3	ND	ND	-0.459971	0.0918384	ND	ND	ND	ND
101247906	Solyc04g054200.3	ND	ND	ND	ND	ND	ND	-0.619923	0.0207272
101247920	Solyc05g053010.1	-1.378	0.0901353	ND	ND	ND	ND	ND	ND
101247921	Solyc05g051870.3	ND	ND	-1.60426	0.0294099	ND	ND	ND	ND
101247934	Solyc07g053830.3	-1.08216	0.0934812	ND	ND	ND	ND	ND	ND
101247936	Solyc07g042170.3	-1.97679	0.0523367	-2.11871	0.0103652	ND	ND	ND	ND
101247946	Solyc08g069080.3	ND	ND	-0.651446	0.00330988	ND	ND	ND	ND
101247963	Solyc10g006470.3	ND	ND	-0.560077	0.00388025	ND	ND	ND	ND
101247970	Solyc10g054860.2	-0.995296	0.0200567	1.28834	0.000311141	ND	ND	ND	ND
101247975	Solyc02g089360.3	ND	ND	0.703059	0.0011289	ND	ND	ND	ND
101247982	Solyc11g065680.1	1.16258	0.0132397	ND	ND	ND	ND	ND	ND
101247987	Solyc12g010370.1	2.67759	0.0707309	ND	ND	ND	ND	ND	ND
101247987	Solyc12g010755.1	2.67759	0.0707309	ND	ND	ND	ND	ND	ND
101247994	Solyc12g042730.1	-3.86638	0.0160584	ND	ND	ND	ND	ND	ND
101247995	Solyc03g094160.3	-1.04959	0.0537	ND	ND	ND	ND	ND	ND
101248007	Solyc04g056570.3	ND	ND	-3.23072	0.0553358	ND	ND	ND	ND
101248017	Solyc06g071140.3	ND	ND	0.542726	0.00555292	ND	ND	ND	ND
101248025	Solyc07g065710.3	ND	ND	0.385577	0.0800907	ND	ND	ND	ND
101248026	Solyc07g063410.3	ND	ND	1.7688	0.0548193	ND	ND	2.65265	0.00340636
101248044	Solyc01g079680.3	ND	ND	-0.402378	0.0453482	ND	ND	ND	ND
101248048	Solyc09g089850.3	ND	ND	ND	ND	ND	ND	1.01071	0.0177207
101248056	Solyc02g005200.3	1.10732	0.0214965	ND	ND	ND	ND	ND	ND
101248059	Solyc10g080920.2	ND	ND	-2.06025	0.000946343	ND	ND	-1.25736	0.0869763
101248063	Solyc02g092970.3	ND	ND	3.59512	9.47805e-07	ND	ND	-1.48659	0.0667716
101248067	Solyc02g082060.2	ND	ND	0.899359	0.0194031	ND	ND	ND	ND
101248071	Solyc02g068120.3	ND	ND	-0.719781	0.0277394	ND	ND	ND	ND
101248078	Solyc03g019670.3	ND	ND	-1.1678	0.0307634	ND	ND	-1.41434	0.011017
101248085	Solyc12g089280.2	ND	ND	0.449503	0.0330695	ND	ND	ND	ND
101248089	Solyc03g111950.3	ND	ND	-1.27605	0.00229784	ND	ND	ND	ND
101248098	Solyc04g081970.3	ND	ND	ND	ND	ND	ND	1.31034	0.0718623
101248113	Solyc06g065490.3	1.37494	0.0814103	ND	ND	ND	ND	ND	ND
101248124	Solyc08g067630.3	ND	ND	1.97723	0.00266542	ND	ND	ND	ND
101248132	Solyc09g064630.3	ND	ND	-2.26407	0.000477582	ND	ND	-1.35574	0.0736444
101248133	Solyc01g073710.2	1.28646	0.0153983	ND	ND	1.17723	0.061103	2.0359	1.45441e-06
101248137	Solyc01g088660.3	ND	ND	ND	ND	ND	ND	0.912079	0.0680748
101248140	Solyc01g095430.3	1.22722	0.0926309	ND	ND	ND	ND	ND	ND
101248144	Solyc10g009020.3	ND	ND	0.878955	0.00605191	ND	ND	1.07112	0.000811768
101248154	Solyc10g085300.2	-0.653929	0.0874631	-0.602885	0.0538571	ND	ND	ND	ND
101248155	Solyc02g091870.3	ND	ND	ND	ND	ND	ND	-2.39193	0.0462405
101248160	Solyc11g011910.2	ND	ND	0.620362	0.0135951	ND	ND	ND	ND
101248168	Solyc02g087520.3	2.3198	0.0321133	2.44474	0.00574182	ND	ND	2.69119	0.00307191
101248169	Solyc11g070120.2	ND	ND	-0.539409	0.0582725	ND	ND	ND	ND
101248170	Solyc11g072440.2	ND	ND	-0.421394	0.0505114	ND	ND	-0.433931	0.0539214
101248171	Solyc02g068560.3	ND	ND	0.93471	0.0164004	ND	ND	ND	ND
101248174	Solyc03g025910.3	ND	ND	-0.565164	0.00554334	ND	ND	ND	ND
101248191	Solyc04g076020.3	ND	ND	0.679965	0.0207461	ND	ND	0.575498	0.0754728
101248192	Solyc04g078620.3	0.599645	0.00390172	0.350434	0.065648	ND	ND	0.645889	0.000293656
101248196	Solyc05g009070.3	ND	ND	ND	ND	-0.870092	0.0349364	-0.741346	0.0211875
101248198	Solyc05g015920.3	ND	ND	0.960146	2.8559e-05	ND	ND	ND	ND
101248199	Solyc05g056240.3	ND	ND	-0.735264	0.000437864	-0.518181	0.0980867	-0.492737	0.0380832
101248201	Solyc05g053000.1	ND	ND	1.99731	0.0107948	ND	ND	2.68619	0.00046126
101248202	Solyc05g051860.3	ND	ND	-1.81974	0.0128075	ND	ND	-1.36109	0.09934
101248211	Solyc06g072520.2	ND	ND	-2.54736	0.0925365	ND	ND	ND	ND
101248225	Solyc08g066350.2	ND	ND	-1.98912	0.0010911	-3.42014	0.00055047	-1.24257	0.0789278
101248277	Solyc03g095180.3	ND	ND	-0.97923	0.0746628	ND	ND	ND	ND
101248279	Solyc03g123540.3	3.19893	0.0301818	6.44135	7.6078e-09	ND	ND	6.94363	6.19066e-10
101248283	Solyc12g094690.1	ND	ND	-1.22156	0.0273024	ND	ND	ND	ND
101248290	Solyc04g057960.3	ND	ND	0.933068	0.00865021	ND	ND	ND	ND
101248295	Solyc05g012510.3	ND	ND	-1.54928	0.0465473	ND	ND	-1.70889	0.0393767
101248300	Solyc05g054150.3	0.682622	0.0902146	1.19498	7.16598e-05	ND	ND	1.08688	0.000514172
101248307	Solyc06g071120.3	ND	ND	0.902559	0.00434579	ND	ND	ND	ND
101248311	Solyc07g009490.3	ND	ND	ND	ND	ND	ND	-0.44393	0.0325418
101248331	Solyc09g089870.3	ND	ND	-1.37474	0.0335815	ND	ND	ND	ND
101248335	Solyc01g103920.3	3.70243	0.0425914	4.46589	0.00157469	ND	ND	5.21145	0.000247216
101248337	Solyc10g055390.2	ND	ND	ND	ND	2.37927	0.0410401	ND	ND
101248341	Solyc02g005210.3	0.715496	0.052071	ND	ND	ND	ND	ND	ND
101248349	Solyc11g005910.2	ND	ND	0.644542	0.00520755	ND	ND	ND	ND
101248354	Solyc02g068100.3	ND	ND	0.773889	0.023392	ND	ND	ND	ND
101248359	Solyc03g007180.1	ND	ND	-1.05888	0.00385848	ND	ND	-1.02881	0.00807471
101248367	Solyc03g083770.1	ND	ND	-2.52005	0.00660456	ND	ND	ND	ND
101248372	Solyc12g096760.2	ND	ND	-0.959079	0.000655402	ND	ND	ND	ND
101248374	Solyc03g111973.1	ND	ND	-0.559613	0.0602954	-0.794313	0.0446645	ND	ND
101248379	Solyc04g009600.3	ND	ND	ND	ND	ND	ND	-0.747804	0.0931409
101248382	Solyc04g071650.3	ND	ND	-1.06854	0.0960382	ND	ND	-1.49337	0.0219413
101248387	Solyc05g005230.3	ND	ND	3.17325	0.0854402	ND	ND	ND	ND
101248403	Solyc06g084470.3	1.01087	0.050362	ND	ND	ND	ND	ND	ND
101248407	Solyc07g055060.3	ND	ND	ND	ND	2.06022	0.0802333	ND	ND
101248430	Solyc10g006390.3	ND	ND	0.349176	0.0748684	ND	ND	ND	ND
101248440	Solyc02g091860.3	ND	ND	ND	ND	ND	ND	-1.07508	1.7241e-06
101248453	Solyc11g072450.2	ND	ND	-0.591635	0.0281498	ND	ND	ND	ND
101248455	Solyc12g005860.2	-0.779816	0.0790381	ND	ND	ND	ND	ND	ND
101248465	Solyc03g097990.3	ND	ND	ND	ND	ND	ND	0.781397	0.0587232
101248478	Solyc04g078630.3	ND	ND	-0.797321	0.0365293	ND	ND	ND	ND
101248482	Solyc05g009020.3	ND	ND	0.410094	0.0559805	ND	ND	ND	ND
101248497	Solyc07g044840.3	ND	ND	ND	ND	ND	ND	0.423336	0.0587232
101248503	Solyc08g048500.3	ND	ND	0.71209	0.00123255	ND	ND	ND	ND
101248519	Solyc09g092240.3	-1.1571	0.0293835	1.33075	0.00234647	ND	ND	ND	ND
101248523	Solyc10g017960.2	ND	ND	4.28803	1.87798e-05	ND	ND	3.24845	0.0016517
101248542	Solyc02g069290.3	ND	ND	0.730607	0.0525537	ND	ND	ND	ND
101248551	Solyc12g041880.2	ND	ND	-0.777597	0.0758469	ND	ND	ND	ND
101248557	Solyc12g087940.2	ND	ND	ND	ND	ND	ND	-4.12568	0.0492497
101248576	Solyc05g015630.3	ND	ND	-0.724017	0.0453482	ND	ND	ND	ND
101248578	Solyc05g032850.3	ND	ND	0.809154	0.00498492	ND	ND	ND	ND
101248584	Solyc06g076150.3	ND	ND	0.560535	0.0126416	ND	ND	ND	ND
101248608	Solyc09g005600.3	ND	ND	1.00897	1.53158e-05	ND	ND	ND	ND
101248625	Solyc01g110450.3	ND	ND	ND	ND	ND	ND	1.88601	1.59911e-06
101248641	Solyc11g068980.2	-1.03098	0.0890239	ND	ND	ND	ND	ND	ND
101248644	Solyc03g007190.3	ND	ND	-0.700202	0.00161711	ND	ND	ND	ND
101248655	Solyc12g057060.2	ND	ND	ND	ND	ND	ND	-4.00002	0.0379444
101248688	Solyc06g084440.3	ND	ND	0.592583	0.000623946	ND	ND	0.382963	0.0537057
101248703	Solyc09g014530.3	ND	ND	ND	ND	3.38343	0.0613173	ND	ND
101248708	Solyc09g059430.3	-1.37013	0.0412335	-1.49082	0.0062338	ND	ND	ND	ND
101248722	Solyc10g006030.3	ND	ND	-1.09098	0.0523303	ND	ND	ND	ND
101248725	Solyc01g111890.3	ND	ND	ND	ND	ND	ND	-0.578622	0.0299555
101248733	Solyc02g091840.3	ND	ND	ND	ND	ND	ND	-1.27011	0.000149326
101248738	Solyc02g072520.3	ND	ND	-0.906282	0.0248359	ND	ND	ND	ND
101248742	Solyc11g065700.2	ND	ND	1.0719	0.000900491	ND	ND	0.957172	0.00519603
101248745	Solyc11g072460.2	ND	ND	0.988391	0.00174648	ND	ND	ND	ND
101248748	Solyc03g025890.2	ND	ND	1.59962	2.72358e-07	ND	ND	ND	ND
101248749	Solyc12g015800.2	ND	ND	1.68385	0.0513709	ND	ND	ND	ND
101248750	Solyc03g033640.3	ND	ND	ND	ND	ND	ND	-0.881853	0.038066
101248759	Solyc03g119250.3	-2.17239	0.0729703	-1.83522	0.070557	ND	ND	ND	ND
101248760	Solyc03g117940.3	ND	ND	0.417453	0.0720282	ND	ND	ND	ND
101248768	Solyc04g072880.3	ND	ND	ND	ND	ND	ND	0.607947	0.0602361
101248778	Solyc05g052980.3	1.02139	0.0516648	1.27268	0.00226465	ND	ND	1.56356	0.000176097
101248779	Solyc05g051840.1	0.622923	0.000118645	0.799007	1.54661e-08	0.580305	0.00143296	0.682328	1.71523e-06
101248784	Solyc06g072220.1	ND	ND	ND	ND	1.33439	0.0821422	ND	ND
101248785	Solyc06g068720.3	ND	ND	ND	ND	ND	ND	0.504421	0.0164526
101248788	Solyc06g082380.3	ND	ND	-0.624674	0.0489961	ND	ND	ND	ND
101248793	Solyc07g052610.3	0.996704	0.0899767	ND	ND	ND	ND	1.15405	0.0202222
101248796	Solyc07g056600.1	-3.58593	0.0686153	ND	ND	ND	ND	ND	ND
101248802	Solyc08g048540.2	ND	ND	ND	ND	ND	ND	-0.553471	0.0849762
101248815	Solyc01g091120.3	ND	ND	0.415818	0.0684026	ND	ND	0.463571	0.0564306
101248817	Solyc10g005490.3	ND	ND	0.667544	0.0171299	ND	ND	ND	ND
101248825	Solyc10g078630.2	ND	ND	-0.685083	0.0139879	ND	ND	ND	ND
101248825	Solyc02g021400.2	ND	ND	-0.685083	0.0139879	ND	ND	ND	ND
101248833	Solyc11g013000.2	ND	ND	-0.588071	0.0180578	ND	ND	ND	ND
101248840	Solyc02g064550.3	0.521735	0.0840602	-0.731064	0.00172676	ND	ND	ND	ND
101248860	Solyc03g120280.1	ND	ND	ND	ND	ND	ND	0.654658	0.0607321
101248862	Solyc03g116800.3	ND	ND	-1.11134	0.00386158	ND	ND	ND	ND
101248886	Solyc06g065475.1	ND	ND	-0.43186	0.0109915	ND	ND	ND	ND
101248896	Solyc08g006720.3	0.816937	0.0321133	ND	ND	ND	ND	0.735816	0.0315289
101248897	Solyc08g007830.1	ND	ND	-5.24028	0.0325356	ND	ND	ND	ND
101248901	Solyc08g077840.3	0.540971	0.095048	ND	ND	ND	ND	ND	ND
101248906	Solyc09g010780.3	-1.24138	0.0302122	ND	ND	ND	ND	ND	ND
101248912	Solyc09g064720.3	ND	ND	-0.934948	0.00133563	ND	ND	ND	ND
101248928	Solyc02g093850.3	1.47002	0.0616166	3.1504	9.72847e-08	ND	ND	3.26525	2.68913e-08
101248930	Solyc02g092940.3	ND	ND	-1.08431	0.0107418	ND	ND	-1.10783	0.011696
101248932	Solyc02g088270.3	ND	ND	2.50219	0.0405577	ND	ND	ND	ND
101248935	Solyc11g011960.2	0.561017	0.0642825	ND	ND	ND	ND	ND	ND
101248942	Solyc11g070030.2	ND	ND	ND	ND	ND	ND	0.610897	0.0994502
101248948	Solyc03g019700.1	ND	ND	-0.700186	0.0721396	ND	ND	ND	ND
101248962	Solyc04g009920.3	ND	ND	0.529586	0.0806314	ND	ND	ND	ND
101248972	Solyc05g006650.3	ND	ND	-1.81383	0.0280464	ND	ND	ND	ND
101248997	Solyc08g082710.3	ND	ND	-1.47618	0.0054015	ND	ND	-2.09341	4.67766e-05
101248999	Solyc01g010820.3	ND	ND	0.260042	0.0382794	ND	ND	ND	ND
101249008	Solyc09g031650.3	ND	ND	1.19532	2.8046e-06	ND	ND	ND	ND
101249013	Solyc01g079710.3	ND	ND	0.888353	0.0913813	ND	ND	ND	ND
101249015	Solyc09g072680.2	ND	ND	ND	ND	ND	ND	-0.620285	0.0363461
101249017	Solyc09g082290.3	ND	ND	5.60098	0.00795998	ND	ND	ND	ND
101249021	Solyc01g098080.3	ND	ND	0.855357	0.0641067	ND	ND	1.13563	0.0162039
101249026	Solyc10g005830.3	0.554194	0.0280195	0.412783	0.0581505	ND	ND	ND	ND
101249027	Solyc10g011690.3	ND	ND	0.658211	0.0408482	ND	ND	ND	ND
101249038	Solyc02g078250.3	ND	ND	2.79078	0.0733788	ND	ND	ND	ND
101249043	Solyc11g066930.1	ND	ND	ND	ND	ND	ND	-3.05605	5.51986e-06
101249062	Solyc03g115920.3	-2.61608	0.00642663	ND	ND	ND	ND	ND	ND
101249085	Solyc05g044480.3	ND	ND	0.746441	0.0107529	ND	ND	ND	ND
101249086	Solyc05g048740.3	ND	ND	1.70319	0.0731186	ND	ND	2.18412	0.0345212
101249100	Solyc07g053750.1	3.56855	0.0425057	6.10613	0.00100537	ND	ND	2.85424	0.0644614
101249109	Solyc08g014430.3	ND	ND	-1.65015	0.0895815	ND	ND	-2.23558	0.0376557
101249114	Solyc08g080180.1	ND	ND	-1.26379	0.0440387	ND	ND	-1.34206	0.0417417
101249120	Solyc09g055310.3	ND	ND	0.540195	0.00654262	ND	ND	ND	ND
101249122	Solyc10g005530.3	ND	ND	0.687976	0.00168103	ND	ND	ND	ND
101249133	Solyc02g089310.1	ND	ND	ND	ND	ND	ND	-0.745388	0.00234162
101249136	Solyc11g013010.2	1.50805	0.00867207	1.66642	0.000512707	ND	ND	1.12009	0.0403706
101249141	Solyc02g069260.3	ND	ND	1.2592	5.98379e-06	ND	ND	ND	ND
101249147	Solyc02g077640.1	ND	ND	1.08204	0.0841888	ND	ND	ND	ND
101249150	Solyc12g021130.2	ND	ND	0.70301	0.00419901	ND	ND	0.692566	0.00603135
101249157	Solyc03g095260.3	ND	ND	0.246793	0.0832162	ND	ND	ND	ND
101249158	Solyc12g087960.2	ND	ND	ND	ND	ND	ND	0.972489	0.0523791
101249161	Solyc03g121270.3	ND	ND	-1.01472	0.00550879	ND	ND	ND	ND
101249169	Solyc04g015480.3	ND	ND	-0.798724	0.0488278	ND	ND	ND	ND
101249175	Solyc05g054120.1	-0.800633	0.0876133	-1.41198	5.62449e-05	-0.974432	0.0535295	-1.068	0.00465086
101249190	Solyc07g063340.3	-0.49745	0.0890239	-1.17638	3.71999e-08	ND	ND	ND	ND
101249195	Solyc08g077830.1	ND	ND	0.425658	0.0898315	ND	ND	ND	ND
101249197	Solyc01g009290.3	ND	ND	ND	ND	ND	ND	0.402808	0.0268439
101249206	Solyc01g080790.3	ND	ND	-1.74784	0.0699765	ND	ND	-2.67707	0.0119772
101249209	Solyc09g089940.1	-1.3843	0.0537	ND	ND	ND	ND	ND	ND
101249217	Solyc01g096110.3	ND	ND	1.02925	2.2268e-06	ND	ND	ND	ND
101249221	Solyc10g079580.2	ND	ND	ND	ND	ND	ND	1.02245	0.017838
101249222	Solyc10g080960.1	ND	ND	ND	ND	ND	ND	-1.01791	0.0315003
101249223	Solyc02g093840.3	ND	ND	0.562353	0.0110606	ND	ND	ND	ND
101249226	Solyc10g085950.2	ND	ND	-1.09133	0.0204093	ND	ND	ND	ND
101249251	Solyc12g057030.2	ND	ND	-1.0514	0.0217175	ND	ND	ND	ND
101249257	Solyc04g009910.3	ND	ND	5.21448	6.85604e-07	ND	ND	4.26898	8.57576e-05
101249300	Solyc01g088720.3	ND	ND	0.551348	0.00565214	ND	ND	-0.374963	0.0978324
101249324	Solyc02g070440.3	ND	ND	-1.0381	0.00674204	ND	ND	ND	ND
101249326	Solyc02g066940.3	ND	ND	0.770553	0.0223284	ND	ND	ND	ND
101249329	Solyc11g072480.2	ND	ND	-2.94231	0.00103403	ND	ND	-2.89951	0.00131822
101249333	Solyc03g025860.3	ND	ND	ND	ND	ND	ND	-1.83167	0.0531898
101249338	Solyc12g055830.2	ND	ND	-0.514632	0.0103454	ND	ND	ND	ND
101249340	Solyc03g094120.3	ND	ND	2.14842	0.0710245	ND	ND	ND	ND
101249346	Solyc04g057870.3	0.717031	0.0453614	ND	ND	ND	ND	ND	ND
101249353	Solyc04g078670.3	ND	ND	ND	ND	ND	ND	-0.870987	0.00423816
101249371	Solyc06g072160.3	ND	ND	-1.65717	0.000579735	ND	ND	-1.05786	0.0563337
101249376	Solyc06g082360.3	ND	ND	-0.498967	0.0596979	ND	ND	ND	ND
101249381	Solyc07g053740.1	ND	ND	ND	ND	ND	ND	1.0399	0.0511041
101249387	Solyc08g006730.1	ND	ND	3.12211	0.000779668	ND	ND	3.34694	0.000446216
101249394	Solyc08g080170.3	ND	ND	-3.61822	2.49365e-06	ND	ND	-2.64062	0.00138144
101249421	Solyc11g013020.2	ND	ND	ND	ND	ND	ND	0.926611	0.0346064
101249432	Solyc11g069580.2	ND	ND	ND	ND	ND	ND	-0.636323	0.0489507
101249435	Solyc12g013810.2	0.951391	0.0818457	ND	ND	ND	ND	ND	ND
101249436	Solyc12g010110.2	ND	ND	1.48408	0.000964322	ND	ND	ND	ND
101249438	Solyc03g081310.3	ND	ND	0.616691	0.0214844	ND	ND	0.560562	0.0541419
101249450	Solyc03g113690.1	ND	ND	2.01408	0.0616089	ND	ND	2.28733	0.0527122
101249460	Solyc05g054110.3	ND	ND	-2.24176	0.0218074	ND	ND	ND	ND
101249473	Solyc07g065640.3	ND	ND	-0.570461	0.0295449	ND	ND	ND	ND
101249477	Solyc08g075530.3	ND	ND	1.07853	0.00565159	ND	ND	0.957916	0.023302
101249482	Solyc09g007660.1	ND	ND	ND	ND	ND	ND	3.43616	0.00224771
101249493	Solyc01g095460.3	ND	ND	1.12478	0.00786492	ND	ND	1.05666	0.0203035
101249505	Solyc10g076700.2	ND	ND	-1.80343	0.0274672	ND	ND	ND	ND
101249520	Solyc02g062350.3	ND	ND	-0.626644	0.0984751	ND	ND	ND	ND
101249523	Solyc11g071220.2	ND	ND	-0.636215	0.0431321	ND	ND	ND	ND
101249525	Solyc02g062710.1	ND	ND	1.75221	0.017928	ND	ND	ND	ND
101249528	Solyc03g006210.2	ND	ND	-2.20296	0.0185857	ND	ND	ND	ND
101249537	Solyc12g096690.2	ND	ND	ND	ND	-0.546351	0.0915771	ND	ND
101249561	Solyc07g008280.3	-1.76227	0.00505438	ND	ND	ND	ND	-1.12568	0.0677144
101249562	Solyc07g056250.3	ND	ND	-0.737001	0.0489242	ND	ND	-1.01039	0.00732165
101249565	Solyc08g005610.3	-2.90947	0.0954083	ND	ND	ND	ND	ND	ND
101249604	Solyc02g068080.3	ND	ND	3.23057	0.000160913	ND	ND	3.85358	5.54612e-06
101249607	Solyc11g072490.2	ND	ND	ND	ND	ND	ND	-1.0523	0.0344146
101249611	Solyc12g015870.2	ND	ND	-0.623116	0.000207095	ND	ND	ND	ND
101249632	Solyc04g071710.3	ND	ND	-0.564361	0.0857457	ND	ND	ND	ND
101249633	Solyc04g072920.3	ND	ND	1.1948	0.0746456	1.81074	0.0413699	ND	ND
101249634	Solyc04g076080.3	ND	ND	-0.910031	0.0140697	ND	ND	ND	ND
101249646	Solyc06g008690.1	ND	ND	ND	ND	ND	ND	-1.02038	0.0640253
101249653	Solyc06g060840.1	ND	ND	8.71079	0.0420696	ND	ND	ND	ND
101249660	Solyc07g044760.3	ND	ND	1.14869	0.00745681	ND	ND	ND	ND
101249663	Solyc07g062130.3	ND	ND	-1.70701	0.0234311	ND	ND	ND	ND
101249670	Solyc08g080140.3	ND	ND	-0.737167	0.0187809	ND	ND	ND	ND
101249671	Solyc08g078950.3	ND	ND	-1.15026	0.0117332	ND	ND	-1.48859	0.00109086
101249694	Solyc02g090490.3	ND	ND	-1.32233	0.0677501	ND	ND	ND	ND
101249700	Solyc02g080780.3	0.634137	0.0290772	ND	ND	ND	ND	0.466341	0.0874846
101249703	Solyc02g069240.1	ND	ND	-1.34091	0.0526909	ND	ND	ND	ND
101249717	Solyc12g094630.2	0.881525	0.0153983	ND	ND	ND	ND	0.853209	0.00767198
101249720	Solyc03g113020.3	ND	ND	-0.429317	0.0840982	ND	ND	ND	ND
101249728	Solyc05g013880.1	ND	ND	ND	ND	ND	ND	-2.31422	3.36367e-06
101249740	Solyc07g005890.3	ND	ND	0.588928	0.0108997	ND	ND	ND	ND
101249746	Solyc08g066390.3	ND	ND	ND	ND	ND	ND	1.02995	0.00916842
101249759	Solyc09g064780.3	-1.16195	0.00911261	0.837712	0.041493	ND	ND	ND	ND
101249766	Solyc01g096830.3	-0.492751	0.0221416	0.330348	0.0832213	ND	ND	ND	ND
101249768	Solyc10g008960.1	ND	ND	1.68293	0.0212005	ND	ND	1.74098	0.00540464
101249770	Solyc01g109590.3	0.736639	0.0860941	ND	ND	1.09612	0.0211079	ND	ND
101249787	Solyc02g062340.3	1.09186	0.0945215	ND	ND	ND	ND	ND	ND
101249788	Solyc11g065740.2	1.08074	0.000615628	ND	ND	ND	ND	0.907525	0.00178138
101249791	Solyc11g070150.2	-3.39088	0.000118645	-2.2773	0.000476095	-3.3888	1.77482e-05	-1.60553	0.0278936
101249811	Solyc03g114160.1	ND	ND	ND	ND	ND	ND	2.45032	0.00916842
101249818	Solyc04g078680.3	ND	ND	0.439795	0.030409	ND	ND	ND	ND
101249832	Solyc06g084400.3	ND	ND	-0.509063	0.0577817	ND	ND	ND	ND
101249836	Solyc07g056230.3	ND	ND	ND	ND	5.33455	0.0652439	ND	ND
101249863	Solyc01g102720.3	ND	ND	ND	ND	ND	ND	1.40338	0.0301078
101249869	Solyc10g050540.2	ND	ND	0.325368	0.0235162	ND	ND	ND	ND
101249882	Solyc02g072000.3	-1.1007	0.0189164	ND	ND	ND	ND	-0.963935	0.018429
101249885	Solyc02g066920.3	1.32181	0.0425057	ND	ND	ND	ND	1.1958	0.0406741
101249890	Solyc12g009120.2	ND	ND	-0.546504	0.0734152	ND	ND	ND	ND
101249894	Solyc03g058340.3	ND	ND	ND	ND	ND	ND	0.912841	0.0781784
101249902	Solyc03g120200.2	ND	ND	0.704688	0.0420696	ND	ND	ND	ND
101249904	Solyc03g117890.3	0.886101	0.0732092	ND	ND	ND	ND	1.34437	0.000586464
101249909	Solyc04g083150.2	ND	ND	-0.549255	0.0847759	ND	ND	ND	ND
101249937	Solyc07g044750.3	ND	ND	0.94875	0.0117968	ND	ND	ND	ND
101249944	Solyc08g067840.3	ND	ND	-1.25329	0.0925007	ND	ND	ND	ND
101249954	Solyc09g008760.1	-4.94226	0.0908417	-5.52418	0.0172865	ND	ND	ND	ND
101249958	Solyc09g055350.3	0.441671	0.051356	0.552428	0.00213165	ND	ND	0.384325	0.0602361
101249960	Solyc01g095470.3	ND	ND	ND	ND	ND	ND	1.80197	0.000499095
101249979	Solyc11g012000.2	1.18489	0.0045909	1.36041	9.69963e-05	0.920211	0.0772551	1.90266	2.68913e-08
101249984	Solyc02g069230.3	ND	ND	ND	ND	ND	ND	-0.537473	0.0296684
101249999	Solyc03g095310.3	ND	ND	2.09042	0.0598976	ND	ND	ND	ND
101250001	Solyc03g121240.1	ND	ND	2.18287	0.0642071	ND	ND	ND	ND
101250003	Solyc03g116750.3	ND	ND	1.50942	1.44404e-08	ND	ND	0.858221	0.00329616
101250005	Solyc03g113000.3	ND	ND	ND	ND	ND	ND	-0.426533	0.0910069
101250018	Solyc05g054090.3	ND	ND	-2.72104	0.0366177	ND	ND	ND	ND
101250019	Solyc05g052790.3	ND	ND	-1.08902	0.00330155	ND	ND	ND	ND
101250024	Solyc06g066600.3	ND	ND	2.25105	0.000520809	ND	ND	2.56786	7.97608e-05
101250025	Solyc06g065430.3	ND	ND	ND	ND	ND	ND	-3.53968	0.0709316
101250035	Solyc07g065620.3	ND	ND	0.366527	0.0684026	ND	ND	ND	ND
101250039	Solyc01g010770.3	ND	ND	2.04002	0.00956672	ND	ND	2.32301	0.00397375
101250052	Solyc09g090030.2	ND	ND	1.36491	0.00032002	ND	ND	ND	ND
101250056	Solyc10g008950.3	ND	ND	0.579668	0.00447852	ND	ND	ND	ND
101250058	Solyc01g107560.3	ND	ND	-0.878629	0.0159116	ND	ND	-0.827024	0.0345212
101250069	Solyc10g084170.1	ND	ND	3.83608	0.000579647	ND	ND	3.66194	0.0014929
101250078	Solyc11g065750.2	ND	ND	0.875578	0.00166048	ND	ND	0.843443	0.00387739
101250094	Solyc03g083570.3	0.95778	0.0148884	ND	ND	ND	ND	ND	ND
101250111	Solyc04g078750.3	ND	ND	-2.01804	0.00615331	ND	ND	ND	ND
101250118	Solyc05g056160.3	ND	ND	-0.426516	0.0405091	ND	ND	ND	ND
101250123	Solyc06g034120.3	ND	ND	ND	ND	ND	ND	1.09924	0.0094999
101250125	Solyc06g051310.3	-0.521326	0.0818828	ND	ND	ND	ND	-0.56255	0.0294931
101250126	Solyc06g074390.3	-1.23928	0.066197	ND	ND	ND	ND	ND	ND
101250128	Solyc06g068970.3	ND	ND	-0.945962	2.59494e-06	ND	ND	-0.564026	0.0132929
101250133	Solyc07g056240.3	0.758858	0.0853234	ND	ND	ND	ND	0.674623	0.0895533
101250142	Solyc08g069230.3	ND	ND	-0.909999	0.0212623	ND	ND	ND	ND
101250144	Solyc08g077790.3	-1.16052	0.000374207	ND	ND	ND	ND	ND	ND
101250152	Solyc01g073890.3	-3.61378	0.00517368	ND	ND	ND	ND	ND	ND
101250165	Solyc01g104775.1	ND	ND	-1.34904	0.000400501	ND	ND	ND	ND
101250174	Solyc10g084250.1	ND	ND	-0.868265	0.0808899	ND	ND	ND	ND
101250178	Solyc02g085670.3	ND	ND	0.958434	0.0194611	ND	ND	ND	ND
101250218	Solyc05g052930.3	ND	ND	ND	ND	ND	ND	0.870333	0.0424084
101250221	Solyc06g007540.3	ND	ND	-0.782012	0.0113819	ND	ND	ND	ND
101250222	Solyc06g008730.3	ND	ND	0.586425	0.036304	ND	ND	ND	ND
101250231	Solyc07g053710.3	0.624249	0.0556294	ND	ND	ND	ND	ND	ND
101250242	Solyc08g075510.3	ND	ND	1.23636	0.000458809	ND	ND	0.692826	0.0904028
101250247	Solyc01g005470.3	-2.77472	0.00553413	-2.17363	0.0129851	ND	ND	-1.66778	0.089945
101250254	Solyc01g103990.3	ND	ND	1.55057	0.0185393	ND	ND	ND	ND
101250265	Solyc11g008670.2	ND	ND	0.671595	0.0218841	ND	ND	ND	ND
101250273	Solyc02g090990.1	ND	ND	-4.09235	0.03675	ND	ND	-3.80348	0.0696443
101250284	Solyc03g083650.3	ND	ND	-1.23418	0.00891335	ND	ND	ND	ND
101250289	Solyc03g116740.3	ND	ND	ND	ND	ND	ND	1.44503	0.0574954
101250291	Solyc03g112990.1	ND	ND	-0.54829	0.017928	ND	ND	ND	ND
101250296	Solyc04g008700.3	ND	ND	0.747848	1.62769e-05	ND	ND	ND	ND
101250301	Solyc05g012600.3	ND	ND	-0.828455	0.0238583	ND	ND	ND	ND
101250317	Solyc07g020800.3	ND	ND	-1.29099	0.070793	ND	ND	ND	ND
101250324	Solyc08g066440.3	ND	ND	-0.737126	0.0943298	ND	ND	ND	ND
101250326	Solyc08g076650.3	ND	ND	ND	ND	ND	ND	-0.971147	0.0748474
101250330	Solyc09g009970.3	0.966694	0.066197	ND	ND	1.14756	0.0548652	ND	ND
101250339	Solyc09g074950.3	ND	ND	0.567919	0.0139795	ND	ND	ND	ND
101250355	Solyc10g085030.1	ND	ND	ND	ND	ND	ND	0.855184	0.0661959
101250362	Solyc11g044480.2	ND	ND	0.886771	0.000888958	ND	ND	ND	ND
101250380	Solyc03g083560.1	ND	ND	-2.53137	0.00183398	ND	ND	-1.63552	0.0841305
101250382	Solyc12g056960.2	ND	ND	-1.02075	0.0827975	ND	ND	ND	ND
101250389	Solyc03g114140.3	ND	ND	0.700816	0.0331213	ND	ND	ND	ND
101250390	Solyc03g111850.3	ND	ND	-0.70039	0.0749148	ND	ND	ND	ND
101250417	Solyc06g074380.3	ND	ND	-0.848102	0.000169397	ND	ND	-0.548507	0.0324874
101250423	Solyc07g056220.3	ND	ND	0.397028	0.0145849	ND	ND	ND	ND
101250427	Solyc07g063320.3	ND	ND	ND	ND	ND	ND	-2.96637	0.0443882
101250442	Solyc01g079780.3	ND	ND	-0.762161	0.0213038	ND	ND	ND	ND
101250446	Solyc10g018250.2	ND	ND	-0.670693	0.0891293	ND	ND	ND	ND
101250446	Solyc03g083530.3	ND	ND	-0.670693	0.0891293	ND	ND	ND	ND
101250446	Solyc01g091220.3	ND	ND	-0.670693	0.0891293	ND	ND	ND	ND
101250446	Solyc11g072260.2	ND	ND	-0.670693	0.0891293	ND	ND	ND	ND
101250453	Solyc01g102740.3	ND	ND	-0.999785	0.0279983	ND	ND	-1.16082	0.0139799
101250461	Solyc02g033060.3	1.19798	0.0951699	ND	ND	ND	ND	ND	ND
101250463	Solyc02g091710.3	ND	ND	1.6467	0.0082686	ND	ND	ND	ND
101250471	Solyc02g072140.1	ND	ND	ND	ND	ND	ND	-1.32203	0.017382
101250484	Solyc03g097460.3	ND	ND	1.12939	0.0047617	ND	ND	ND	ND
101250487	Solyc12g100050.2	ND	ND	ND	ND	ND	ND	0.691292	0.00102708
101250492	Solyc03g116530.3	ND	ND	4.44959	0.00551586	ND	ND	5.24247	0.00124371
101250500	Solyc04g077160.1	ND	ND	-0.990028	0.0565192	ND	ND	ND	ND
101250502	Solyc05g009160.3	ND	ND	-0.542361	0.0316961	ND	ND	ND	ND
101250508	Solyc05g050360.3	-1.87539	0.0221416	ND	ND	ND	ND	-1.34782	0.0785715
101250512	Solyc06g053670.1	ND	ND	ND	ND	ND	ND	0.655902	0.0149596
101250514	Solyc06g072130.3	ND	ND	12.0147	1.63666e-05	ND	ND	13.2357	2.1429e-06
101250521	Solyc07g006370.1	-3.33906	0.0276299	ND	ND	-3.36159	0.0535295	ND	ND
101250539	Solyc01g005990.3	ND	ND	-1.34064	0.0339425	ND	ND	ND	ND
101250549	Solyc01g108600.3	0.910208	0.016273	1.34436	7.54904e-06	ND	ND	0.723646	0.0401141
101250559	Solyc02g092860.3	-2.53156	0.000118645	ND	ND	ND	ND	ND	ND
101250563	Solyc11g012020.2	ND	ND	ND	ND	2.3913	0.027195	ND	ND
101250569	Solyc02g090980.1	-2.41739	0.028643	-3.6657	9.413e-05	-2.46286	0.0356998	-2.11298	0.0351284
101250583	Solyc03g123410.1	ND	ND	-2.48316	0.0498848	ND	ND	-2.90901	0.0290521
101250584	Solyc12g098900.2	4.41862	0.000371926	5.99957	1.44404e-08	ND	ND	7.21472	4.43897e-12
101250591	Solyc04g015350.3	ND	ND	0.55464	0.0293844	ND	ND	ND	ND
101250596	Solyc04g077450.3	ND	ND	-1.35591	0.00662261	ND	ND	ND	ND
101250611	Solyc07g054880.3	ND	ND	-3.04015	0.0204093	ND	ND	ND	ND
101250621	Solyc09g007550.3	ND	ND	-0.8949	0.0551906	ND	ND	-0.930205	0.0639663
101250628	Solyc01g080850.3	ND	ND	0.495181	0.0423536	ND	ND	ND	ND
101250639	Solyc10g045550.2	ND	ND	-0.579588	0.0816334	ND	ND	ND	ND
101250669	Solyc03g064020.3	ND	ND	3.48277	0.0826979	ND	ND	ND	ND
101250672	Solyc12g056950.2	ND	ND	ND	ND	-1.03454	0.065956	ND	ND
101250676	Solyc12g094390.1	-1.49995	0.0927331	ND	ND	ND	ND	ND	ND
101250679	Solyc03g114130.1	1.90332	0.0205385	1.45612	0.0395917	ND	ND	1.89338	0.00852512
101250698	Solyc06g005330.3	1.51916	0.0556294	ND	ND	2.65497	0.000270926	ND	ND
101250712	Solyc07g063270.3	ND	ND	0.694984	0.00278152	ND	ND	0.563641	0.027363
101250725	Solyc09g011080.3	1.96123	3.53623e-11	0.850798	0.006324	0.879303	0.0422168	1.6608	1.2501e-08
101250731	Solyc01g079800.3	0.648021	0.0585047	ND	ND	ND	ND	ND	ND
101250734	Solyc01g088770.3	ND	ND	-0.501356	0.0743808	ND	ND	ND	ND
101250741	Solyc01g098170.3	ND	ND	0.521775	0.00180296	ND	ND	ND	ND
101250742	Solyc01g099520.3	ND	ND	-1.77386	2.8371e-05	ND	ND	ND	ND
101250745	Solyc01g105180.3	-1.29353	0.0401739	ND	ND	ND	ND	-1.16547	0.0368821
101250749	Solyc01g090500.3	ND	ND	ND	ND	ND	ND	-0.960907	0.00651093
101250763	Solyc11g020280.2	ND	ND	ND	ND	ND	ND	-0.755503	0.0625987
101250764	Solyc02g079280.3	ND	ND	2.86599	2.04804e-06	1.70034	0.0607788	2.40135	0.000100017
101250769	Solyc02g063420.3	ND	ND	ND	ND	ND	ND	-2.18625	0.0895533
101250774	Solyc12g005930.2	ND	ND	-0.712985	0.0192268	ND	ND	ND	ND
101250792	Solyc04g015940.3	-0.84103	0.0991908	0.771493	0.0698134	ND	ND	ND	ND
101250796	Solyc05g008000.3	ND	ND	-1.65437	0.0141636	ND	ND	ND	ND
101250797	Solyc05g009170.2	ND	ND	-1.84063	0.0173456	ND	ND	ND	ND
101250801	Solyc05g052910.3	ND	ND	0.560861	0.0646217	ND	ND	ND	ND
101250804	Solyc06g007580.1	3.18506	0.0219608	5.12722	3.87408e-06	ND	ND	3.95734	0.000581624
101250809	Solyc06g070980.3	ND	ND	ND	ND	ND	ND	0.604672	0.0682422
101250825	Solyc08g066610.3	ND	ND	ND	ND	2.6028	0.061103	ND	ND
101250847	Solyc10g054720.1	ND	ND	ND	ND	ND	ND	2.66025	0.065785
101250855	Solyc11g013130.2	0.764658	0.050799	-0.637218	0.0526409	ND	ND	0.62511	0.0819851
101250881	Solyc04g011870.1	ND	ND	2.80955	0.0921308	4.13814	0.0623189	3.41424	0.0661959
101250883	Solyc04g008690.3	ND	ND	-0.949949	0.000541535	ND	ND	-0.616907	0.050726
101250888	Solyc05g010450.1	ND	ND	ND	ND	ND	ND	1.29479	0.0318895
101250891	Solyc05g055000.3	0.520288	0.0910136	ND	ND	ND	ND	ND	ND
101250900	Solyc06g084330.3	ND	ND	ND	ND	3.35892	0.0968538	2.70768	0.0418546
101250910	Solyc08g066490.3	ND	ND	ND	ND	1.26024	0.0607788	ND	ND
101250913	Solyc08g075840.3	ND	ND	1.30411	1.46865e-06	ND	ND	ND	ND
101250918	Solyc09g007540.3	ND	ND	0.65385	0.00867994	ND	ND	ND	ND
101250919	Solyc01g057460.3	-1.02962	0.0772569	-0.968055	0.0349779	ND	ND	ND	ND
101250923	Solyc09g064820.1	ND	ND	ND	ND	ND	ND	3.27668	0.0204461
101250927	Solyc09g091180.3	ND	ND	1.2156	0.0173456	ND	ND	ND	ND
101250929	Solyc02g077480.1	ND	ND	-1.52596	0.0365996	ND	ND	ND	ND
101250929	Solyc01g080600.3	ND	ND	-1.52596	0.0365996	ND	ND	ND	ND
101250929	Solyc01g073970.3	ND	ND	-1.52596	0.0365996	ND	ND	ND	ND
101250929	Solyc10g008910.1	ND	ND	-1.52596	0.0365996	ND	ND	ND	ND
101250929	Solyc01g086820.3	ND	ND	-1.52596	0.0365996	ND	ND	ND	ND
101250941	Solyc10g081020.2	ND	ND	0.946234	0.00121554	ND	ND	ND	ND
101250944	Solyc10g085310.1	-1.45302	0.0535711	-2.88494	5.37067e-07	ND	ND	-2.17769	0.000352068
101250966	Solyc03g044740.3	ND	ND	-0.928904	0.0124072	ND	ND	ND	ND
101251012	Solyc08g006780.3	ND	ND	-1.15358	7.0167e-05	ND	ND	ND	ND
101251020	Solyc01g022750.3	ND	ND	-0.544466	0.0195594	ND	ND	ND	ND
101251037	Solyc01g098180.3	ND	ND	0.618827	0.000558694	ND	ND	0.363454	0.0794796
101251038	Solyc01g102800.3	ND	ND	0.441661	0.0566288	ND	ND	ND	ND
101251042	Solyc10g017570.3	ND	ND	ND	ND	ND	ND	-1.41161	0.0743102
101251049	Solyc02g089230.3	ND	ND	-0.37688	0.0329153	ND	ND	ND	ND
101251053	Solyc11g010850.2	ND	ND	-3.00474	0.0011289	ND	ND	ND	ND
101251065	Solyc12g007130.2	ND	ND	-0.38863	0.0794271	ND	ND	ND	ND
101251074	Solyc12g094540.1	ND	ND	-0.69418	0.0443742	ND	ND	ND	ND
101251076	Solyc03g117810.3	ND	ND	-0.834567	0.0414343	-1.12553	0.0410401	-1.03298	0.0141173
101251127	Solyc01g100590.3	-0.685869	0.00684481	ND	ND	ND	ND	ND	ND
101251138	Solyc02g092840.1	ND	ND	-1.29017	0.0256805	ND	ND	ND	ND
101251141	Solyc11g008700.2	ND	ND	0.616649	0.0971952	ND	ND	ND	ND
101251144	Solyc11g013150.1	ND	ND	ND	ND	ND	ND	1.39809	0.00657146
101251154	Solyc03g019820.3	6.93038	0.0160584	12.5399	9.47805e-07	ND	ND	11.5551	7.95163e-07
101251159	Solyc12g042200.2	ND	ND	0.649817	0.0280369	ND	ND	ND	ND
101251169	Solyc03g112960.1	ND	ND	-2.13364	0.00063849	ND	ND	-1.25704	0.0614273
101251175	Solyc04g011860.1	ND	ND	ND	ND	6.5944	0.0528189	5.70957	0.0224873
101251192	Solyc06g068800.3	1.02476	0.0890239	1.39886	0.0026054	ND	ND	1.29076	0.00893556
101251195	Solyc06g084320.1	2.5541	0.00718071	1.44169	0.099581	2.13987	0.0651343	2.73258	0.000915231
101251207	Solyc08g077730.3	ND	ND	1.2253	0.0207461	ND	ND	ND	ND
101251208	Solyc08g075870.3	-1.89107	0.0830043	-1.94718	0.0277457	ND	ND	-1.71456	0.0771128
101251216	Solyc09g007530.3	ND	ND	0.817797	0.0466253	ND	ND	ND	ND
101251222	Solyc09g074910.1	ND	ND	2.08743	0.0024527	ND	ND	2.99097	7.98849e-06
101251225	Solyc01g096900.3	ND	ND	0.72936	0.0769837	ND	ND	ND	ND
101251227	Solyc10g006520.3	0.688398	0.0444449	ND	ND	ND	ND	ND	ND
101251234	Solyc10g076810.1	ND	ND	ND	ND	ND	ND	-1.05331	0.0682422
101251239	Solyc10g085040.1	0.653396	0.0436296	ND	ND	ND	ND	0.592679	0.0409532
101251242	Solyc02g086800.3	0.680861	0.0556294	1.12554	4.15671e-05	ND	ND	ND	ND
101251254	Solyc02g062400.3	-1.72836	0.0908417	-2.57921	0.0478415	ND	ND	ND	ND
101251255	Solyc12g005940.2	-3.26842	0.0598507	ND	ND	ND	ND	ND	ND
101251278	Solyc04g053110.1	ND	ND	ND	ND	4.97933	0.0237126	4.67099	0.00567922
101251280	Solyc04g076180.3	ND	ND	0.533735	0.0259923	ND	ND	ND	ND
101251281	Solyc04g078780.3	ND	ND	0.770302	0.0681985	ND	ND	ND	ND
101251284	Solyc04g082040.3	ND	ND	1.81919	0.0161526	ND	ND	2.24387	0.00335279
101251289	Solyc05g056120.3	ND	ND	-1.9691	0.00096689	ND	ND	ND	ND
101251306	Solyc07g064475.1	ND	ND	-0.922742	0.000521457	ND	ND	ND	ND
101251314	Solyc08g082890.3	ND	ND	-3.83188	2.53414e-06	ND	ND	-2.88411	0.000991191
101251323	Solyc01g079820.3	ND	ND	-0.57771	0.0200718	ND	ND	ND	ND
101251343	Solyc10g083150.2	ND	ND	0.432217	0.0369998	ND	ND	ND	ND
101251350	Solyc02g080620.3	ND	ND	-1.1184	0.0325517	ND	ND	ND	ND
101251351	Solyc11g020300.2	ND	ND	ND	ND	ND	ND	0.91283	0.000121102
101251363	Solyc03g097030.3	ND	ND	-1.17044	0.0686058	ND	ND	ND	ND
101251365	Solyc03g120120.3	ND	ND	ND	ND	ND	ND	-1.73524	0.00516558
101251372	Solyc04g009820.3	ND	ND	-1.28957	0.0826369	ND	ND	ND	ND
101251387	Solyc06g075990.3	ND	ND	9.50462	0.00683938	ND	ND	10.0703	0.0059656
101251393	Solyc07g005970.3	ND	ND	ND	ND	ND	ND	-0.679638	0.0517255
101251402	Solyc08g007970.3	ND	ND	ND	ND	ND	ND	-1.30385	0.0125026
101251423	Solyc10g054820.2	ND	ND	-1.06794	0.0450941	ND	ND	ND	ND
101251439	Solyc02g078160.3	ND	ND	ND	ND	ND	ND	2.33555	0.04324
101251441	Solyc02g069120.3	ND	ND	1.1779	0.097576	ND	ND	ND	ND
101251444	Solyc02g077290.2	-4.20705	0.0335982	ND	ND	ND	ND	ND	ND
101251453	Solyc03g083470.3	-2.51552	0.061735	ND	ND	ND	ND	ND	ND
101251457	Solyc12g098860.2	ND	ND	0.585343	0.0431289	ND	ND	0.690448	0.0195247
101251465	Solyc04g011850.1	ND	ND	ND	ND	8.29371	0.0336104	5.99287	0.0608435
101251470	Solyc04g082120.3	ND	ND	-2.08447	0.0209189	ND	ND	-2.11995	0.0282214
101251487	Solyc07g020960.3	ND	ND	ND	ND	ND	ND	-0.50797	0.0153878
101251489	Solyc07g047970.3	-0.596809	0.0453614	ND	ND	ND	ND	ND	ND
101251496	Solyc08g066510.3	ND	ND	2.26479	0.0125212	ND	ND	ND	ND
101251498	Solyc01g010700.3	1.09515	0.00270443	1.0832	0.000544001	1.19868	0.00222127	1.84946	6.82355e-10
101251511	Solyc09g074900.3	ND	ND	ND	ND	ND	ND	0.446539	0.0729797
101251515	Solyc01g096910.3	ND	ND	0.653569	0.000263469	ND	ND	ND	ND
101251518	Solyc10g005900.3	ND	ND	0.345746	0.0256805	ND	ND	ND	ND
101251526	Solyc10g076820.2	ND	ND	ND	ND	ND	ND	-2.82399	0.000285402
101251538	Solyc02g072540.3	ND	ND	ND	ND	ND	ND	0.941181	0.0454676
101251550	Solyc12g009180.2	ND	ND	-0.934841	0.0458232	ND	ND	ND	ND
101251552	Solyc03g025730.3	ND	ND	ND	ND	ND	ND	0.868951	0.0534505
101251569	Solyc04g005480.1	-2.66117	0.0704489	-2.25771	0.0660292	ND	ND	ND	ND
101251579	Solyc04g080010.3	ND	ND	ND	ND	ND	ND	-0.595611	0.0938544
101251580	Solyc04g081020.3	ND	ND	-3.18015	0.00143558	ND	ND	-2.43917	0.02004
101251582	Solyc05g006820.3	ND	ND	-1.69582	0.0144474	ND	ND	-1.33351	0.0847808
101251587	Solyc06g005370.3	ND	ND	0.405664	0.0420778	ND	ND	ND	ND
101251594	Solyc06g066550.3	ND	ND	1.37726	0.00919402	ND	ND	1.48589	0.00664237
101251604	Solyc08g062700.3	ND	ND	0.377937	0.0922738	ND	ND	ND	ND
101251616	Solyc01g073940.3	ND	ND	ND	ND	ND	ND	-0.61922	0.0490991
101251617	Solyc09g066410.2	ND	ND	ND	ND	ND	ND	-2.56166	0.000161858
101251626	Solyc01g102830.3	ND	ND	ND	ND	ND	ND	0.638128	0.0661959
101251630	Solyc10g017530.3	ND	ND	0.324529	0.0592065	ND	ND	0.418349	0.0173609
101251637	Solyc10g078860.2	ND	ND	1.12719	0.00919402	ND	ND	ND	ND
101251641	Solyc02g085600.1	ND	ND	ND	ND	ND	ND	-0.533168	0.0645861
101251642	Solyc02g080615.1	ND	ND	ND	ND	1.79962	0.0907417	ND	ND
101251658	Solyc12g044740.2	ND	ND	0.45402	0.0609153	ND	ND	ND	ND
101251664	Solyc03g120090.1	ND	ND	ND	ND	ND	ND	1.80906	0.0042694
101251673	Solyc04g077260.3	ND	ND	2.26257	0.0851087	ND	ND	ND	ND
101251674	Solyc05g009210.1	1.77398	0.0556294	1.89004	0.0114027	ND	ND	2.7721	0.000150317
101251685	Solyc06g053750.3	ND	ND	0.838593	0.000163969	ND	ND	0.455478	0.0841305
101251692	Solyc06g083340.3	ND	ND	-0.755911	0.0239991	ND	ND	ND	ND
101251694	Solyc07g005990.3	ND	ND	0.820723	0.0024527	ND	ND	ND	ND
101251722	Solyc01g104030.3	ND	ND	ND	ND	ND	ND	-0.728244	0.0943366
101251726	Solyc10g050220.2	ND	ND	-2.3109	0.00151654	ND	ND	ND	ND
101251739	Solyc11g013180.2	ND	ND	0.855781	0.0181141	ND	ND	ND	ND
101251740	Solyc02g078150.3	ND	ND	2.32884	0.0967149	ND	ND	ND	ND
101251747	Solyc11g061720.1	1.14189	0.0604262	ND	ND	ND	ND	1.2596	0.0153963
101251768	Solyc04g015290.3	ND	ND	ND	ND	ND	ND	-0.382628	0.080468
101251769	Solyc04g011840.1	ND	ND	ND	ND	8.51327	0.0356998	7.21097	0.0233415
101251779	Solyc05g014130.3	-1.14635	0.0564076	1.03317	0.0408495	ND	ND	ND	ND
101251789	Solyc06g084290.3	ND	ND	-1.74024	0.00357015	ND	ND	-1.37855	0.0386855
101251805	Solyc08g078550.1	ND	ND	2.42561	0.0184818	ND	ND	ND	ND
101251808	Solyc09g007500.3	ND	ND	-0.411909	0.0388068	ND	ND	ND	ND
101251818	Solyc09g091240.3	0.859032	0.0255949	ND	ND	ND	ND	0.701509	0.0479431
101251819	Solyc01g096920.3	ND	ND	0.770703	0.0328051	ND	ND	ND	ND
101251820	Solyc10g008880.3	ND	ND	0.543895	0.0144474	ND	ND	ND	ND
101251821	Solyc10g007770.3	ND	ND	0.750823	0.0921006	ND	ND	ND	ND
101251822	Solyc10g005650.3	ND	ND	0.347871	0.0314573	ND	ND	ND	ND
101251840	Solyc11g012720.2	ND	ND	ND	ND	ND	ND	-0.857855	0.0442596
101251848	Solyc11g069940.1	ND	ND	-3.25748	0.000133056	ND	ND	-1.94071	0.0507462
101251855	Solyc12g010540.1	ND	ND	ND	ND	ND	ND	1.76358	0.0457023
101251858	Solyc03g033990.1	ND	ND	0.644826	0.0164239	ND	ND	ND	ND
101251866	Solyc12g099940.2	ND	ND	ND	ND	ND	ND	1.4314	0.0159071
101251881	Solyc04g081030.3	-0.804095	0.0391074	ND	ND	ND	ND	ND	ND
101251883	Solyc05g006830.3	ND	ND	-2.64166	0.0272035	ND	ND	ND	ND
101251888	Solyc06g005360.3	ND	ND	-0.54585	0.0246181	ND	ND	ND	ND
101251889	Solyc06g005090.3	ND	ND	1.95534	0.0895815	ND	ND	ND	ND
101251908	Solyc08g062760.1	ND	ND	1.90616	0.0469306	ND	ND	ND	ND
101251925	Solyc01g095970.3	-0.888981	0.0732092	ND	ND	ND	ND	-0.877273	0.0428835
101251928	Solyc01g099620.3	ND	ND	ND	ND	ND	ND	6.48589	0.0188528
101251958	Solyc12g055710.1	ND	ND	-2.79523	0.0714005	ND	ND	ND	ND
101251963	Solyc03g120100.3	3.333	0.00369308	4.05133	3.0771e-05	ND	ND	3.53094	0.000363122
101251979	Solyc05g009220.3	ND	ND	0.480713	0.0130179	ND	ND	ND	ND
101251991	Solyc06g054060.1	ND	ND	3.79744	0.0110359	ND	ND	ND	ND
101252003	Solyc07g025250.2	ND	ND	0.661112	0.0605041	ND	ND	ND	ND
101252005	Solyc07g043590.3	ND	ND	ND	ND	ND	ND	0.860932	0.0185931
101252012	Solyc08g078850.3	-1.40125	0.0321133	ND	ND	ND	ND	-1.4807	0.00615514
101252018	Solyc01g005530.3	ND	ND	-0.581022	0.0388188	ND	ND	ND	ND
101252019	Solyc09g009920.1	ND	ND	0.556197	0.00754334	ND	ND	ND	ND
101252023	Solyc01g066940.3	-0.980783	0.0193494	ND	ND	ND	ND	ND	ND
101252028	Solyc01g107630.3	ND	ND	ND	ND	-0.755635	0.0651343	ND	ND
101252039	Solyc02g084390.3	ND	ND	ND	ND	ND	ND	-1.87804	0.0136464
101252040	Solyc11g012080.2	ND	ND	-0.621084	0.00896975	ND	ND	ND	ND
101252042	Solyc02g078140.3	ND	ND	ND	ND	-0.584746	0.0935079	ND	ND
101252059	Solyc12g010820.2	ND	ND	3.33691	0.000474501	ND	ND	3.52242	0.000255142
101252061	Solyc12g042300.2	ND	ND	-0.513056	0.0682339	ND	ND	ND	ND
101252062	Solyc03g080140.3	ND	ND	0.73392	0.0572011	ND	ND	ND	ND
101252067	Solyc12g098830.2	-0.754144	0.00256203	ND	ND	ND	ND	ND	ND
101252072	Solyc03g111793.1	ND	ND	-1.25188	0.0995594	ND	ND	-1.51464	0.0586648
101252074	Solyc04g011830.1	ND	ND	ND	ND	9.12367	0.0651343	ND	ND
101252105	Solyc01g021640.3	ND	ND	0.93885	0.000200823	ND	ND	ND	ND
101252106	Solyc01g010650.3	ND	ND	1.03081	0.00544628	ND	ND	0.911542	0.0228031
101252107	Solyc01g009090.3	ND	ND	0.674259	5.65434e-07	ND	ND	0.365051	0.0167286
101252118	Solyc01g087550.3	ND	ND	ND	ND	-0.637543	0.061103	ND	ND
101252122	Solyc01g096930.3	-0.797079	0.0466732	ND	ND	ND	ND	ND	ND
101252125	Solyc10g006360.2	ND	ND	-1.64933	0.0127366	ND	ND	ND	ND
101252135	Solyc02g086770.3	ND	ND	-1.40297	0.0507614	ND	ND	ND	ND
101252162	Solyc12g096580.2	ND	ND	0.450262	0.0560191	ND	ND	0.477612	0.0592019
101252187	Solyc06g007630.1	ND	ND	ND	ND	ND	ND	0.668362	0.0230234
101252194	Solyc06g066540.1	2.64914	0.00237118	1.96653	0.0120516	2.86559	0.00434548	3.32496	5.51986e-06
101252203	Solyc08g006830.3	ND	ND	-1.28619	0.0239991	ND	ND	ND	ND
101252206	Solyc08g062770.3	ND	ND	0.341035	0.0790681	ND	ND	ND	ND
101252220	Solyc09g063060.3	ND	ND	ND	ND	ND	ND	3.12458	0.0513779
101252224	Solyc09g090110.3	ND	ND	-0.46637	0.0866131	ND	ND	ND	ND
101252225	Solyc01g095980.3	ND	ND	-0.955693	0.0731659	ND	ND	ND	ND
101252232	Solyc10g017510.3	ND	ND	-18.0444	5.98116e-08	ND	ND	ND	ND
101252240	Solyc10g086760.2	ND	ND	-1.25685	0.0135925	ND	ND	ND	ND
101252245	Solyc02g085560.3	-1.09327	0.0332451	1.18292	0.00873646	ND	ND	-1.09911	0.0150969
101252248	Solyc02g079200.1	ND	ND	-2.14528	1.28464e-05	ND	ND	-2.3185	2.86073e-06
101252252	Solyc02g086500.3	ND	ND	1.0968	2.61058e-06	ND	ND	ND	ND
101252259	Solyc03g095490.3	ND	ND	ND	ND	ND	ND	-1.22612	0.0604933
101252266	Solyc12g094490.2	ND	ND	1.23298	2.54258e-07	ND	ND	ND	ND
101252274	Solyc04g015280.3	ND	ND	ND	ND	ND	ND	-1.68406	0.00302915
101252276	Solyc04g005860.3	ND	ND	0.757324	0.0497045	ND	ND	ND	ND
101252283	Solyc05g012680.3	ND	ND	-1.41905	0.000219084	ND	ND	ND	ND
101252299	Solyc06g082210.1	ND	ND	-1.53498	0.0278912	ND	ND	ND	ND
101252311	Solyc08g067060.2	ND	ND	0.87822	0.00100991	ND	ND	-0.590998	0.0479431
101252315	Solyc08g075430.3	0.913952	0.0116101	ND	ND	ND	ND	ND	ND
101252327	Solyc09g076050.3	ND	ND	0.853899	0.00171158	ND	ND	0.599075	0.054
101252342	Solyc02g093750.3	ND	ND	1.98962	0.00330988	ND	ND	ND	ND
101252346	Solyc11g008740.2	ND	ND	0.808968	0.00271159	ND	ND	ND	ND
101252351	Solyc02g071180.3	ND	ND	0.950005	0.00162955	ND	ND	ND	ND
101252370	Solyc12g043070.2	ND	ND	2.25485	0.0596268	ND	ND	ND	ND
101252371	Solyc03g098150.3	ND	ND	ND	ND	ND	ND	-0.569292	0.0607321
101252377	Solyc03g112880.1	ND	ND	-1.83106	0.0394954	ND	ND	ND	ND
101252381	Solyc04g011810.1	ND	ND	ND	ND	7.96305	0.0778421	ND	ND
101252382	Solyc04g008610.3	ND	ND	0.953556	0.00214686	ND	ND	ND	ND
101252387	Solyc04g081050.2	ND	ND	ND	ND	ND	ND	-0.484016	0.0136464
101252391	Solyc05g014030.3	ND	ND	0.630806	0.025539	ND	ND	ND	ND
101252392	Solyc05g015880.3	ND	ND	ND	ND	ND	ND	2.83996	0.0783381
101252396	Solyc05g053960.3	ND	ND	-2.44811	0.0770862	ND	ND	ND	ND
101252417	Solyc08g082580.3	ND	ND	-0.638766	0.0391979	ND	ND	ND	ND
101252419	Solyc01g010640.3	1.39946	0.068307	ND	ND	ND	ND	ND	ND
101252422	Solyc09g014300.3	ND	ND	ND	ND	ND	ND	-1.30155	0.0698308
101252433	Solyc01g087560.3	ND	ND	-0.870611	0.0112831	ND	ND	ND	ND
101252434	Solyc09g082510.3	ND	ND	ND	ND	ND	ND	-1.72133	0.00749162
101252437	Solyc01g096940.3	ND	ND	-1.69757	0.00356538	ND	ND	-1.69913	0.00498156
101252442	Solyc01g112060.3	1.05399	0.0669831	ND	ND	ND	ND	ND	ND
101252453	Solyc02g082910.3	-4.33447	0.0840602	ND	ND	ND	ND	ND	ND
101252457	Solyc11g065920.2	ND	ND	1.37251	0.000552776	ND	ND	0.788531	0.0925383
101252465	Solyc03g025670.3	ND	ND	1.59304	0.0608107	ND	ND	ND	ND
101252482	Solyc04g074080.3	ND	ND	-1.35436	0.0144474	ND	ND	ND	ND
101252490	Solyc05g051710.3	ND	ND	-0.57898	0.0419321	ND	ND	ND	ND
101252498	Solyc06g066530.1	-1.61843	0.00848097	-2.03183	4.81429e-05	-1.35634	0.0651343	-2.17205	2.93745e-05
101252499	Solyc06g060730.3	ND	ND	0.635271	0.0175609	ND	ND	ND	ND
101252501	Solyc07g007220.3	ND	ND	ND	ND	ND	ND	-1.1016	0.0791084
101252511	Solyc08g067810.3	0.700139	0.0614228	ND	ND	ND	ND	ND	ND
101252522	Solyc01g080900.3	ND	ND	ND	ND	2.92543	0.041524	2.65785	0.0165097
101252541	Solyc10g085790.2	ND	ND	0.446832	0.0349699	ND	ND	ND	ND
101252552	Solyc11g044800.2	ND	ND	ND	ND	ND	ND	-0.420659	0.0528088
101252554	Solyc11g067070.1	ND	ND	ND	ND	ND	ND	-0.585054	0.0718208
101252571	Solyc03g116700.3	-2.00407	0.00179558	ND	ND	ND	ND	ND	ND
101252579	Solyc04g007460.3	ND	ND	0.483302	0.054924	ND	ND	ND	ND
101252588	Solyc05g050220.3	ND	ND	2.64224	0.000630479	ND	ND	3.37704	5.41024e-06
101252593	Solyc06g075810.3	ND	ND	-0.512943	0.0839077	ND	ND	ND	ND
101252609	Solyc08g036620.3	-19.7633	3.50532e-06	ND	ND	ND	ND	ND	ND
101252619	Solyc09g018510.3	ND	ND	-1.0529	0.00117063	ND	ND	ND	ND
101252623	Solyc09g007480.3	ND	ND	-0.77523	0.00613903	ND	ND	ND	ND
101252626	Solyc09g057960.1	-1.86734	0.0647336	-2.03729	0.0127407	ND	ND	-1.81859	0.0409532
101252627	Solyc09g076040.3	ND	ND	1.39168	4.51449e-06	ND	ND	0.65146	0.0743921
101252639	Solyc10g074560.2	-1.03618	0.0791113	ND	ND	ND	ND	ND	ND
101252640	Solyc02g032120.3	0.469209	0.0629751	0.636359	0.00126416	ND	ND	ND	ND
101252661	Solyc12g009230.2	ND	ND	-0.682052	0.0710453	ND	ND	ND	ND
101252674	Solyc03g114060.3	ND	ND	0.998277	0.000186603	ND	ND	ND	ND
101252676	Solyc03g111770.3	ND	ND	-0.921717	0.0184368	ND	ND	ND	ND
101252678	Solyc04g011800.1	ND	ND	ND	ND	8.73126	0.045457	ND	ND
101252681	Solyc04g077510.3	ND	ND	-1.15773	0.0527866	ND	ND	-2.11606	0.000176454
101252685	Solyc05g005580.3	ND	ND	ND	ND	ND	ND	-2.46576	0.0585873
101252688	Solyc05g015890.3	2.83573	0.0043089	3.09588	0.000201025	2.57222	0.0523684	3.68687	6.23468e-06
101252698	Solyc07g008440.3	ND	ND	-2.46445	0.0144909	ND	ND	-1.88129	0.0989267
101252704	Solyc07g062030.3	ND	ND	ND	ND	ND	ND	1.1625	0.0381589
101252712	Solyc09g014280.1	ND	ND	-1.01247	0.0956856	ND	ND	ND	ND
101252717	Solyc10g008910.1	ND	ND	-1.0571	0.084408	ND	ND	ND	ND
101252717	Solyc01g080600.3	ND	ND	-1.0571	0.084408	ND	ND	ND	ND
101252717	Solyc01g086820.3	ND	ND	-1.0571	0.084408	ND	ND	ND	ND
101252717	Solyc01g073970.3	ND	ND	-1.0571	0.084408	ND	ND	ND	ND
101252717	Solyc02g077480.1	ND	ND	-1.0571	0.084408	ND	ND	ND	ND
101252721	Solyc01g095990.3	-0.737179	0.0550327	ND	ND	ND	ND	-0.612009	0.0813571
101252727	Solyc01g106400.3	ND	ND	-1.24921	0.00498553	ND	ND	ND	ND
101252737	Solyc11g010940.2	ND	ND	0.978448	0.0765194	ND	ND	ND	ND
101252753	Solyc12g017250.2	ND	ND	33.9523	1.27028e-06	ND	ND	33.5756	2.05994e-06
101252768	Solyc04g024530.3	ND	ND	0.621568	0.0301892	ND	ND	ND	ND
101252770	Solyc04g056590.3	ND	ND	ND	ND	ND	ND	-0.511718	0.09152
101252772	Solyc04g049800.3	1.52942	0.000615628	ND	ND	1.18909	0.0329947	ND	ND
101252781	Solyc06g007660.2	ND	ND	0.46104	0.0769837	ND	ND	ND	ND
101252792	Solyc07g041870.3	ND	ND	0.69946	0.0442778	ND	ND	ND	ND
101252796	Solyc08g014230.3	-4.25789	0.0620486	ND	ND	ND	ND	ND	ND
101252815	Solyc01g080910.2	ND	ND	-0.846961	0.0444223	-1.00837	0.0795999	ND	ND
101252825	Solyc01g106320.2	ND	ND	ND	ND	ND	ND	1.05247	0.000491796
101252826	Solyc10g009490.2	ND	ND	0.839915	0.000303165	ND	ND	ND	ND
101252837	Solyc11g013270.2	ND	ND	-1.36432	0.0295449	ND	ND	-1.43826	0.0365697
101252838	Solyc02g079170.3	-1.12772	0.0743986	ND	ND	ND	ND	ND	ND
101252842	Solyc11g044840.2	-3.24784	0.00818674	ND	ND	ND	ND	ND	ND
101252846	Solyc11g069180.2	ND	ND	1.04512	0.0959617	ND	ND	ND	ND
101252849	Solyc12g007200.2	ND	ND	ND	ND	ND	ND	0.576267	0.0530212
101252850	Solyc03g019880.3	0.794307	0.0835389	ND	ND	ND	ND	0.909458	0.0193645
101252851	Solyc03g065340.3	ND	ND	0.93987	0.00189162	ND	ND	1.22631	3.75442e-05
101252853	Solyc12g044850.2	ND	ND	-0.748601	0.0495893	ND	ND	ND	ND
101252856	Solyc03g097320.3	1.18483	0.0938821	ND	ND	ND	ND	ND	ND
101252859	Solyc12g098810.2	ND	ND	ND	ND	ND	ND	1.42555	0.00627068
101252861	Solyc12g094460.2	ND	ND	ND	ND	2.39374	0.0523684	3.27728	0.000103937
101252862	Solyc03g118860.3	0.552259	0.0425057	ND	ND	ND	ND	ND	ND
101252869	Solyc04g009770.3	ND	ND	ND	ND	ND	ND	0.469154	0.0736721
101252876	Solyc05g012700.3	0.719044	0.0516648	ND	ND	ND	ND	ND	ND
101252878	Solyc05g006430.2	ND	ND	1.03089	0.0852784	ND	ND	ND	ND
101252882	Solyc05g053940.3	ND	ND	-0.53021	0.00601412	-0.488274	0.0755559	ND	ND
101252891	Solyc06g071580.3	ND	ND	ND	ND	ND	ND	-0.805998	0.0232327
101252905	Solyc08g008020.1	ND	ND	ND	ND	ND	ND	-1.96514	0.0251046
101252909	Solyc08g081290.3	ND	ND	0.889584	0.0545907	ND	ND	1.00469	0.0394595
101252925	Solyc01g104070.3	ND	ND	0.594251	0.0933537	ND	ND	ND	ND
101252927	Solyc01g107660.3	1.07853	0.0564076	ND	ND	ND	ND	ND	ND
101252929	Solyc10g018150.2	ND	ND	1.28773	0.0214559	ND	ND	ND	ND
101252945	Solyc02g084360.3	ND	ND	ND	ND	ND	ND	1.50153	0.000461893
101252945	Solyc04g081090.3	ND	ND	ND	ND	ND	ND	1.50153	0.000461893
101252955	Solyc11g069970.1	ND	ND	ND	ND	ND	ND	2.08489	0.0986308
101252958	Solyc12g013950.2	ND	ND	0.73997	0.00141982	ND	ND	0.483096	0.0669755
101252966	Solyc12g088190.2	3.54449	0.000532114	3.63035	3.6642e-05	ND	ND	4.86241	1.94767e-08
101252967	Solyc12g099910.2	ND	ND	0.798412	0.00634339	ND	ND	ND	ND
101252974	Solyc03g111730.3	ND	ND	2.86749	0.0442545	ND	ND	ND	ND
101252976	Solyc04g011790.1	ND	ND	ND	ND	9.10263	0.0302375	ND	ND
101252988	Solyc05g051700.3	ND	ND	ND	ND	ND	ND	0.772697	0.0609584
101252989	Solyc05g042040.3	ND	ND	0.536463	0.0780655	ND	ND	ND	ND
101253001	Solyc07g008450.3	ND	ND	0.769189	0.000334601	ND	ND	ND	ND
101253007	Solyc07g061990.3	ND	ND	1.4661	0.0336616	ND	ND	1.63576	0.024223
101253012	Solyc01g009050.3	ND	ND	0.522197	0.0190685	ND	ND	0.529667	0.025154
101253014	Solyc09g014250.3	ND	ND	-0.977366	0.00893122	ND	ND	-1.1115	0.00377525
101253030	Solyc01g109460.3	ND	ND	-0.501796	0.0802535	ND	ND	ND	ND
101253031	Solyc10g054790.2	ND	ND	3.71452	0.0251517	ND	ND	4.8368	0.0186403
101253032	Solyc10g050160.2	ND	ND	0.936309	0.0899411	ND	ND	1.41356	0.0096843
101253038	Solyc10g078770.2	ND	ND	10.6272	1.90999e-06	ND	ND	11.4839	2.6535e-07
101253052	Solyc11g061770.2	ND	ND	-0.585354	0.027048	ND	ND	ND	ND
101253066	Solyc03g083460.3	-1.58991	0.00633846	ND	ND	ND	ND	ND	ND
101253075	Solyc04g005350.3	ND	ND	ND	ND	ND	ND	0.570368	0.0560931
101253079	Solyc04g056580.3	0.771477	0.0974779	ND	ND	ND	ND	ND	ND
101253085	Solyc04g082530.3	ND	ND	-1.58756	0.000953352	ND	ND	ND	ND
101253090	Solyc06g005200.3	ND	ND	1.13217	0.00559561	ND	ND	ND	ND
101253115	Solyc09g011030.3	ND	ND	1.24072	0.0571439	ND	ND	ND	ND
101253117	Solyc01g028810.3	ND	ND	0.78772	0.0653762	ND	ND	ND	ND
101253135	Solyc10g008850.2	ND	ND	0.562729	0.0774994	ND	ND	0.579834	0.0933845
101253152	Solyc02g070310.3	ND	ND	-0.686656	0.00768939	ND	ND	ND	ND
101253154	Solyc02g063330.3	ND	ND	ND	ND	ND	ND	-1.13531	0.0442907
101253156	Solyc11g067090.2	ND	ND	0.321112	0.0414217	ND	ND	ND	ND
101253168	Solyc03g097780.3	ND	ND	ND	ND	ND	ND	0.708037	0.0729797
101253177	Solyc04g017710.3	ND	ND	0.534463	0.0188772	ND	ND	ND	ND
101253184	Solyc05g008090.3	ND	ND	0.820161	0.0971183	ND	ND	ND	ND
101253195	Solyc06g074220.3	ND	ND	0.871649	0.00184948	ND	ND	ND	ND
101253198	Solyc06g063060.3	ND	ND	-2.96444	0.000941444	ND	ND	ND	ND
101253216	Solyc08g077550.3	ND	ND	-1.17344	0.0440495	ND	ND	ND	ND
101253224	Solyc10g008910.1	ND	ND	-1.30614	0.0864147	ND	ND	ND	ND
101253224	Solyc01g073970.3	ND	ND	-1.30614	0.0864147	ND	ND	ND	ND
101253224	Solyc01g080600.3	ND	ND	-1.30614	0.0864147	ND	ND	ND	ND
101253224	Solyc02g077480.1	ND	ND	-1.30614	0.0864147	ND	ND	ND	ND
101253224	Solyc01g086820.3	ND	ND	-1.30614	0.0864147	ND	ND	ND	ND
101253226	Solyc09g076020.3	ND	ND	-0.639723	0.0113273	ND	ND	ND	ND
101253245	Solyc02g087960.3	-2.25762	0.00158189	-1.80084	0.00574182	ND	ND	-1.51093	0.0406741
101253249	Solyc11g012120.2	ND	ND	-4.81968	0.00300143	ND	ND	-3.70012	0.0684197
101253254	Solyc02g076930.2	ND	ND	ND	ND	ND	ND	-1.72809	0.0164642
101253257	Solyc12g009240.1	ND	ND	-4.34635	0.071321	ND	ND	ND	ND
101253268	Solyc12g096540.2	ND	ND	-0.410871	0.0721907	ND	ND	ND	ND
101253278	Solyc04g080060.3	ND	ND	0.5217	0.0157806	ND	ND	ND	ND
101253279	Solyc04g081090.3	ND	ND	ND	ND	ND	ND	1.02411	0.0129576
101253279	Solyc02g084360.3	ND	ND	ND	ND	ND	ND	1.02411	0.0129576
101253299	Solyc07g053610.3	ND	ND	0.770409	0.0443763	ND	ND	ND	ND
101253307	Solyc01g010590.2	ND	ND	-0.355243	0.0814337	ND	ND	ND	ND
101253323	Solyc10g012410.3	ND	ND	-1.11807	0.00319026	ND	ND	ND	ND
101253324	Solyc10g007700.3	ND	ND	ND	ND	-1.07017	0.0776054	ND	ND
101253325	Solyc10g006100.3	ND	ND	ND	ND	ND	ND	-0.269025	0.0457228
101253330	Solyc10g050110.1	ND	ND	ND	ND	ND	ND	1.24768	0.0449563
101253343	Solyc11g020810.2	-0.57202	0.0459536	0.469988	0.0528949	ND	ND	ND	ND
101253345	Solyc11g031960.2	ND	ND	-2.2261	0.0342672	ND	ND	ND	ND
101253351	Solyc11g065950.2	ND	ND	0.970605	0.0323138	ND	ND	ND	ND
101253356	Solyc03g007420.3	ND	ND	ND	ND	ND	ND	-0.466125	0.0733331
101253363	Solyc12g042430.2	1.13728	0.0457466	ND	ND	ND	ND	ND	ND
101253396	Solyc07g047860.3	-0.252025	0.0890239	0.53753	1.18261e-06	ND	ND	ND	ND
101253401	Solyc08g006870.3	ND	ND	ND	ND	ND	ND	-0.522544	0.0850192
101253402	Solyc08g014290.1	-1.00077	0.0309161	-0.889811	0.0210311	ND	ND	ND	ND
101253408	Solyc08g078760.1	1.71547	0.0515071	2.08876	0.00298105	ND	ND	1.80865	0.0177375
101253412	Solyc01g028830.3	ND	ND	-0.899973	0.00972032	ND	ND	-0.721381	0.0640889
101253414	Solyc01g057210.3	0.426416	0.092055	ND	ND	ND	ND	0.486263	0.0230591
101253452	Solyc11g067100.2	ND	ND	-0.617299	0.0449131	ND	ND	ND	ND
101253462	Solyc03g095620.3	0.901538	0.0117265	ND	ND	ND	ND	0.700876	0.0359807
101253498	Solyc06g065260.3	ND	ND	ND	ND	ND	ND	-0.986035	0.00153986
101253499	Solyc06g064810.3	0.836097	0.0993856	-0.86105	0.0342673	ND	ND	ND	ND
101253501	Solyc06g084210.3	ND	ND	0.690816	0.052602	ND	ND	ND	ND
101253506	Solyc07g066640.3	ND	ND	3.26063	0.074626	ND	ND	ND	ND
101253509	Solyc08g008050.3	ND	ND	ND	ND	2.85439	0.0329947	ND	ND
101253518	Solyc01g007870.3	ND	ND	-1.90513	0.0905251	ND	ND	-2.66115	0.023172
101253520	Solyc09g018450.3	ND	ND	0.429421	0.000124657	ND	ND	ND	ND
101253531	Solyc09g076010.3	ND	ND	0.838271	0.00739429	ND	ND	ND	ND
101253532	Solyc01g095040.3	ND	ND	0.433698	0.0208505	ND	ND	ND	ND
101253542	Solyc02g032300.3	ND	ND	0.539402	0.00416706	ND	ND	ND	ND
101253544	Solyc10g081130.2	ND	ND	-0.549361	0.00209804	ND	ND	ND	ND
101253547	Solyc02g090310.1	ND	ND	ND	ND	ND	ND	1.56213	0.0278456
101253552	Solyc11g012130.2	ND	ND	-3.19177	0.00523477	ND	ND	ND	ND
101253556	Solyc11g071470.1	ND	ND	ND	ND	ND	ND	5.82972	0.023031
101253565	Solyc12g035650.2	0.608432	0.0314571	0.761638	0.000748278	ND	ND	ND	ND
101253589	Solyc05g015950.3	ND	ND	ND	ND	1.29193	0.0395297	ND	ND
101253597	Solyc06g069860.3	ND	ND	-0.685476	0.020983	ND	ND	ND	ND
101253603	Solyc07g054790.1	ND	ND	ND	ND	ND	ND	1.63888	0.0911822
101253604	Solyc07g053600.3	-1.10835	0.0616166	ND	ND	ND	ND	-0.962417	0.0704234
101253611	Solyc01g010570.3	ND	ND	0.638996	0.0653019	ND	ND	ND	ND
101253638	Solyc10g076910.2	ND	ND	0.568591	0.0218293	ND	ND	ND	ND
101253639	Solyc10g078830.2	ND	ND	-0.406179	0.0614563	ND	ND	ND	ND
101253640	Solyc10g083200.2	ND	ND	0.330306	0.0657466	ND	ND	ND	ND
101253644	Solyc11g007600.2	ND	ND	2.2875	0.0108791	ND	ND	ND	ND
101253648	Solyc02g080530.3	1.07977	0.0237103	1.0193	0.0104882	ND	ND	1.5105	9.71449e-05
101253649	Solyc11g020820.2	ND	ND	0.686127	0.0590954	ND	ND	ND	ND
101253651	Solyc11g031970.2	0.81858	0.0888076	ND	ND	ND	ND	ND	ND
101253661	Solyc02g062160.1	ND	ND	ND	ND	ND	ND	5.60125	0.0218238
101253663	Solyc03g007430.3	ND	ND	ND	ND	ND	ND	0.70398	0.0688152
101253666	Solyc03g025560.3	ND	ND	-0.676578	0.0661933	ND	ND	ND	ND
101253667	Solyc12g017260.2	ND	ND	ND	ND	ND	ND	-0.427035	0.0834444
101253669	Solyc03g044900.3	-1.99305	0.0499191	ND	ND	ND	ND	-1.86444	0.0406055
101253674	Solyc03g116630.3	ND	ND	2.05089	0.00120023	ND	ND	2.03096	0.00210302
101253706	Solyc08g006880.3	ND	ND	ND	ND	ND	ND	-0.810183	0.0214892
101253713	Solyc01g028860.3	ND	ND	0.696946	2.34907e-06	ND	ND	ND	ND
101253732	Solyc01g112080.3	-1.56556	0.0642825	-1.29556	0.0700106	ND	ND	-1.7602	0.0142119
101253742	Solyc02g079110.3	ND	ND	0.624767	0.0659647	ND	ND	ND	ND
101253759	Solyc03g095650.3	4.13104	2.20597e-05	6.57901	5.16074e-15	ND	ND	4.18946	1.70554e-06
101253766	Solyc03g118650.3	ND	ND	-0.646801	0.00965989	ND	ND	ND	ND
101253771	Solyc04g015200.3	ND	ND	1.80003	0.0068828	ND	ND	1.49511	0.0424198
101253786	Solyc05g053870.3	ND	ND	ND	ND	ND	ND	-1.19144	0.0159831
101253788	Solyc05g050130.3	-1.77382	0.0255949	ND	ND	-1.58509	0.0956088	ND	ND
101253789	Solyc05g041920.3	-2.39812	0.000842976	ND	ND	ND	ND	ND	ND
101253792	Solyc06g075800.1	ND	ND	-0.66934	0.0614622	ND	ND	ND	ND
101253794	Solyc06g071430.3	ND	ND	ND	ND	ND	ND	0.814575	0.0523791
101253800	Solyc07g008470.3	0.882365	0.0849503	ND	ND	ND	ND	ND	ND
101253817	Solyc08g075380.3	ND	ND	ND	ND	ND	ND	0.701179	0.017382
101253826	Solyc01g079940.3	-3.13028	6.81324e-05	ND	ND	ND	ND	ND	ND
101253829	Solyc01g087610.3	-0.554389	0.0849871	ND	ND	ND	ND	-0.773867	0.00279163
101253847	Solyc10g085800.2	ND	ND	ND	ND	ND	ND	1.75796	0.000902618
101253854	Solyc11g012140.2	ND	ND	0.988396	1.46655e-06	ND	ND	0.63876	0.00441793
101253856	Solyc02g078040.3	2.52152	0.0465094	ND	ND	2.78702	0.0523684	4.73665	1.00564e-06
101253862	Solyc03g005160.3	ND	ND	3.48356	0.0781305	ND	ND	ND	ND
101253864	Solyc12g014010.2	-1.71309	0.0849871	ND	ND	-2.26996	0.0362219	ND	ND
101253890	Solyc04g080080.3	-0.640399	0.0770379	ND	ND	ND	ND	ND	ND
101253891	Solyc04g081130.1	ND	ND	-2.90863	0.0913756	ND	ND	ND	ND
101253892	Solyc04g082210.3	ND	ND	0.713989	0.0258722	ND	ND	0.808366	0.0137095
101253900	Solyc05g051660.1	ND	ND	ND	ND	ND	ND	1.53959	0.0045936
101253907	Solyc06g069850.3	ND	ND	-1.1026	0.0733963	ND	ND	ND	ND
101253914	Solyc07g056030.3	ND	ND	0.627711	0.00181762	ND	ND	ND	ND
101253916	Solyc07g053590.3	2.29082	0.0301818	ND	ND	ND	ND	ND	ND
101253920	Solyc08g082470.1	ND	ND	-1.20119	0.0196038	ND	ND	-1.66277	0.000862929
101253924	Solyc01g006150.3	ND	ND	-1.1679	0.014025	ND	ND	ND	ND
101253925	Solyc09g014170.3	ND	ND	0.516167	0.0369012	ND	ND	ND	ND
101253933	Solyc09g065030.3	ND	ND	-1.25659	0.00879251	ND	ND	-1.35694	0.00601433
101253934	Solyc09g066490.3	ND	ND	-0.743002	0.0369631	ND	ND	ND	ND
101253941	Solyc10g007680.3	ND	ND	1.48101	6.68986e-07	ND	ND	0.745668	0.0238031
101253944	Solyc10g054560.2	ND	ND	-1.08218	0.000562324	ND	ND	ND	ND
101253944	Solyc10g054590.2	ND	ND	-1.08218	0.000562324	ND	ND	ND	ND
101253944	Solyc10g054570.2	ND	ND	-1.08218	0.000562324	ND	ND	ND	ND
101253945	Solyc10g050060.2	-1.11878	0.0782782	ND	ND	ND	ND	ND	ND
101253959	Solyc02g080510.1	ND	ND	-1.16281	0.0153292	ND	ND	-1.09475	0.0359041
101253986	Solyc03g117720.3	ND	ND	ND	ND	ND	ND	1.24972	0.00224562
101253987	Solyc03g116620.3	3.03317	0.00102088	3.08941	2.59717e-05	ND	ND	4.23645	3.22606e-08
101253996	Solyc04g071930.3	0.971789	0.0137371	ND	ND	ND	ND	0.71844	0.0539827
101254013	Solyc08g006890.3	ND	ND	-0.736748	0.0355208	ND	ND	ND	ND
101254048	Solyc02g085470.3	ND	ND	0.641465	0.0360649	ND	ND	ND	ND
101254050	Solyc02g079100.3	ND	ND	ND	ND	-0.851306	0.0548652	ND	ND
101254052	Solyc02g071120.3	ND	ND	-0.47889	0.0379189	ND	ND	-0.451512	0.0764313
101254053	Solyc02g072180.3	ND	ND	-0.981442	0.0342518	ND	ND	ND	ND
101254057	Solyc02g063300.3	ND	ND	-0.745263	0.0181141	ND	ND	ND	ND
101254060	Solyc11g069250.2	ND	ND	ND	ND	ND	ND	2.28138	0.0153632
101254062	Solyc03g006260.3	ND	ND	ND	ND	1.43777	0.0614575	ND	ND
101254066	Solyc12g044940.2	-1.23617	0.073476	-1.10652	0.0538363	ND	ND	-1.64637	0.00331382
101254080	Solyc04g007020.3	ND	ND	-0.51995	0.0145281	-0.657447	0.0237126	-0.690176	0.00109137
101254102	Solyc06g071850.3	ND	ND	ND	ND	ND	ND	-0.685786	0.0137084
101254103	Solyc06g065250.1	ND	ND	ND	ND	ND	ND	-0.515781	0.0854379
101254109	Solyc07g043500.1	ND	ND	-2.44401	5.76076e-05	ND	ND	-1.78086	0.00772875
101254127	Solyc09g059950.3	ND	ND	3.31901	0.00553535	ND	ND	2.44139	0.0630117
101254131	Solyc01g087670.3	ND	ND	0.660588	0.0997804	ND	ND	ND	ND
101254143	Solyc02g021000.3	0.997214	0.0387237	ND	ND	ND	ND	ND	ND
101254153	Solyc11g006250.2	ND	ND	-2.69615	0.0329153	ND	ND	-3.39616	0.0147235
101254162	Solyc11g071490.2	ND	ND	-0.582994	0.097047	ND	ND	ND	ND
101254165	Solyc03g005180.1	ND	ND	ND	ND	ND	ND	-1.75505	0.00227632
101254166	Solyc12g009270.1	ND	ND	-2.67232	0.0133176	ND	ND	ND	ND
101254167	Solyc03g025540.3	ND	ND	0.557952	0.0725556	ND	ND	ND	ND
101254186	Solyc03g111700.3	1.01647	0.0543624	ND	ND	ND	ND	ND	ND
101254189	Solyc04g008520.3	ND	ND	-0.872222	2.50394e-05	ND	ND	ND	ND
101254191	Solyc04g040220.3	ND	ND	-1.24656	0.0311985	ND	ND	ND	ND
101254196	Solyc04g080100.3	ND	ND	ND	ND	ND	ND	-0.469823	0.0691056
101254212	Solyc06g069820.3	ND	ND	1.09886	0.0406088	ND	ND	1.31252	0.016894
101254214	Solyc06g060640.1	ND	ND	ND	ND	ND	ND	2.10014	0.000652775
101254220	Solyc07g047830.3	ND	ND	ND	ND	ND	ND	-1.11532	0.00769511
101254223	Solyc08g067960.3	ND	ND	2.02014	0.000316671	ND	ND	ND	ND
101254224	Solyc08g082450.3	ND	ND	-1.20246	0.0310323	ND	ND	-1.59047	0.00322682
101254238	Solyc09g082570.3	ND	ND	ND	ND	ND	ND	1.26785	0.0124003
101254240	Solyc01g098430.3	ND	ND	ND	ND	ND	ND	-0.847363	0.01237
101254243	Solyc10g007670.3	ND	ND	-0.752817	0.059198	ND	ND	ND	ND
101254245	Solyc10g054590.2	ND	ND	-0.984066	0.00133542	ND	ND	ND	ND
101254245	Solyc10g054560.2	ND	ND	-0.984066	0.00133542	ND	ND	ND	ND
101254245	Solyc10g054570.2	ND	ND	-0.984066	0.00133542	ND	ND	ND	ND
101254259	Solyc02g080500.3	ND	ND	-0.588126	0.0793409	ND	ND	ND	ND
101254268	Solyc11g067150.2	ND	ND	-0.90821	0.0258011	ND	ND	ND	ND
101254270	Solyc11g072660.2	ND	ND	ND	ND	ND	ND	1.46641	0.0323748
101254307	Solyc06g084190.3	-4.48387	0.0527349	ND	ND	ND	ND	ND	ND
101254310	Solyc07g007300.3	0.626037	0.036575	ND	ND	ND	ND	ND	ND
101254355	Solyc02g070240.3	ND	ND	1.14517	0.0104813	ND	ND	ND	ND
101254357	Solyc02g062020.3	ND	ND	-0.774708	0.00744468	ND	ND	ND	ND
101254358	Solyc02g086200.2	ND	ND	0.789726	0.0674951	ND	ND	ND	ND
101254359	Solyc11g069260.2	0.915891	0.088796	ND	ND	ND	ND	ND	ND
101254367	Solyc12g056890.1	ND	ND	4.24516	0.00540136	ND	ND	ND	ND
101254373	Solyc04g017650.3	ND	ND	0.668482	0.0348015	ND	ND	0.597893	0.0852307
101254378	Solyc04g063350.3	ND	ND	3.70519	0.000572259	ND	ND	3.64621	0.0010436
101254383	Solyc05g008140.3	ND	ND	-0.957107	0.0296141	ND	ND	ND	ND
101254384	Solyc05g009330.3	ND	ND	-1.47438	0.0144474	ND	ND	ND	ND
101254392	Solyc06g053810.3	ND	ND	ND	ND	ND	ND	-1.31737	0.0868626
101254402	Solyc07g043480.1	ND	ND	-2.57006	0.0120337	ND	ND	ND	ND
101254410	Solyc08g081230.1	-1.63786	0.0349496	ND	ND	ND	ND	ND	ND
101254412	Solyc08g075340.3	ND	ND	0.403118	0.0713352	ND	ND	ND	ND
101254416	Solyc09g009840.1	-1.02805	0.052071	-0.845947	0.0585913	ND	ND	-0.856869	0.0748474
101254426	Solyc09g098540.3	ND	ND	-1.29241	0.00374034	ND	ND	ND	ND
101254439	Solyc02g091560.3	1.01548	0.0365605	ND	ND	ND	ND	ND	ND
101254445	Solyc02g078020.3	ND	ND	2.95492	2.61058e-06	ND	ND	2.44857	0.000191545
101254456	Solyc03g025530.3	ND	ND	0.523	0.00753616	ND	ND	ND	ND
101254457	Solyc03g034090.3	ND	ND	-0.822234	0.0524125	ND	ND	ND	ND
101254460	Solyc03g080050.3	ND	ND	0.908016	0.0240178	ND	ND	ND	ND
101254463	Solyc12g088240.2	6.37219	3.6278e-05	7.75295	5.93996e-09	ND	ND	7.25819	4.89977e-08
101254468	Solyc03g114000.3	ND	ND	ND	ND	ND	ND	1.36782	0.006394
101254480	Solyc04g078920.3	ND	ND	1.16539	0.0296141	ND	ND	1.52659	0.00461276
101254485	Solyc05g005700.3	ND	ND	ND	ND	1.80171	0.0924712	2.11019	0.00553661
101254492	Solyc05g051620.3	ND	ND	-0.525445	0.0634012	ND	ND	-0.816396	0.0031767
101254498	Solyc06g074210.3	0.490366	0.0773726	0.560213	0.0113499	ND	ND	ND	ND
101254509	Solyc08g082440.3	ND	ND	1.98894	0.0153292	ND	ND	ND	ND
101254513	Solyc01g005520.3	0.744556	0.0990344	ND	ND	ND	ND	ND	ND
101254525	Solyc01g066830.3	ND	ND	0.640587	0.0379566	ND	ND	ND	ND
101254541	Solyc10g054910.1	ND	ND	-1.53077	0.027762	ND	ND	-1.37417	0.0640431
101254542	Solyc10g049970.2	ND	ND	1.13033	0.0260017	ND	ND	1.74821	0.000361268
101254558	Solyc02g071740.3	-1.22249	0.00167137	-1.16449	0.000560916	-0.948041	0.0505355	-1.42846	1.51228e-05
101254562	Solyc11g067160.2	0.728255	0.0395928	ND	ND	ND	ND	ND	ND
101254575	Solyc03g083430.3	ND	ND	0.747096	0.00118536	ND	ND	0.598945	0.0175227
101254581	Solyc03g119970.3	ND	ND	ND	ND	ND	ND	-1.20114	0.00318637
101254583	Solyc03g115230.3	ND	ND	3.35422	1.27028e-06	ND	ND	3.48087	5.86191e-07
101254599	Solyc06g048970.3	ND	ND	0.434844	0.0926442	ND	ND	ND	ND
101254605	Solyc07g007310.3	0.533983	0.0602942	ND	ND	ND	ND	ND	ND
101254608	Solyc07g021630.3	2.11386	0.015667	ND	ND	ND	ND	ND	ND
101254611	Solyc07g041735.1	ND	ND	-0.858311	0.049396	ND	ND	ND	ND
101254613	Solyc07g065590.3	ND	ND	1.43552	0.00847338	ND	ND	1.331	0.0216895
101254652	Solyc02g087900.3	ND	ND	0.551309	0.0476763	ND	ND	ND	ND
101254657	Solyc02g070210.3	ND	ND	ND	ND	ND	ND	1.83469	0.0609584
101254666	Solyc03g031700.3	0.631435	0.0779281	ND	ND	ND	ND	ND	ND
101254669	Solyc12g045020.2	-1.8814	0.0774999	ND	ND	ND	ND	ND	ND
101254689	Solyc05g006920.3	ND	ND	-1.62899	0.00120547	ND	ND	-2.25895	3.73242e-06
101254691	Solyc05g009350.3	ND	ND	0.92326	0.0678053	ND	ND	ND	ND
101254705	Solyc06g071590.3	ND	ND	ND	ND	ND	ND	-1.55072	0.0642124
101254712	Solyc07g061900.3	1.18524	0.0970678	ND	ND	ND	ND	ND	ND
101254713	Solyc08g005960.2	ND	ND	-4.26808	0.000120524	-2.86769	0.0785307	-2.57654	0.04434
101254730	Solyc09g075960.1	ND	ND	-1.27952	0.0321621	ND	ND	-1.5458	0.0168661
101254732	Solyc09g075910.1	-1.99301	0.0442187	ND	ND	ND	ND	ND	ND
101254771	Solyc12g088290.2	ND	ND	0.703751	0.00142577	ND	ND	ND	ND
101254772	Solyc12g099810.2	ND	ND	ND	ND	ND	ND	-1.11567	0.00263216
101254779	Solyc03g111680.3	ND	ND	ND	ND	ND	ND	-2.91417	0.0125134
101254813	Solyc07g054760.1	ND	ND	1.76164	0.0930429	ND	ND	ND	ND
101254814	Solyc07g047790.3	ND	ND	1.15369	0.0246677	ND	ND	ND	ND
101254819	Solyc08g076420.3	ND	ND	ND	ND	ND	ND	-0.724492	0.0303641
101254823	Solyc09g018280.1	1.74262	0.0353834	2.7285	2.07467e-05	ND	ND	2.6778	4.26819e-05
101254824	Solyc09g013130.3	-0.344136	0.066197	0.500427	0.000583371	ND	ND	ND	ND
101254849	Solyc10g045240.2	ND	ND	ND	ND	1.78034	0.0266048	1.39851	0.0285122
101254852	Solyc10g074650.2	ND	ND	0.38802	0.0825313	ND	ND	ND	ND
101254861	Solyc11g020910.2	ND	ND	0.732623	0.00280401	ND	ND	ND	ND
101254863	Solyc02g071250.3	ND	ND	0.438558	0.0396075	ND	ND	ND	ND
101254886	Solyc03g119960.3	ND	ND	-1.41215	0.0225604	ND	ND	-2.18308	0.00024749
101254892	Solyc04g005255.1	ND	ND	0.906676	0.000276787	ND	ND	ND	ND
101254901	Solyc05g050020.3	ND	ND	0.619681	0.0495206	ND	ND	ND	ND
101254903	Solyc06g008930.3	ND	ND	ND	ND	ND	ND	2.7041	0.0141866
101254918	Solyc07g041720.1	ND	ND	ND	ND	ND	ND	-5.76067	0.00284043
101254924	Solyc08g062950.3	ND	ND	ND	ND	ND	ND	-1.23762	0.0894807
101254925	Solyc08g066660.1	ND	ND	-1.84951	0.00197838	ND	ND	-1.38495	0.0395236
101254941	Solyc01g091460.3	ND	ND	0.613219	0.0702352	ND	ND	ND	ND
101254942	Solyc09g082800.3	ND	ND	0.441605	0.013787	ND	ND	ND	ND
101254943	Solyc09g091440.3	ND	ND	ND	ND	-0.511185	0.0753195	ND	ND
101254946	Solyc01g102960.3	ND	ND	7.62774	1.28464e-05	ND	ND	7.04792	8.25452e-05
101254949	Solyc10g039360.2	ND	ND	0.728756	0.0021952	ND	ND	ND	ND
101254967	Solyc02g067890.3	ND	ND	-1.11908	0.0641048	ND	ND	-1.12861	0.0854379
101254968	Solyc11g051060.2	ND	ND	ND	ND	ND	ND	2.69464	0.0335081
101254971	Solyc11g069290.2	ND	ND	-1.23359	0.00188847	ND	ND	ND	ND
101254974	Solyc12g007300.1	ND	ND	ND	ND	ND	ND	-1.41141	0.0021131
101254988	Solyc04g015160.3	-1.02865	0.00321868	ND	ND	-0.793674	0.0651168	-0.984263	0.00142149
101254991	Solyc04g063380.3	1.02006	0.0330934	1.6648	6.19324e-06	ND	ND	1.82901	7.66544e-07
101254996	Solyc05g009360.3	ND	ND	0.589261	0.0928709	ND	ND	0.653792	0.0808922
101254997	Solyc05g012820.1	ND	ND	-1.11974	1.90999e-06	ND	ND	-0.521877	0.06426
101255006	Solyc06g065200.3	ND	ND	-0.768138	0.0555158	ND	ND	ND	ND
101255011	Solyc07g043460.3	ND	ND	-2.23705	0.00150386	ND	ND	ND	ND
101255012	Solyc07g066570.3	ND	ND	-1.02752	0.00183771	ND	ND	ND	ND
101255028	Solyc09g060090.3	ND	ND	0.79679	0.0128561	ND	ND	ND	ND
101255037	Solyc10g005370.3	ND	ND	ND	ND	ND	ND	0.661117	0.021288
101255042	Solyc02g021050.3	ND	ND	-1.11835	7.67685e-06	ND	ND	ND	ND
101255051	Solyc11g006290.2	1.36121	0.057599	ND	ND	ND	ND	1.94858	0.000686652
101255053	Solyc11g012180.2	ND	ND	-1.39607	0.00213165	ND	ND	ND	ND
101255057	Solyc11g032200.2	ND	ND	-0.723626	0.048439	ND	ND	ND	ND
101255076	Solyc12g099800.2	ND	ND	-1.21381	0.00169843	ND	ND	ND	ND
101255081	Solyc03g111670.3	ND	ND	ND	ND	ND	ND	-0.8145	0.0688152
101255084	Solyc04g008490.2	ND	ND	-0.784801	7.77217e-05	ND	ND	ND	ND
101255091	Solyc04g080170.3	ND	ND	1.45204	0.00657071	ND	ND	ND	ND
101255105	Solyc06g051750.3	ND	ND	1.2345	0.00285552	ND	ND	1.12815	0.0102462
101255117	Solyc07g047800.3	-1.11293	7.91063e-05	ND	ND	-0.667048	0.074801	ND	ND
101255118	Solyc08g007000.3	ND	ND	ND	ND	ND	ND	0.579863	0.0473189
101255125	Solyc09g013120.3	ND	ND	0.556219	0.0521373	ND	ND	0.740434	0.0104738
101255136	Solyc09g082630.3	0.82456	0.0189164	ND	ND	ND	ND	0.999718	0.000646375
101255137	Solyc09g090250.3	-0.702315	0.0792139	ND	ND	ND	ND	-0.786015	0.020927
101255139	Solyc01g098560.3	ND	ND	1.37577	0.0413816	ND	ND	1.85763	0.0062112
101255142	Solyc10g008750.3	ND	ND	ND	ND	ND	ND	-0.932444	0.00826621
101255146	Solyc10g049870.1	ND	ND	-0.900529	0.0841205	ND	ND	-0.962278	0.0880585
101255164	Solyc11g066100.2	2.07814	0.0867694	4.89404	3.98872e-08	ND	ND	3.99363	1.21261e-05
101255172	Solyc12g010730.2	ND	ND	ND	ND	ND	ND	1.46177	0.0589644
101255178	Solyc12g045030.2	-2.12375	0.000556453	ND	ND	-1.387	0.0810523	ND	ND
101255179	Solyc03g083400.3	ND	ND	-2.21158	0.025554	ND	ND	ND	ND
101255185	Solyc03g117630.1	ND	ND	4.97859	2.46217e-05	ND	ND	6.71386	1.19175e-08
101255207	Solyc06g065050.2	ND	ND	5.2243	0.00112919	ND	ND	6.09876	8.49781e-05
101255210	Solyc07g007340.3	ND	ND	1.15979	0.0147741	ND	ND	1.00818	0.044886
101255217	Solyc07g051890.1	ND	ND	ND	ND	ND	ND	2.03523	0.0955736
101255218	Solyc07g065165.1	-1.511	0.066197	-2.63322	2.29936e-05	ND	ND	-1.57456	0.0266384
101255221	Solyc07g061890.1	ND	ND	ND	ND	ND	ND	2.68794	0.0776774
101255228	Solyc08g077480.3	ND	ND	-1.10218	0.00131496	-1.06307	0.0262733	ND	ND
101255234	Solyc01g008520.3	ND	ND	1.17193	0.00615309	ND	ND	ND	ND
101255240	Solyc09g075950.1	ND	ND	3.70568	4.13233e-05	ND	ND	3.59728	9.86728e-05
101255252	Solyc02g032660.3	ND	ND	-1.71059	0.0486552	ND	ND	ND	ND
101255254	Solyc10g079410.2	ND	ND	ND	ND	ND	ND	2.62626	0.0398275
101255255	Solyc02g089090.3	-0.891853	0.0869426	-0.741819	0.0876303	ND	ND	-0.917736	0.04324
101255257	Solyc02g086650.3	ND	ND	-2.64789	0.00421629	ND	ND	ND	ND
101255258	Solyc11g008870.2	ND	ND	-0.902469	0.0399225	ND	ND	ND	ND
101255264	Solyc11g051160.2	ND	ND	-1.14369	7.93656e-05	-0.890075	0.0346102	-1.00173	0.00107386
101255279	Solyc03g095960.1	ND	ND	0.858903	0.000619067	ND	ND	ND	ND
101255283	Solyc03g115070.1	-1.29533	0.0141418	ND	ND	ND	ND	ND	ND
101255293	Solyc05g006950.3	ND	ND	ND	ND	ND	ND	-0.585115	0.0730736
101255295	Solyc05g009370.3	ND	ND	-1.22908	0.0343282	ND	ND	ND	ND
101255306	Solyc06g065180.3	ND	ND	-1.02597	0.000924997	ND	ND	ND	ND
101255313	Solyc07g066560.1	-1.5437	0.093659	-1.68028	0.0241996	ND	ND	-2.1206	0.00428767
101255315	Solyc08g008130.3	ND	ND	0.503441	0.0250555	ND	ND	ND	ND
101255316	Solyc08g016210.3	-2.04257	0.0276114	ND	ND	ND	ND	ND	ND
101255328	Solyc09g008485.1	ND	ND	ND	ND	ND	ND	-0.638962	0.0137504
101255341	Solyc01g106510.2	ND	ND	ND	ND	ND	ND	-3.72992	0.023302
101255350	Solyc10g085350.2	ND	ND	-1.86935	5.98116e-08	ND	ND	ND	ND
101255351	Solyc02g091520.3	ND	ND	-1.24592	0.000159106	-0.939864	0.0518618	-0.767143	0.0428982
101255362	Solyc02g090400.3	ND	ND	ND	ND	ND	ND	-2.6863	0.000820418
101255365	Solyc03g005227.1	ND	ND	-0.890657	0.0308255	ND	ND	ND	ND
101255370	Solyc03g034170.3	1.12466	0.0228939	ND	ND	ND	ND	ND	ND
101255378	Solyc12g088340.2	ND	ND	0.434812	0.0962813	ND	ND	ND	ND
101255390	Solyc04g076340.3	ND	ND	ND	ND	ND	ND	1.26698	0.0557876
101255394	Solyc05g005740.3	1.11434	0.034403	0.972819	0.0268079	ND	ND	1.83281	8.04165e-06
101255401	Solyc05g051570.3	-0.817211	0.0436296	-0.81906	0.0154086	ND	ND	ND	ND
101255406	Solyc06g051760.3	ND	ND	0.401184	0.0751317	ND	ND	ND	ND
101255409	Solyc06g073170.1	ND	ND	ND	ND	ND	ND	0.910698	0.0412747
101255415	Solyc07g021700.3	ND	ND	-0.953093	0.000754209	ND	ND	-0.603102	0.0673461
101255422	Solyc09g013110.3	ND	ND	ND	ND	ND	ND	-0.615742	0.0980359
101255440	Solyc01g109500.3	ND	ND	-2.66018	0.076955	ND	ND	ND	ND
101255466	Solyc03g007340.3	ND	ND	3.70521	0.000277965	ND	ND	4.04504	3.85629e-05
101255468	Solyc03g020010.1	-3.21319	0.00235414	ND	ND	ND	ND	ND	ND
101255476	Solyc12g056790.2	0.593633	0.0945215	1.04553	7.78017e-05	ND	ND	0.992516	0.000277918
101255480	Solyc03g119930.1	ND	ND	2.06702	0.00568196	ND	ND	ND	ND
101255481	Solyc03g119390.3	ND	ND	ND	ND	ND	ND	2.68512	0.000588713
101255483	Solyc03g115610.3	-2.48792	0.00138526	ND	ND	ND	ND	ND	ND
101255494	Solyc05g053830.3	-0.446909	0.0820209	ND	ND	ND	ND	ND	ND
101255497	Solyc06g008970.3	ND	ND	0.681009	0.0124429	ND	ND	ND	ND
101255512	Solyc07g065180.3	ND	ND	-0.706394	0.0874667	ND	ND	ND	ND
101255525	Solyc01g008510.3	2.67646	0.0991908	6.06556	2.2392e-07	ND	ND	5.47424	7.08115e-06
101255527	Solyc01g057090.3	ND	ND	0.614233	0.0660541	ND	ND	ND	ND
101255531	Solyc01g081070.3	ND	ND	0.353114	0.0565321	ND	ND	ND	ND
101255534	Solyc09g074680.3	-0.57006	0.027432	0.383125	0.092092	ND	ND	ND	ND
101255539	Solyc01g102990.3	ND	ND	0.353332	0.0626438	ND	ND	ND	ND
101255549	Solyc02g086645.1	ND	ND	-0.708068	0.0127808	ND	ND	ND	ND
101255562	Solyc03g031750.2	ND	ND	-0.798877	0.0459292	ND	ND	ND	ND
101255565	Solyc12g042530.2	ND	ND	-1.94411	0.00315713	ND	ND	ND	ND
101255589	Solyc05g009390.3	ND	ND	-1.34551	0.0438228	ND	ND	-1.51981	0.0312057
101255592	Solyc05g024260.3	2.72659	2.20597e-05	2.2459	0.000120203	ND	ND	4.09481	2.07675e-13
101255600	Solyc06g075650.3	ND	ND	-2.39121	0.0277941	ND	ND	-2.21315	0.0638813
101255602	Solyc06g064430.1	ND	ND	-1.1133	0.0383638	ND	ND	-1.05557	0.0645686
101255606	Solyc07g054740.3	ND	ND	-0.930623	0.057447	ND	ND	ND	ND
101255613	Solyc08g068070.3	ND	ND	-0.757079	0.0120874	ND	ND	-0.70585	0.0268984
101255624	Solyc09g060100.3	0.809406	0.0425057	ND	ND	ND	ND	ND	ND
101255625	Solyc01g080020.2	ND	ND	2.09715	0.0895509	ND	ND	ND	ND
101255627	Solyc01g090180.3	ND	ND	-2.21338	0.000346833	ND	ND	ND	ND
101255648	Solyc02g090210.3	ND	ND	3.11703	0.00112485	ND	ND	ND	ND
101255649	Solyc11g006320.2	-0.526957	0.0682033	0.606749	0.00857135	ND	ND	ND	ND
101255652	Solyc11g020960.2	-1.74148	0.0553944	ND	ND	ND	ND	-1.96682	0.018376
101255653	Solyc02g079050.3	ND	ND	0.984617	0.0571004	ND	ND	ND	ND
101255656	Solyc11g033260.2	ND	ND	ND	ND	ND	ND	0.641403	0.0440228
101255669	Solyc12g036250.2	ND	ND	-0.597886	0.0129549	ND	ND	ND	ND
101255681	Solyc04g011670.3	1.0768	0.052712	ND	ND	ND	ND	ND	ND
101255690	Solyc05g005750.3	ND	ND	0.713723	0.030503	ND	ND	ND	ND
101255703	Solyc06g074170.3	ND	ND	ND	ND	ND	ND	-2.70198	0.00435184
101255705	Solyc06g069710.3	ND	ND	2.54778	0.0141111	ND	ND	ND	ND
101255710	Solyc07g005000.3	ND	ND	0.394967	0.0731319	ND	ND	ND	ND
101255711	Solyc07g021750.1	0.809645	0.0045639	ND	ND	ND	ND	ND	ND
101255721	Solyc08g077850.2	-1.06233	0.0937942	1.70868	0.000526256	ND	ND	ND	ND
101255737	Solyc01g104190.2	ND	ND	ND	ND	ND	ND	1.09899	0.009293
101255760	Solyc11g067200.2	ND	ND	0.638816	0.0616155	ND	ND	ND	ND
101255766	Solyc03g007350.1	ND	ND	1.80598	0.05524	ND	ND	ND	ND
101255773	Solyc03g059030.3	ND	ND	0.461859	0.00678194	ND	ND	ND	ND
101255775	Solyc03g083360.3	ND	ND	-1.58443	0.0276252	ND	ND	ND	ND
101255778	Solyc03g119920.1	ND	ND	0.591666	0.0331213	ND	ND	ND	ND
101255800	Solyc06g071920.3	ND	ND	ND	ND	ND	ND	1.11821	0.0698308
101255814	Solyc07g061790.3	1.01278	0.0945215	ND	ND	ND	ND	ND	ND
101255829	Solyc09g075890.3	ND	ND	ND	ND	ND	ND	1.8687	0.0306923
101255844	Solyc02g032800.1	ND	ND	-1.53869	0.0235367	ND	ND	ND	ND
101255849	Solyc11g007680.2	ND	ND	ND	ND	ND	ND	0.823558	0.0607321
101255864	Solyc12g042540.1	ND	ND	-0.53936	0.0556705	ND	ND	ND	ND
101255876	Solyc04g015120.3	ND	ND	ND	ND	-3.97148	0.0665001	ND	ND
101255879	Solyc04g015110.3	ND	ND	ND	ND	ND	ND	-4.9204	0.0857422
101255883	Solyc05g006980.3	1.21963	0.0808478	1.89557	0.000354357	ND	ND	1.32746	0.0251798
101255884	Solyc05g008200.3	ND	ND	-1.02303	0.0935923	ND	ND	-1.9086	0.000920442
101255895	Solyc06g065100.3	ND	ND	ND	ND	ND	ND	-1.21568	0.0921176
101255902	Solyc07g066520.3	ND	ND	0.754591	0.00704261	ND	ND	ND	ND
101255906	Solyc08g068085.1	ND	ND	-0.55848	0.0614166	ND	ND	ND	ND
101255910	Solyc08g075230.1	ND	ND	ND	ND	ND	ND	-1.16162	0.0302221
101255914	Solyc09g008460.3	ND	ND	-1.25071	0.00704178	ND	ND	ND	ND
101255927	Solyc01g099780.3	ND	ND	-1.01848	0.00738293	ND	ND	-0.799748	0.0614325
101255936	Solyc10g078920.2	ND	ND	-1.44256	0.0389441	ND	ND	ND	ND
101255944	Solyc11g006340.2	ND	ND	0.666187	0.0481984	ND	ND	ND	ND
101255950	Solyc02g079040.3	-1.23032	0.0207203	ND	ND	ND	ND	ND	ND
101255964	Solyc03g034190.3	ND	ND	-1.39199	0.000403724	ND	ND	ND	ND
101255970	Solyc12g056780.2	ND	ND	1.09381	0.00744145	ND	ND	1.06256	0.0141822
101255971	Solyc03g097840.3	-1.78998	0.000355411	ND	ND	ND	ND	-1.11881	0.0220795
101255974	Solyc12g099770.2	ND	ND	-0.676071	0.0360719	ND	ND	ND	ND
101255988	Solyc04g080190.3	ND	ND	-0.754753	0.0801567	ND	ND	ND	ND
101255996	Solyc05g054840.3	ND	ND	ND	ND	ND	ND	0.78302	0.00161113
101256023	Solyc01g008960.3	ND	ND	0.689172	0.032671	ND	ND	ND	ND
101256025	Solyc09g018160.3	ND	ND	0.674366	0.0705725	ND	ND	ND	ND
[truncated: 1,834 more rows]
