# Supplementary material for: Mediterranean Tomato Landraces Exhibit Genotype‐Specific Transcriptomic Responses to Water Stress
Source: Physiol Plant. 2025 Dec 18;177(6):e70696. doi: 10.1111/ppl.70696 (PMC12715300; doi:10.1111/ppl.70696)
Supplement: Supplementary file 3 — Dataset S3: Log fold‐change (LFC) of all statistically significant differentially expressed genes (DEGs; adjusted p‐value < 0.1) with Solgenomics cross‐reference in water stress vs. well‐watered for Ailsa Craig (AC), Money‐Maker (MM), Lucariello (LUC) and Ramellet (RAM) genotypes in root tissue. ND stands for not differentially expressed. [file PPL-177-e70696-s006.xlsx]

## Sheet: Dataset S3
Dataset S3. Log fold-change (LFC) of all statistically significant differentially expressed genes (DEGs; adjusted p-value < 0.1) with Solgenomics cross-reference in water stress vs well-watered for Ailsa Craig (AC), Money-Maker (MM), Lucariello (LUC) and Ramellet (RAM) genotypes in root tissue. ND stands for not differentially expressed.
		AC		MM		LUC		RAM
xref	SolycID	LFC	Adjusted p-value	LFC	Adjusted p-value	LFC	Adjusted p-value	LFC	Adjusted p-value
543501	Solyc01g094030.3	NA	NA	-0.232016	0.0544662	NA	NA	-0.30403	0.0129352
543507	Solyc08g078695.1	NA	NA	4.93196	2.42e-06	NA	NA	2.53172	0.0330448
543511	Solyc04g008210.2	NA	NA	0.954311	0.0997052	NA	NA	1.45123	0.0118182
543513	Solyc12g044910.2	NA	NA	-1.03253	0.00136065	NA	NA	NA	NA
543515	Solyc01g104950.3	NA	NA	-1.48447	0.0687246	NA	NA	NA	NA
543516	Solyc07g007790.3	1.12792	0.0603206	1.74102	0.000347553	NA	NA	1.4541	0.00497996
543521	Solyc07g007120.3	0.975913	0.0422816	1.22101	0.00241722	NA	NA	0.803354	0.0768774
543522	Solyc05g050120.3	NA	NA	-1.15466	0.0950739	NA	NA	NA	NA
543525	Solyc10g054560.2	NA	NA	-0.493794	0.0602107	NA	NA	NA	NA
543525	Solyc10g054590.2	NA	NA	-0.493794	0.0602107	NA	NA	NA	NA
543525	Solyc10g054570.2	NA	NA	-0.493794	0.0602107	NA	NA	NA	NA
543526	Solyc12g013620.2	2.35102	0.00745055	4.60994	1.83e-10	2.06076	0.0390757	4.10668	3.38e-08
543536	Solyc08g081010.3	-0.951886	0.0166321	-1.10211	0.00119842	-0.871291	0.0529721	-1.13814	0.00111675
543542	Solyc06g053830.3	NA	NA	2.04437	0.0685465	NA	NA	NA	NA
543544	Solyc06g008590.3	1.97433	0.0242514	1.39925	0.0693714	NA	NA	1.56897	0.0535379
543546	Solyc03g005530.1	-2.98083	0.00539313	-2.22616	0.02956	NA	NA	-4.04584	7.58e-05
543547	Solyc12g005950.2	0.600759	0.095244	0.639762	0.0330845	NA	NA	NA	NA
543548	Solyc01g067750.3	NA	NA	-0.520143	0.0609999	NA	NA	-0.694408	0.0136442
543552	Solyc12g015860.2	-0.741383	0.0673525	-1.77317	1.69e-08	NA	NA	-1.1323	0.000864308
543553	Solyc03g006880.3	-2.23862	0.0380737	-3.1781	0.00507472	NA	NA	-4.2356	1.85e-05
543554	Solyc01g096190.3	NA	NA	NA	NA	NA	NA	-0.808928	0.0651329
543558	Solyc02g088100.3	NA	NA	-2.54638	0.00737105	NA	NA	NA	NA
543560	Solyc08g083210.3	2.11938	0.0888726	NA	NA	NA	NA	NA	NA
543563	Solyc04g055170.3	0.566132	0.0101258	0.720841	0.000122202	NA	NA	0.57218	0.00431768
543564	Solyc04g073990.3	1.00509	0.0497484	NA	NA	NA	NA	1.32556	0.00261823
543565	Solyc04g012120.3	-0.688864	0.00512407	-0.928022	1.1e-05	NA	NA	-0.899376	3.56e-05
543572	Solyc08g062340.3	NA	NA	5.93475	1.68e-09	NA	NA	2.84184	0.0086609
543582	Solyc06g049050.3	NA	NA	-3.00102	0.000928383	NA	NA	NA	NA
543583	Solyc08g082250.3	NA	NA	-1.54948	0.0948178	NA	NA	NA	NA
543588	Solyc06g053710.3	-3.06369	0.00176668	NA	NA	NA	NA	NA	NA
543594	Solyc01g094370.3	NA	NA	NA	NA	NA	NA	0.470791	0.0882591
543602	Solyc11g011340.2	NA	NA	2.04566	0.0792956	NA	NA	NA	NA
543603	Solyc03g117980.3	-0.990681	0.0223416	NA	NA	-1.01908	0.0312958	NA	NA
543605	Solyc12g014100.2	NA	NA	2.05287	2.31e-05	NA	NA	1.37802	0.00909649
543608	Solyc09g092170.2	0.700554	0.0394149	0.589052	0.0478525	NA	NA	NA	NA
543610	Solyc03g019890.3	NA	NA	NA	NA	NA	NA	2.89681	0.000102887
543611	Solyc11g069270.2	1.41115	0.00772974	NA	NA	NA	NA	NA	NA
543614	Solyc12g088670.2	NA	NA	NA	NA	NA	NA	-0.731898	0.0734404
543618	Solyc01g079480.3	-1.11018	0.0158185	-0.8346	0.0430042	NA	NA	NA	NA
543631	Solyc03g097270.3	NA	NA	0.683671	0.00357637	NA	NA	0.95524	4.04e-05
543638	Solyc06g066440.3	NA	NA	-0.283236	0.0660361	NA	NA	NA	NA
543643	Solyc07g042250.3	NA	NA	NA	NA	NA	NA	0.401049	0.0949265
543654	Solyc10g079820.2	NA	NA	0.929152	0.0174613	NA	NA	0.806989	0.0579533
543655	Solyc10g017850.3	NA	NA	0.773391	0.000161959	NA	NA	0.71561	0.000805591
543663	Solyc08g008210.3	NA	NA	-0.433158	0.0187889	NA	NA	-0.484864	0.0110807
543665	Solyc01g081380.3	NA	NA	-0.725639	0.0019789	NA	NA	NA	NA
543667	Solyc03g115650.3	NA	NA	1.44704	0.00505718	NA	NA	1.28059	0.0203369
543668	Solyc07g005560.3	NA	NA	NA	NA	NA	NA	-0.318364	0.033687
543675	Solyc01g109140.3	-3.59365	0.00354425	-2.36151	0.0393897	-3.37479	0.0129155	NA	NA
543677	Solyc11g066440.2	0.463514	0.05878	NA	NA	NA	NA	0.50491	0.0195864
543680	Solyc01g096810.3	NA	NA	0.949025	0.0163826	NA	NA	NA	NA
543682	Solyc03g114340.3	0.632474	0.00413541	0.560976	0.00499957	NA	NA	NA	NA
543683	Solyc03g123660.3	NA	NA	0.313836	0.012802	NA	NA	0.477847	0.000111473
543684	Solyc06g062920.3	-1.93322	0.0581276	NA	NA	-2.03236	0.0745137	NA	NA
543685	Solyc10g047170.2	NA	NA	NA	NA	NA	NA	-3.96806	0.000347228
543686	Solyc12g056930.2	NA	NA	-2.73062	0.018783	NA	NA	NA	NA
543687	Solyc12g098350.1	NA	NA	0.680837	0.060314	NA	NA	NA	NA
543689	Solyc07g064610.3	NA	NA	-0.489704	0.0132428	NA	NA	NA	NA
543690	Solyc08g062660.3	NA	NA	-0.424469	0.0292444	NA	NA	NA	NA
543695	Solyc01g100510.3	NA	NA	NA	NA	NA	NA	1.17317	0.0542491
543701	Solyc06g075690.3	-2.55402	0.0363545	NA	NA	-2.60876	0.0545056	NA	NA
543706	Solyc11g012450.2	0.721544	0.0995419	1.38223	5.19e-05	NA	NA	0.787723	0.0409845
543710	Solyc10g081660.2	NA	NA	0.410418	0.0614547	NA	NA	0.479589	0.0357901
543714	Solyc04g072900.1	NA	NA	NA	NA	NA	NA	0.780361	0.0995463
543715	Solyc11g065760.2	NA	NA	-0.909785	0.0884254	NA	NA	NA	NA
543717	Solyc01g067370.3	-2.19009	0.0547731	NA	NA	NA	NA	NA	NA
543718	Solyc03g113590.3	NA	NA	0.384597	0.0311853	NA	NA	NA	NA
543720	Solyc12g009020.2	-0.699498	0.000655548	-0.519567	0.00676235	NA	NA	-0.724595	0.000138815
543722	Solyc01g107730.3	NA	NA	-1.14553	0.00966267	NA	NA	NA	NA
543725	Solyc01g097980.3	NA	NA	0.53519	0.00035793	NA	NA	NA	NA
543726	Solyc01g087850.2	NA	NA	-1.95416	0.000153589	NA	NA	NA	NA
543728	Solyc09g075820.3	NA	NA	-0.771637	0.0966504	-1.289	0.0186995	NA	NA
543729	Solyc12g099200.2	NA	NA	1.3296	0.00811742	NA	NA	NA	NA
543735	Solyc09g059970.3	NA	NA	-1.07475	0.0075727	NA	NA	NA	NA
543737	Solyc02g079220.3	NA	NA	NA	NA	NA	NA	-1.9716	0.0558387
543740	Solyc01g006390.2	NA	NA	-3.25247	0.0552952	NA	NA	NA	NA
543741	Solyc07g007750.3	NA	NA	-3.6226	0.0339605	NA	NA	NA	NA
543744	Solyc11g005090.2	NA	NA	-1.12621	0.0420589	NA	NA	NA	NA
543746	Solyc06g073610.3	NA	NA	-1.08022	0.0127363	NA	NA	NA	NA
543747	Solyc02g082820.3	NA	NA	-1.08071	0.0589335	NA	NA	NA	NA
543748	Solyc02g092980.3	NA	NA	NA	NA	NA	NA	1.15579	0.00255463
543753	Solyc08g076460.3	NA	NA	-0.822444	0.00293088	NA	NA	NA	NA
543756	Solyc04g014510.3	NA	NA	NA	NA	NA	NA	-2.17806	0.0657543
543760	Solyc01g073640.3	-1.45548	0.0717789	-5.89474	1.44e-22	-1.88288	0.0245184	-4.05519	1.51e-10
543762	Solyc01g103390.3	-2.76313	0.0250469	NA	NA	NA	NA	-4.81102	2.97e-06
543766	Solyc11g072690.2	NA	NA	-0.88761	0.000858028	NA	NA	NA	NA
543769	Solyc04g082840.3	NA	NA	-1.20618	0.0201247	NA	NA	NA	NA
543773	Solyc04g015680.3	NA	NA	0.595807	7.7e-05	NA	NA	NA	NA
543774	Solyc02g062970.3	0.438052	0.00694553	0.758331	2.04e-08	0.36862	0.0492611	NA	NA
543775	Solyc09g010180.3	0.309757	0.0439323	0.301603	0.0224378	NA	NA	NA	NA
543777	Solyc06g065240.3	0.396756	0.0265003	0.392256	0.0103556	0.340618	0.0949525	0.324278	0.0523448
543779	Solyc03g121070.3	NA	NA	-0.506204	0.0452474	NA	NA	-0.676458	0.00817796
543785	Solyc09g061280.3	NA	NA	NA	NA	NA	NA	0.690833	0.0492842
543791	Solyc02g063070.3	NA	NA	0.46315	0.0137367	NA	NA	NA	NA
543792	Solyc12g019460.2	NA	NA	0.446453	0.000101306	0.320872	0.0330417	0.354637	0.00372609
543795	Solyc05g007830.3	NA	NA	-2.6219	0.00885782	NA	NA	NA	NA
543797	Solyc08g061970.3	NA	NA	1.22397	0.0257509	NA	NA	NA	NA
543798	Solyc04g049070.3	-0.328203	0.0897969	-0.428057	0.00684543	NA	NA	-0.453728	0.0056634
543799	Solyc08g060920.3	NA	NA	NA	NA	NA	NA	-1.79507	0.037784
543801	Solyc10g086500.1	NA	NA	-1.82346	0.00798027	NA	NA	NA	NA
543803	Solyc02g086820.3	NA	NA	NA	NA	NA	NA	1.92837	0.026246
543804	Solyc01g067660.3	NA	NA	1.21964	0.00288991	NA	NA	0.927323	0.0389094
543805	Solyc11g007990.2	1.43093	0.0388406	NA	NA	1.47295	0.052975	2.22604	0.000117261
543806	Solyc03g119060.3	NA	NA	1.67455	0.000817385	NA	NA	NA	NA
543810	Solyc04g079970.3	NA	NA	1.2793	4.15e-06	NA	NA	0.766241	0.0129392
543815	Solyc01g081310.3	NA	NA	2.20806	0.00243757	NA	NA	NA	NA
543829	Solyc11g005590.1	NA	NA	0.562219	0.0118504	NA	NA	0.490515	0.0432051
543830	Solyc11g070130.2	NA	NA	0.405021	0.0130326	NA	NA	0.313203	0.0840623
543832	Solyc07g066480.3	NA	NA	0.51697	0.0947638	NA	NA	NA	NA
543834	Solyc09g089610.3	NA	NA	1.6798	0.071777	NA	NA	2.10217	0.0278252
543841	Solyc07g055920.3	NA	NA	NA	NA	NA	NA	4.92137	0.0276475
543845	Solyc09g098150.3	-0.589055	0.00443286	-0.333612	0.089308	NA	NA	-0.46967	0.0178369
543853	Solyc01g080010.2	NA	NA	NA	NA	NA	NA	2.13542	0.0409457
543860	Solyc01g007910.3	-0.546914	0.0412358	-0.761449	0.000608055	NA	NA	NA	NA
543862	Solyc06g063330.3	4.95306	0.0477159	NA	NA	NA	NA	NA	NA
543863	Solyc06g083790.3	-0.480976	0.042778	-0.676947	0.000563467	NA	NA	NA	NA
543864	Solyc03g062940.3	NA	NA	0.347644	0.0716258	NA	NA	NA	NA
543869	Solyc05g056295.1	NA	NA	-0.399538	0.0421655	NA	NA	NA	NA
543870	Solyc03g115700.3	NA	NA	0.707371	0.0680598	NA	NA	NA	NA
543871	Solyc01g094910.3	NA	NA	NA	NA	NA	NA	-6.87019	0.000777009
543872	Solyc09g007630.3	NA	NA	-1.08045	0.000552657	NA	NA	-0.694644	0.0489363
543874	Solyc12g006470.2	NA	NA	-3.01371	3.38e-05	NA	NA	-2.17322	0.00566321
543877	Solyc05g055310.3	0.88191	0.0226523	NA	NA	0.842572	0.051967	0.702478	0.0558473
543883	Solyc06g068520.3	NA	NA	2.15848	0.0066909	NA	NA	NA	NA
543890	Solyc02g091490.3	-0.462757	0.0714147	-0.495093	0.0217958	NA	NA	NA	NA
543892	Solyc01g105220.3	NA	NA	1.85893	2.42e-06	NA	NA	NA	NA
543894	Solyc03g007240.3	0.961914	0.0807188	1.30496	0.00368186	NA	NA	1.49112	0.00110774
543900	Solyc07g008620.1	-2.33782	0.00354425	NA	NA	-2.06382	0.0234529	NA	NA
543903	Solyc07g065840.2	NA	NA	0.870042	2.52e-05	NA	NA	NA	NA
543912	Solyc04g049360.3	NA	NA	-0.805803	0.0583721	NA	NA	-1.06353	0.014236
543915	Solyc02g091920.3	NA	NA	-4.10715	0.0650912	NA	NA	NA	NA
543920	Solyc02g067180.3	NA	NA	NA	NA	NA	NA	0.752354	0.0740832
543923	Solyc07g062970.3	1.44577	1.44682e-05	2.24315	6.45e-14	0.868914	0.0358668	1.91378	4.94e-10
543924	Solyc02g090110.3	NA	NA	1.17471	0.00597527	NA	NA	NA	NA
543929	Solyc03g118410.3	NA	NA	-2.22765	0.0786193	NA	NA	NA	NA
543935	Solyc01g087250.3	NA	NA	0.422779	0.0293266	NA	NA	NA	NA
543939	Solyc07g040690.3	-0.539803	0.0858512	NA	NA	NA	NA	NA	NA
543941	Solyc01g099770.3	NA	NA	0.474729	0.0124084	NA	NA	NA	NA
543948	Solyc03g097920.1	-1.23394	0.0445703	NA	NA	NA	NA	-1.32088	0.0164702
543949	Solyc03g120340.3	NA	NA	0.280649	0.0818846	NA	NA	0.4122	0.0108215
543951	Solyc06g060760.3	NA	NA	NA	NA	NA	NA	-3.10152	4.46e-07
543958	Solyc01g060130.3	NA	NA	-0.881044	0.00930597	NA	NA	NA	NA
543959	Solyc07g047740.3	NA	NA	NA	NA	NA	NA	-3.05554	0.00478804
543960	Solyc01g110440.3	1.27048	0.024059	NA	NA	NA	NA	NA	NA
543962	Solyc11g021060.2	-2.49694	0.0241875	-2.55899	0.00723156	NA	NA	NA	NA
543963	Solyc11g011210.2	NA	NA	-2.881	0.00233891	NA	NA	NA	NA
543964	Solyc02g081330.3	1.84453	0.00559548	1.75839	0.00297621	NA	NA	1.84482	0.0024478
543967	Solyc04g009200.3	NA	NA	-0.47386	0.0691076	NA	NA	-0.668917	0.0108372
543968	Solyc07g056140.3	NA	NA	-1.17547	0.0725993	NA	NA	NA	NA
543971	Solyc11g066130.1	NA	NA	-1.19021	0.0824262	NA	NA	NA	NA
543973	Solyc02g063150.3	NA	NA	-1.35182	0.0219319	NA	NA	NA	NA
543976	Solyc12g006140.2	4.93971	5.87023e-06	2.05817	0.0436146	4.25307	0.000325414	3.45833	0.000694617
543977	Solyc01g091190.3	-0.493657	0.0101582	-0.392097	0.0228329	NA	NA	-0.576585	0.000726828
543980	Solyc07g049140.3	NA	NA	NA	NA	-7.44444	0.0101364	NA	NA
543981	Solyc11g066390.2	-1.79484	0.00105513	-1.56257	0.00180029	NA	NA	-1.50564	0.00396152
543984	Solyc03g098050.3	-0.568242	0.0733857	-0.677222	0.0102582	NA	NA	NA	NA
543986	Solyc01g008620.3	-3.21519	0.0223361	NA	NA	-4.34256	0.00181264	-4.6154	0.000121072
543987	Solyc01g059965.1	-3.41469	0.0393441	-3.52027	0.0125182	-4.12277	0.0169594	NA	NA
543989	Solyc05g051750.3	NA	NA	4.08342	0.0208159	NA	NA	NA	NA
543998	Solyc01g080280.3	NA	NA	-1.79658	0.00336004	NA	NA	-1.44608	0.0299733
543999	Solyc09g075360.3	NA	NA	1.3871	0.0328284	NA	NA	1.33824	0.0556538
544000	Solyc07g006380.3	NA	NA	6.37401	6.02e-05	NA	NA	NA	NA
544002	Solyc07g043420.3	NA	NA	-3.36061	2.32e-06	NA	NA	NA	NA
544010	Solyc08g078070.3	NA	NA	NA	NA	NA	NA	0.756195	0.0810334
544013	Solyc11g012410.2	NA	NA	-0.800533	0.00282032	NA	NA	-0.85338	0.00191011
544018	Solyc12g044630.2	2.1073	0.0874637	NA	NA	NA	NA	NA	NA
544022	Solyc06g073190.3	-0.766963	0.0361245	-0.747851	0.0175347	-0.785246	0.051967	-0.667053	0.0503517
544023	Solyc03g006860.3	-0.721448	0.065336	NA	NA	NA	NA	-0.640067	0.0795307
544024	Solyc03g082420.3	NA	NA	6.50806	1.23e-09	NA	NA	3.62295	0.00139887
544030	Solyc08g080120.3	NA	NA	NA	NA	NA	NA	-0.862116	5.56e-05
544031	Solyc01g095140.3	NA	NA	NA	NA	NA	NA	2.36594	0.0730475
544033	Solyc07g019440.3	1.28233	0.000676842	1.37538	4.67e-05	0.991739	0.0242469	1.28352	0.000242884
544034	Solyc10g075090.2	NA	NA	5.29782	7.49e-05	NA	NA	NA	NA
544035	Solyc06g051800.3	NA	NA	-1.60483	0.0313787	NA	NA	NA	NA
544039	Solyc01g079790.3	-1.76118	0.052185	-1.90908	0.00753798	NA	NA	-1.81649	0.0378555
544040	Solyc06g074740.3	1.27653	1.93495e-08	1.30591	1.11e-09	0.879318	0.000736295	1.2912	3.6e-09
544042	Solyc02g077370.1	-1.96136	0.0372974	NA	NA	-2.33549	0.0188081	NA	NA
544052	Solyc07g049530.3	NA	NA	NA	NA	-2.55673	0.0771964	NA	NA
544053	Solyc04g082010.1	NA	NA	-1.37337	0.0705403	NA	NA	NA	NA
544054	Solyc01g067740.3	-0.775356	0.0202179	NA	NA	NA	NA	NA	NA
544056	Solyc02g084850.3	NA	NA	6.19277	2.68e-08	2.91494	0.0639271	4.79923	4.32e-05
544065	Solyc06g034110.3	NA	NA	-1.20741	0.00010291	NA	NA	-1.04867	0.00138548
544069	Solyc01g097240.3	NA	NA	2.23738	0.051084	NA	NA	3.59321	0.00198507
544070	Solyc07g054780.1	NA	NA	NA	NA	NA	NA	1.60065	0.0336475
544073	Solyc03g123760.3	NA	NA	1.13109	0.000309023	NA	NA	1.25004	8.57e-05
544078	Solyc04g051860.3	NA	NA	0.310463	0.0520529	NA	NA	NA	NA
544079	Solyc10g006580.3	NA	NA	-0.536622	0.05719	NA	NA	NA	NA
544080	Solyc06g072240.1	NA	NA	-0.603081	0.00715529	NA	NA	-0.57018	0.0166036
544080	Solyc05g054610.1	NA	NA	-0.603081	0.00715529	NA	NA	-0.57018	0.0166036
544080	Solyc06g005420.1	NA	NA	-0.603081	0.00715529	NA	NA	-0.57018	0.0166036
544080	Solyc06g075960.1	NA	NA	-0.603081	0.00715529	NA	NA	-0.57018	0.0166036
544080	Solyc06g005430.1	NA	NA	-0.603081	0.00715529	NA	NA	-0.57018	0.0166036
544080	Solyc06g075930.1	NA	NA	-0.603081	0.00715529	NA	NA	-0.57018	0.0166036
544080	Solyc04g011390.1	NA	NA	-0.603081	0.00715529	NA	NA	-0.57018	0.0166036
544080	Solyc11g072860.2	NA	NA	-0.603081	0.00715529	NA	NA	-0.57018	0.0166036
544080	Solyc06g075830.2	NA	NA	-0.603081	0.00715529	NA	NA	-0.57018	0.0166036
544081	Solyc05g054610.1	NA	NA	-1.37977	0.00312569	NA	NA	NA	NA
544081	Solyc06g075930.1	NA	NA	-1.37977	0.00312569	NA	NA	NA	NA
544081	Solyc06g075960.1	NA	NA	-1.37977	0.00312569	NA	NA	NA	NA
544081	Solyc06g072240.1	NA	NA	-1.37977	0.00312569	NA	NA	NA	NA
544081	Solyc04g011390.1	NA	NA	-1.37977	0.00312569	NA	NA	NA	NA
544081	Solyc06g005430.1	NA	NA	-1.37977	0.00312569	NA	NA	NA	NA
544081	Solyc06g075830.2	NA	NA	-1.37977	0.00312569	NA	NA	NA	NA
544081	Solyc11g072860.2	NA	NA	-1.37977	0.00312569	NA	NA	NA	NA
544081	Solyc06g005420.1	NA	NA	-1.37977	0.00312569	NA	NA	NA	NA
544084	Solyc01g006300.3	-3.22677	0.0652779	NA	NA	NA	NA	NA	NA
544088	Solyc11g006350.1	NA	NA	NA	NA	NA	NA	-0.509304	0.0721946
544092	Solyc10g079860.2	NA	NA	2.49911	0.0675323	NA	NA	NA	NA
544093	Solyc02g062950.3	NA	NA	0.737758	0.0537142	NA	NA	NA	NA
544098	Solyc05g007950.3	NA	NA	-2.42776	0.0719792	NA	NA	NA	NA
544104	Solyc04g040190.1	NA	NA	0.538893	0.0801856	NA	NA	NA	NA
544105	Solyc01g090460.3	2.26549	1.0244e-05	2.69372	8.97e-09	1.61343	0.00685051	1.81599	0.000264633
544112	Solyc12g006850.2	NA	NA	NA	NA	NA	NA	-1.5918	0.000599757
544113	Solyc06g053610.3	NA	NA	NA	NA	-0.931153	0.0916785	-1.34162	0.00107818
544114	Solyc12g010860.2	-0.618742	0.0295989	-0.747804	0.00183599	NA	NA	-0.470997	0.084567
544115	Solyc07g053260.3	-0.283234	0.049456	-0.228974	0.0704465	NA	NA	NA	NA
544120	Solyc11g011050.2	1.08687	0.0808831	NA	NA	NA	NA	NA	NA
544126	Solyc06g072380.3	0.934001	0.024059	0.914689	0.0106066	NA	NA	NA	NA
544128	Solyc01g111450.3	-0.46914	0.0396724	-0.380124	0.0583748	NA	NA	-0.525043	0.00950235
544143	Solyc08g066070.1	0.454809	0.0730827	0.445232	0.0384654	NA	NA	NA	NA
544147	Solyc02g082930.3	NA	NA	3.59775	0.0011934	NA	NA	4.20531	0.000178914
544148	Solyc10g055810.2	-1.79571	0.0923987	NA	NA	NA	NA	NA	NA
544149	Solyc02g082920.3	-2.50437	0.0993918	NA	NA	NA	NA	3.06429	0.0192219
544151	Solyc04g009620.3	NA	NA	NA	NA	NA	NA	-0.647077	0.0426855
544152	Solyc11g009080.2	0.728662	0.00037301	0.817824	8.31e-06	NA	NA	0.533984	0.00782002
544156	Solyc12g042740.2	NA	NA	NA	NA	NA	NA	-0.301756	0.0630202
544157	Solyc01g095150.3	NA	NA	NA	NA	NA	NA	1.01156	0.0777563
544163	Solyc07g056570.1	3.29716	0.00299116	NA	NA	NA	NA	NA	NA
544164	Solyc12g044600.3	NA	NA	-0.708867	0.00936209	NA	NA	-0.558221	0.063579
544167	Solyc12g044880.2	-1.24002	0.0073521	-1.34118	0.000885163	-1.03286	0.0531169	-1.65849	4.25e-05
544168	Solyc01g104740.3	NA	NA	2.6999	0.00559127	NA	NA	NA	NA
544169	Solyc08g079830.3	NA	NA	0.60378	0.008635	NA	NA	0.624957	0.00900889
544180	Solyc01g100460.3	NA	NA	NA	NA	NA	NA	2.88775	0.0863522
544181	Solyc08g080130.3	NA	NA	NA	NA	NA	NA	-2.51929	0.000169914
544183	Solyc05g006590.3	NA	NA	-0.376067	0.0789719	NA	NA	NA	NA
544187	Solyc09g075210.3	1.95727	0.00772974	4.06595	1.44e-11	NA	NA	3.0695	1.08e-06
544190	Solyc03g093470.3	NA	NA	-1.18119	0.0195053	-1.22159	0.0578397	-1.13638	0.0330915
544196	Solyc04g078940.3	NA	NA	-0.788393	0.0371844	NA	NA	NA	NA
544200	Solyc11g072310.2	-1.91667	0.0335654	-3.43537	5.55e-06	-2.16187	0.0243535	-2.98126	0.000102887
544203	Solyc06g051400.3	NA	NA	NA	NA	NA	NA	0.492353	0.0893821
544204	Solyc04g078840.3	2.65557	2.92602e-06	2.8127	9.25e-08	1.68511	0.0138603	2.51426	3.9e-06
544205	Solyc11g020330.1	NA	NA	6.36084	1.54e-08	NA	NA	3.27189	0.00754799
544206	Solyc10g079470.3	NA	NA	-0.3937	0.0932872	NA	NA	-0.41935	0.0945313
544222	Solyc04g072160.3	NA	NA	1.60274	2.25e-06	NA	NA	NA	NA
544225	Solyc07g015860.3	NA	NA	-0.459884	0.0197289	NA	NA	NA	NA
544226	Solyc04g054740.3	3.01227	0.0159082	3.27355	0.00236567	NA	NA	2.11319	0.082833
544227	Solyc12g010060.2	NA	NA	0.331436	0.000169444	NA	NA	0.303869	0.000958819
544234	Solyc02g068920.3	NA	NA	0.683661	0.0599391	NA	NA	NA	NA
544236	Solyc07g065980.3	NA	NA	0.835727	0.096077	NA	NA	1.58809	0.000940186
544237	Solyc05g053300.3	NA	NA	-0.581395	0.0229817	NA	NA	NA	NA
544239	Solyc10g086220.2	NA	NA	-0.9496	1.93e-06	NA	NA	-0.802478	0.000128581
544248	Solyc06g076660.3	NA	NA	-0.898795	0.0343572	NA	NA	NA	NA
544249	Solyc07g005760.3	-1.83162	0.0777634	-1.53951	0.08664	NA	NA	NA	NA
544250	Solyc02g086880.3	NA	NA	NA	NA	NA	NA	1.41795	0.0107236
544254	Solyc08g068730.1	NA	NA	1.40024	0.0720889	NA	NA	NA	NA
544255	Solyc02g084630.3	NA	NA	NA	NA	NA	NA	0.636059	0.046496
544256	Solyc11g032100.2	0.674741	0.0475149	0.53137	0.0775382	NA	NA	NA	NA
544258	Solyc12g006450.2	-0.836989	0.0389894	NA	NA	-0.852403	0.0578387	-1.08207	0.00193906
544264	Solyc03g044790.3	1.27857	0.00248402	1.88756	1.73e-07	NA	NA	1.62301	1.43e-05
544270	Solyc07g044980.3	-0.66965	0.0502742	NA	NA	NA	NA	NA	NA
544272	Solyc01g099630.3	NA	NA	-3.24808	0.000309344	NA	NA	NA	NA
544277	Solyc12g010040.2	NA	NA	0.259409	0.0248996	NA	NA	NA	NA
544278	Solyc02g078260.3	0.446335	0.00670859	0.503618	0.000436506	NA	NA	NA	NA
544282	Solyc08g062450.1	NA	NA	7.79524	2.18e-13	NA	NA	5.00572	6.4e-06
544285	Solyc07g049550.3	-3.42884	0.014033	-2.95657	0.0168259	-3.83661	0.00857458	-3.83575	0.00195328
544293	Solyc01g105070.3	-2.95245	0.0101107	-5.7627	9.78e-10	NA	NA	-2.96317	0.00464417
544294	Solyc10g055410.2	0.78892	0.0421925	1.35286	1.63e-05	NA	NA	0.63864	0.0819297
544297	Solyc03g007960.3	3.0708	0.00107444	4.34886	9.94e-08	NA	NA	3.29992	0.000126606
544302	Solyc09g008280.2	NA	NA	-0.917565	0.0952876	NA	NA	NA	NA
544304	Solyc09g092380.3	NA	NA	-0.564653	0.0242239	NA	NA	NA	NA
544308	Solyc03g096730.3	-0.633949	0.0175824	-1.16392	8.29e-08	NA	NA	NA	NA
544313	Solyc03g098240.3	3.97926	5.44707e-07	3.75845	4e-07	2.96459	0.000903196	3.66153	1.39e-06
606300	Solyc04g077410.3	NA	NA	6.53658	0.0362242	NA	NA	NA	NA
606305	Solyc07g066210.3	NA	NA	NA	NA	0.479427	0.029902	NA	NA
606709	Solyc02g031980.3	0.627576	0.0956172	0.564671	0.0794018	NA	NA	NA	NA
606713	Solyc06g065820.3	-2.71458	0.0347349	-2.95004	0.00696174	NA	NA	NA	NA
778198	Solyc07g066240.3	NA	NA	0.504823	0.0018555	NA	NA	0.613871	0.000158548
778199	Solyc07g066220.3	0.600504	0.0271526	0.503904	0.0350327	NA	NA	NA	NA
778202	Solyc02g089620.3	-4.96877	5.6916e-05	-2.40776	0.0502924	NA	NA	-3.14318	0.0119439
778203	Solyc06g083590.3	NA	NA	NA	NA	NA	NA	-1.78088	0.0177365
778208	Solyc01g005020.3	0.582667	0.011092	NA	NA	NA	NA	NA	NA
778211	Solyc04g081400.3	NA	NA	-1.35045	0.00013291	NA	NA	NA	NA
778213	Solyc07g052980.3	-1.10665	0.0140069	-1.27779	0.000928383	NA	NA	-1.36241	0.000566886
778214	Solyc10g075100.2	NA	NA	3.22384	5.64e-06	NA	NA	3.5666	7.17e-07
778215	Solyc11g072300.2	NA	NA	-0.447459	0.0452776	NA	NA	NA	NA
778217	Solyc06g007520.3	-0.56469	0.0535989	-0.771601	0.00140225	NA	NA	NA	NA
778218	Solyc01g005620.3	NA	NA	-0.462384	0.00046273	NA	NA	-0.270619	0.0731752
778220	Solyc01g096630.3	1.9356	0.00193177	1.78196	0.00154925	1.55026	0.0321558	1.71181	0.00350514
778223	Solyc06g005160.3	NA	NA	-0.475709	0.0331485	NA	NA	-0.4268	0.0802731
778224	Solyc06g005150.3	NA	NA	-0.358665	0.0250815	NA	NA	-0.352615	0.0389989
778227	Solyc04g081490.3	-1.02352	0.022551	-1.05844	0.00615251	NA	NA	NA	NA
778229	Solyc05g054760.3	0.848105	0.0437436	0.815075	0.0242508	NA	NA	0.987769	0.00770122
778230	Solyc04g054690.3	NA	NA	-1.63008	0.0974402	NA	NA	NA	NA
778232	Solyc09g011170.3	0.923384	0.0110726	0.711592	0.0296991	0.826037	0.0456994	NA	NA
778234	Solyc12g009560.2	-0.960485	0.0976221	NA	NA	NA	NA	NA	NA
778235	Solyc08g060810.3	NA	NA	0.666493	0.0526465	NA	NA	NA	NA
778245	Solyc05g048760.3	-0.255897	0.0717789	-0.372176	0.00123589	NA	NA	NA	NA
778250	Solyc01g105710.3	NA	NA	-0.304029	0.061255	NA	NA	NA	NA
778251	Solyc04g078760.3	NA	NA	0.414199	0.0178875	NA	NA	0.451233	0.013192
778252	Solyc03g111050.3	-0.583638	0.0385416	NA	NA	NA	NA	-0.511756	0.0482525
778253	Solyc02g089540.3	3.25264	5.15578e-05	1.62942	0.0387851	2.54566	0.00493645	2.52249	0.00116621
778254	Solyc08g068680.3	NA	NA	NA	NA	-3.0431	0.0250579	NA	NA
778256	Solyc08g006740.3	NA	NA	NA	NA	NA	NA	1.31404	0.0891864
778260	Solyc01g058140.3	NA	NA	0.963166	4.96e-07	NA	NA	NA	NA
778262	Solyc01g104340.2	NA	NA	-1.09994	0.0693135	NA	NA	NA	NA
778275	Solyc06g068160.3	5.94051	1.20003e-07	8.11326	4.65e-14	3.84195	0.00249179	7.55924	3.72e-13
778277	Solyc03g019790.3	NA	NA	-1.26651	0.0130326	NA	NA	NA	NA
778292	Solyc02g091990.3	NA	NA	NA	NA	NA	NA	2.08752	0.0775705
778294	Solyc09g091510.3	NA	NA	3.20063	0.0329674	NA	NA	NA	NA
778295	Solyc05g053550.3	NA	NA	3.76399	0.0501443	NA	NA	NA	NA
778297	Solyc07g066310.3	2.05219	3.90064e-06	1.34427	0.00189268	1.80006	0.0002465	1.7351	6.06e-05
778302	Solyc04g082140.3	-2.14067	0.0659752	-2.09903	0.0340772	NA	NA	NA	NA
778313	Solyc04g008540.3	0.616215	0.0755158	0.993682	0.000348288	NA	NA	0.884789	0.00242736
778317	Solyc07g049710.3	NA	NA	NA	NA	NA	NA	0.694106	0.00409945
778318	Solyc08g008290.3	0.593265	0.0560013	0.838786	0.000994427	NA	NA	0.624763	0.0247169
778320	Solyc08g075370.3	NA	NA	0.549383	0.00549338	NA	NA	0.37945	0.0882021
778325	Solyc01g108630.3	NA	NA	-1.84223	0.0661032	NA	NA	NA	NA
778326	Solyc10g050890.2	NA	NA	NA	NA	1.94411	0.0666192	NA	NA
778328	Solyc08g078020.1	NA	NA	-1.91333	0.00242778	NA	NA	NA	NA
778333	Solyc03g083530.3	NA	NA	-0.679609	0.0106223	NA	NA	NA	NA
778333	Solyc01g091220.3	NA	NA	-0.679609	0.0106223	NA	NA	NA	NA
778333	Solyc11g072260.2	NA	NA	-0.679609	0.0106223	NA	NA	NA	NA
778333	Solyc10g018250.2	NA	NA	-0.679609	0.0106223	NA	NA	NA	NA
778334	Solyc06g073180.3	1.81516	1.19991e-05	1.68768	1.4e-05	1.98597	4.15759e-06	1.36239	0.000883411
778336	Solyc02g081170.3	1.68011	0.00764831	2.36966	9.13e-06	NA	NA	1.8825	0.000841234
778337	Solyc02g081550.3	4.15725	0.00159273	4.36477	0.000189184	NA	NA	2.57069	0.0527162
778342	Solyc12g020050.2	NA	NA	NA	NA	NA	NA	-0.31221	0.0869046
778348	Solyc10g006350.3	NA	NA	-0.678979	0.0114852	NA	NA	NA	NA
778350	Solyc01g067710.3	NA	NA	0.845253	0.0403572	NA	NA	0.912848	0.0357766
778354	Solyc11g066430.1	NA	NA	-1.7605	7.83e-05	NA	NA	-1.05076	0.0365504
778358	Solyc06g076140.3	NA	NA	-1.89643	0.000292132	NA	NA	-1.01632	0.0949265
778359	Solyc03g116910.3	NA	NA	NA	NA	NA	NA	-2.50943	0.00220874
778360	Solyc04g079960.1	NA	NA	NA	NA	NA	NA	1.31014	0.00222015
100037492	Solyc02g083270.3	0.412735	0.0680048	0.377135	0.0527297	NA	NA	NA	NA
100037498	Solyc01g100200.3	NA	NA	NA	NA	-1.7703	0.06806	NA	NA
100037499	Solyc04g064550.1	NA	NA	1.08405	0.00379384	NA	NA	0.891989	0.0276475
100037503	Solyc03g123400.1	NA	NA	-2.14624	3.68e-05	NA	NA	-3.66235	7.23e-13
100037515	Solyc04g081530.1	NA	NA	NA	NA	NA	NA	2.49989	0.000382248
100037517	Solyc01g008340.3	NA	NA	-0.583173	0.0791049	NA	NA	NA	NA
100037727	Solyc09g065640.3	NA	NA	0.42255	0.0456573	NA	NA	NA	NA
100037728	Solyc09g018460.1	NA	NA	0.992207	0.0273391	NA	NA	NA	NA
100037735	Solyc01g099590.3	NA	NA	3.86691	2.93e-07	NA	NA	2.20805	0.00375319
100037736	Solyc02g078910.3	NA	NA	0.710535	0.0786193	NA	NA	NA	NA
100125909	Solyc02g036350.3	-2.38835	0.0329999	NA	NA	NA	NA	-2.1407	0.0392913
100134872	Solyc02g079930.3	3.02848	6.77073e-05	5.665	1.98e-17	3.09236	0.000126628	3.91086	1.21e-08
100134875	Solyc10g007600.3	NA	NA	NA	NA	NA	NA	2.90579	0.0087273
100134877	Solyc02g094120.3	NA	NA	0.318316	0.0444097	NA	NA	NA	NA
100134879	Solyc04g081440.3	NA	NA	0.583869	0.0438829	NA	NA	NA	NA
100134882	Solyc04g025300.3	0.31861	0.0285193	0.470123	9.4e-05	NA	NA	NA	NA
100134883	Solyc04g077980.1	NA	NA	NA	NA	NA	NA	1.09959	0.0514839
100134884	Solyc02g062560.3	NA	NA	-0.828449	0.0384806	NA	NA	NA	NA
100134886	Solyc01g112000.3	NA	NA	NA	NA	NA	NA	1.41623	0.0840144
100134892	Solyc03g044380.3	NA	NA	-0.515616	0.0414646	NA	NA	NA	NA
100134900	Solyc11g007020.2	-0.601964	0.0308962	-0.661995	0.00539149	NA	NA	NA	NA
100134905	Solyc05g055760.3	NA	NA	-0.530862	0.0114852	NA	NA	NA	NA
100134913	Solyc06g054010.3	NA	NA	0.835068	0.00709813	NA	NA	0.768409	0.0199832
100134914	Solyc11g020040.2	NA	NA	3.37177	1.06e-12	NA	NA	1.95142	0.000124273
100136887	Solyc04g078900.3	NA	NA	2.47484	0.0128682	NA	NA	2.49654	0.0170574
100147714	Solyc04g049010.3	0.389795	0.0348383	0.844084	8.97e-09	NA	NA	0.454561	0.005099
100147716	Solyc10g079240.2	NA	NA	NA	NA	NA	NA	-3.48236	0.00218569
100147720	Solyc01g009860.3	NA	NA	1.04717	0.00196962	NA	NA	NA	NA
100147721	Solyc07g049460.3	NA	NA	NA	NA	NA	NA	-2.00432	0.0459801
100147722	Solyc11g011920.2	NA	NA	NA	NA	NA	NA	-0.633908	0.0799463
100147723	Solyc01g005000.3	NA	NA	-1.74667	0.0264279	NA	NA	NA	NA
100147724	Solyc09g018790.3	NA	NA	-0.684157	0.0225135	NA	NA	-0.873893	0.00403055
100191119	Solyc11g071680.2	NA	NA	NA	NA	NA	NA	-0.380139	0.0610428
100191123	Solyc01g079620.3	NA	NA	2.95677	0.0738976	NA	NA	NA	NA
100191124	Solyc04g007260.3	NA	NA	-0.786669	0.0276308	NA	NA	NA	NA
100191125	Solyc05g005020.3	NA	NA	NA	NA	NA	NA	-0.800186	0.00233289
100191128	Solyc07g005330.3	NA	NA	NA	NA	NA	NA	1.29895	0.00110925
100191133	Solyc07g062270.3	NA	NA	0.809843	0.000901787	NA	NA	0.660979	0.0114698
100191134	Solyc07g062280.3	NA	NA	NA	NA	NA	NA	1.30228	0.0250882
100191136	Solyc07g008660.3	NA	NA	-0.605139	0.0662	NA	NA	NA	NA
100191138	Solyc03g044300.3	NA	NA	NA	NA	NA	NA	-0.931871	0.0876196
100301918	Solyc07g063940.2	NA	NA	NA	NA	NA	NA	1.26772	0.0820024
100301920	Solyc06g007120.3	0.576063	0.0398694	NA	NA	NA	NA	NA	NA
100301926	Solyc06g060230.3	1.20263	0.0209489	1.48471	0.000759203	NA	NA	NA	NA
100301929	Solyc03g113800.3	NA	NA	-0.505661	0.00107806	NA	NA	-0.568763	0.000288481
100301939	Solyc07g066580.3	-0.623396	0.00920379	-0.52759	0.013783	NA	NA	-0.435466	0.0640647
100301943	Solyc02g086930.3	NA	NA	0.704787	0.00491517	NA	NA	NA	NA
100316874	Solyc09g082990.3	NA	NA	-0.341655	0.0336869	NA	NA	-0.33155	0.0553458
100316880	Solyc10g079620.2	1.99584	5.20804e-05	1.37943	0.00352395	1.37111	0.020012	0.957818	0.0703603
100316887	Solyc03g082690.3	-0.779421	0.0456392	NA	NA	-0.751264	0.0939902	-0.785169	0.0261521
100316891	Solyc02g084980.3	1.73803	0.0850075	3.81111	1.1e-06	NA	NA	3.00287	0.000261096
100316892	Solyc09g074520.3	NA	NA	NA	NA	0.484658	0.0731369	NA	NA
100316893	Solyc12g096570.1	-4.33911	0.00243529	NA	NA	NA	NA	NA	NA
100316895	Solyc03g096670.3	4.35936	2.01213e-08	4.57603	3.96e-10	2.44878	0.0100024	3.7593	7.39e-07
100316898	Solyc10g007330.1	NA	NA	-0.915376	0.00222309	NA	NA	-0.608916	0.0721164
100316899	Solyc01g110290.3	-0.997819	0.00336627	-1.08718	0.000279052	-0.719692	0.0834777	-0.624879	0.0682424
100316901	Solyc01g109300.3	NA	NA	1.18258	1.98e-05	NA	NA	NA	NA
100316902	Solyc01g097340.3	NA	NA	-1.8608	0.000149943	NA	NA	-1.89018	0.000177117
100500729	Solyc06g068860.3	NA	NA	NA	NA	NA	NA	-0.577792	0.0629157
100505458	Solyc09g005620.3	0.74829	0.000379469	0.736888	0.000135366	0.502888	0.0488086	NA	NA
100529106	Solyc06g011350.3	NA	NA	-1.13375	0.0375705	1.30476	0.0613435	-2.17372	3.14e-05
100529135	Solyc04g009800.3	-0.57672	0.0749651	-0.466809	0.0987739	NA	NA	-0.799902	0.0036604
100529137	Solyc11g069500.2	NA	NA	-0.842115	0.057533	NA	NA	NA	NA
100534642	Solyc01g094960.3	-0.907636	0.00193467	-0.861492	0.00109959	NA	NA	-1.0719	5.49e-05
100620057	Solyc02g064960.3	-0.79651	0.00267101	NA	NA	NA	NA	-0.680383	0.00674457
100736245	Solyc07g008320.3	NA	NA	0.608592	0.0213388	NA	NA	0.617204	0.0273502
100736432	Solyc01g111170.3	NA	NA	NA	NA	NA	NA	0.547754	0.0414699
100736433	Solyc06g076020.3	NA	NA	1.9596	0.0177294	NA	NA	2.49871	0.00274059
100736439	Solyc12g010320.2	NA	NA	NA	NA	NA	NA	0.680459	0.0637264
100736444	Solyc01g095630.3	NA	NA	NA	NA	NA	NA	1.54314	0.0527069
100736446	Solyc01g008110.3	NA	NA	-1.6233	7.45e-06	NA	NA	-0.878023	0.0329807
100736452	Solyc01g097440.3	NA	NA	0.386096	0.0205848	NA	NA	NA	NA
100736458	Solyc03g116320.3	1.05224	0.0557487	0.934422	0.0478132	NA	NA	NA	NA
100736459	Solyc02g068200.1	NA	NA	0.756056	0.013686	NA	NA	0.851057	0.007023
100736464	Solyc04g054710.3	-0.510346	0.0226312	NA	NA	NA	NA	-0.415909	0.0491317
100736468	Solyc07g064680.3	NA	NA	0.62312	0.0133528	NA	NA	NA	NA
100736474	Solyc05g049970.3	0.569148	0.0826433	0.665008	0.0146442	NA	NA	NA	NA
100736478	Solyc11g013310.2	NA	NA	NA	NA	0.897545	0.0534784	0.94468	0.0118258
100736482	Solyc02g083860.3	NA	NA	1.8588	0.0770134	NA	NA	NA	NA
100736498	Solyc09g009130.3	NA	NA	0.927105	0.0675323	NA	NA	1.55771	0.00166324
100736506	Solyc09g009100.3	-0.838551	0.084057	NA	NA	-1.05301	0.0382465	-0.92929	0.0303164
100736507	Solyc02g093680.3	-0.482258	0.00516986	-0.394382	0.0116127	NA	NA	NA	NA
100736510	Solyc02g084870.3	-0.721464	0.0364939	NA	NA	-0.692697	0.077215	NA	NA
100736512	Solyc04g080730.3	NA	NA	NA	NA	NA	NA	-0.525531	0.0400216
100736513	Solyc11g072630.2	NA	NA	-0.863825	0.0617601	NA	NA	NA	NA
100736520	Solyc01g008230.3	NA	NA	-0.401556	0.0396894	-0.452487	0.0759578	NA	NA
100736523	Solyc03g006800.1	-1.52941	0.0459848	-1.03955	0.095247	NA	NA	NA	NA
100736526	Solyc03g080190.3	-1.38973	0.0175464	NA	NA	NA	NA	NA	NA
100736528	Solyc07g043490.1	NA	NA	-4.31403	1.03e-06	NA	NA	NA	NA
100736531	Solyc01g104970.3	NA	NA	NA	NA	NA	NA	-0.3668	0.0860104
100736541	Solyc10g055260.2	NA	NA	-1.86738	0.0702426	NA	NA	NA	NA
100736543	Solyc02g065520.1	-1.52155	0.0406596	-1.2288	0.0737035	-1.47313	0.08728	-2.52527	8.24e-05
100736548	Solyc04g007710.3	-1.0114	0.0858874	NA	NA	-1.14574	0.0749574	-1.22622	0.0163686
100736549	Solyc06g065190.1	-1.15095	0.0874637	-1.46899	0.0079225	-1.2506	0.0955352	-2.34122	1.45e-05
100750249	Solyc09g064370.3	NA	NA	0.346653	0.0331111	NA	NA	NA	NA
100750252	Solyc03g116390.3	NA	NA	2.84854	0.0343297	3.2751	0.054174	4.8579	0.000181285
100750253	Solyc09g009040.3	NA	NA	-1.54913	5.6e-05	NA	NA	NA	NA
100750255	Solyc05g056040.3	NA	NA	0.635768	0.0577607	NA	NA	NA	NA
100750256	Solyc05g053370.3	NA	NA	NA	NA	NA	NA	-1.25089	0.00531374
100820702	Solyc12g006570.2	NA	NA	-4.97156	0.00278585	NA	NA	-3.91773	0.0487636
100820705	Solyc07g064890.1	NA	NA	0.362646	0.0692867	NA	NA	0.58671	0.00269872
100820706	Solyc08g065330.3	0.736984	0.0470808	0.857387	0.00597417	NA	NA	0.979988	0.00187071
100874542	Solyc04g007240.1	2.41326	0.0069112	2.32202	0.00295138	2.77989	0.00223815	2.14354	0.0087273
101055499	Solyc05g023760.3	NA	NA	-0.771128	0.000135307	NA	NA	-0.476231	0.0405876
101055500	Solyc12g010130.1	NA	NA	NA	NA	NA	NA	1.56253	0.0111948
101055507	Solyc03g013340.3	NA	NA	-3.91185	0.00166194	NA	NA	-5.46805	1.51e-05
101055509	Solyc08g083070.3	NA	NA	-0.488495	0.0232041	NA	NA	NA	NA
101055520	Solyc06g076050.3	-2.28677	0.0209489	NA	NA	NA	NA	NA	NA
101055527	Solyc03g113390.3	NA	NA	0.654569	0.000485346	NA	NA	NA	NA
101055538	Solyc12g062860.2	NA	NA	0.673722	3.91e-05	NA	NA	0.323972	0.0901418
101055546	Solyc09g090910.2	NA	NA	0.686967	0.00287858	NA	NA	NA	NA
101055547	Solyc09g083290.3	NA	NA	-0.91763	0.0887667	NA	NA	-1.14327	0.0413095
101055558	Solyc11g044910.2	NA	NA	NA	NA	NA	NA	1.99384	0.0889159
101055559	Solyc01g079570.3	NA	NA	-1.80389	0.00438706	NA	NA	-1.72517	0.00961729
101055562	Solyc04g008380.3	0.229556	0.0572893	0.293943	0.00343012	0.355458	0.00220311	0.262175	0.0140799
101055563	Solyc08g076230.1	NA	NA	0.599842	0.0929	NA	NA	NA	NA
101055566	Solyc03g120475.1	-1.4201	0.0285193	-1.86537	0.000580382	NA	NA	-1.56695	0.00662435
101055574	Solyc07g018270.3	NA	NA	NA	NA	NA	NA	-0.501257	0.0118296
101055585	Solyc01g107170.2	NA	NA	1.78687	0.00177427	NA	NA	1.89279	0.00123309
101055586	Solyc03g097820.2	3.75749	0.000734215	1.95102	0.0659944	NA	NA	4.13391	4.2e-05
101055594	Solyc01g010970.3	NA	NA	1.1793	0.000792413	NA	NA	NA	NA
101055597	Solyc04g081170.3	NA	NA	0.520023	0.0103221	NA	NA	NA	NA
101055599	Solyc12g010890.2	NA	NA	0.514422	0.0297887	NA	NA	0.530522	0.0346722
101055600	Solyc09g010690.3	NA	NA	-0.727387	0.0755914	NA	NA	NA	NA
101055603	Solyc06g076100.3	NA	NA	NA	NA	NA	NA	-0.650188	0.037172
101055605	Solyc04g082020.3	0.613869	0.0535082	NA	NA	NA	NA	NA	NA
101055606	Solyc02g021640.3	NA	NA	-0.5556	0.0282171	NA	NA	NA	NA
101055609	Solyc11g065620.2	NA	NA	-1.16088	0.00330639	NA	NA	-1.02545	0.0149568
101243628	Solyc01g005540.3	NA	NA	-0.614377	0.00307719	NA	NA	NA	NA
101243635	Solyc01g068540.3	NA	NA	-0.88766	0.0330948	NA	NA	NA	NA
101243636	Solyc01g079507.1	NA	NA	-0.951979	0.022285	NA	NA	NA	NA
101243653	Solyc02g030080.3	NA	NA	0.552171	0.00773676	NA	NA	NA	NA
101243659	Solyc02g087210.3	NA	NA	NA	NA	NA	NA	1.68711	0.0577506
101243667	Solyc02g083000.1	2.66472	0.0556829	5.17722	4.04e-06	NA	NA	4.33993	0.000157075
101243671	Solyc02g063410.3	3.42415	0.000640297	4.94103	2.1e-08	2.71834	0.0183242	2.22963	0.0257912
101243675	Solyc03g026050.3	4.77617	0.000307575	7.83956	2.19e-11	NA	NA	4.37421	0.000292302
101243684	Solyc03g096770.1	-2.64304	0.0177444	-3.03112	0.00191455	NA	NA	-2.07994	0.0522749
101243688	Solyc12g099210.2	5.34085	0.024059	3.96965	0.027782	NA	NA	NA	NA
101243697	Solyc04g007360.1	NA	NA	-1.91193	0.0031649	NA	NA	NA	NA
101243699	Solyc04g054500.3	-2.2906	0.00298726	NA	NA	-1.97701	0.0244166	NA	NA
101243714	Solyc06g018100.3	NA	NA	-0.474659	0.0815702	NA	NA	-0.498398	0.0873195
101243715	Solyc06g035610.3	1.60894	0.0509592	2.45985	0.000189184	1.79039	0.0434846	3.39806	3.1e-07
101243718	Solyc06g067870.3	NA	NA	NA	NA	NA	NA	-4.00289	3.99e-07
101243720	Solyc06g059860.3	1.4272	0.0361245	1.22005	0.0399494	NA	NA	1.49969	0.0138798
101243731	Solyc08g007540.3	0.862341	0.0365595	NA	NA	1.27121	0.00151567	NA	NA
101243733	Solyc08g061820.3	0.594997	0.0291621	0.779121	0.000636815	NA	NA	0.672489	0.00534901
101243742	Solyc01g096525.1	NA	NA	NA	NA	NA	NA	0.342902	0.0104795
101243744	Solyc01g099130.3	NA	NA	0.516886	0.00389023	0.42273	0.0800678	0.373484	0.060174
101243750	Solyc10g047320.2	NA	NA	NA	NA	NA	NA	-0.733316	0.00534796
101243767	Solyc12g014450.2	NA	NA	-4.39252	0.0175815	NA	NA	NA	NA
101243776	Solyc12g089030.2	NA	NA	-0.387226	0.00819886	-0.370413	0.0515877	NA	NA
101243788	Solyc05g046130.3	1.8241	0.0691015	1.49484	0.08725	2.28369	0.029453	NA	NA
101243796	Solyc06g061110.2	NA	NA	2.8395	0.0330845	NA	NA	3.14108	0.0194582
101243805	Solyc08g067360.3	-3.56733	0.000845897	NA	NA	NA	NA	NA	NA
101243808	Solyc08g080470.3	-0.852655	0.00505584	NA	NA	NA	NA	NA	NA
101243814	Solyc09g011470.3	2.46888	0.00809352	1.57457	0.0642829	NA	NA	2.15431	0.0121073
101243822	Solyc09g059040.3	NA	NA	NA	NA	NA	NA	-0.719542	0.0514839
101243825	Solyc09g072980.2	0.457798	0.0136623	0.730507	1.98e-06	0.66975	0.000223644	0.636406	7.1e-05
101243827	Solyc01g093990.3	NA	NA	-0.792432	0.025284	NA	NA	NA	NA
101243835	Solyc10g055680.1	NA	NA	-1.08502	0.0183314	NA	NA	-0.981236	0.0484347
101243840	Solyc10g083930.2	NA	NA	0.321849	0.0573148	NA	NA	NA	NA
101243841	Solyc10g085130.2	NA	NA	0.957695	0.0798823	NA	NA	NA	NA
101243842	Solyc02g090850.3	0.390557	0.055499	0.720038	9.49e-06	NA	NA	NA	NA
101243844	Solyc11g007040.2	NA	NA	0.432015	0.0931866	NA	NA	NA	NA
101243849	Solyc02g081160.3	NA	NA	-0.481264	0.0267935	NA	NA	NA	NA
101243858	Solyc02g062600.3	-0.661533	0.0202179	-0.931361	9.2e-05	NA	NA	-0.708588	0.0056244
101243861	Solyc11g066700.2	1.62782	0.0600882	2.40693	0.000632019	NA	NA	NA	NA
101243868	Solyc03g093790.3	NA	NA	-1.75325	0.0175071	NA	NA	NA	NA
101243870	Solyc03g097100.1	NA	NA	NA	NA	NA	NA	2.28105	0.00430273
101243872	Solyc03g118670.3	0.345168	0.033402	0.425091	0.00179206	NA	NA	0.321607	0.0305299
101243875	Solyc03g114410.3	NA	NA	0.443151	0.0143225	NA	NA	NA	NA
101243876	Solyc03g113340.3	1.53637	0.0197884	1.0187	0.0887667	NA	NA	NA	NA
101243890	Solyc05g015470.1	NA	NA	NA	NA	NA	NA	0.748966	0.0431891
101243891	Solyc05g018490.3	NA	NA	0.405016	0.0417892	NA	NA	NA	NA
101243911	Solyc08g005280.2	NA	NA	-2.088	0.0394291	NA	NA	NA	NA
101243926	Solyc01g068490.3	NA	NA	NA	NA	NA	NA	-1.73392	0.00233216
101243932	Solyc09g089650.1	NA	NA	0.717032	0.0709067	NA	NA	NA	NA
101243933	Solyc09g097840.2	NA	NA	NA	NA	-0.949606	0.0220342	NA	NA
101243947	Solyc11g005700.1	NA	NA	-0.552579	0.0561912	NA	NA	-0.890567	0.0016172
101243948	Solyc02g087200.1	NA	NA	-1.63139	4.46e-05	NA	NA	-1.32681	0.00176234
101243953	Solyc02g069510.1	NA	NA	-1.28684	0.0859762	NA	NA	NA	NA
101243963	Solyc03g026020.3	NA	NA	1.31882	0.000157167	NA	NA	0.82079	0.0359621
101243970	Solyc03g096780.1	-2.11832	0.0332156	-1.94839	0.023852	NA	NA	-2.26009	0.0110839
101243980	Solyc04g007870.3	NA	NA	NA	NA	NA	NA	-0.704737	0.0619167
101243983	Solyc04g054490.3	NA	NA	0.938901	0.0685625	NA	NA	1.21851	0.0210414
101243987	Solyc04g077000.3	NA	NA	NA	NA	NA	NA	-0.728901	0.0876196
101243990	Solyc04g082800.3	-0.864523	0.00347965	-0.594995	0.0277339	NA	NA	NA	NA
101243997	Solyc05g055330.3	-5.06514	0.0452523	NA	NA	NA	NA	NA	NA
101243998	Solyc05g050800.3	-1.09852	0.0213566	-0.959528	0.0223097	NA	NA	NA	NA
101244000	Solyc06g008400.2	NA	NA	NA	NA	NA	NA	-1.30146	0.00947435
101244001	Solyc06g018110.3	NA	NA	-0.936969	0.039896	NA	NA	NA	NA
101244003	Solyc06g076400.3	4.44394	1.96722e-06	4.27692	1e-06	3.05043	0.00493645	4.11937	4.18e-06
101244008	Solyc06g068150.3	NA	NA	NA	NA	NA	NA	5.45748	0.00562185
101244009	Solyc06g083600.2	3.52354	0.0922694	NA	NA	NA	NA	NA	NA
101244015	Solyc07g039310.1	NA	NA	NA	NA	0.942616	0.0282252	NA	NA
101244021	Solyc08g081750.3	NA	NA	NA	NA	NA	NA	0.49318	0.016426
101244022	Solyc08g076920.3	-0.354977	0.071742	NA	NA	NA	NA	NA	NA
101244043	Solyc10g047300.2	NA	NA	NA	NA	-0.514727	0.041182	-0.401145	0.0641748
101244045	Solyc10g076300.2	NA	NA	0.767682	0.079994	NA	NA	NA	NA
101244048	Solyc02g093110.3	-0.633941	0.0271526	NA	NA	NA	NA	NA	NA
101244057	Solyc12g010170.2	NA	NA	1.30033	0.0948178	NA	NA	NA	NA
101244074	Solyc04g081810.3	NA	NA	1.20002	0.0268666	NA	NA	NA	NA
101244085	Solyc06g051840.1	NA	NA	-1.96678	0.0292444	NA	NA	NA	NA
101244086	Solyc06g074750.1	3.28675	0.000435069	2.45254	0.00481585	NA	NA	3.26009	0.000166505
101244101	Solyc08g068860.3	NA	NA	NA	NA	NA	NA	-4.55222	0.0145715
101244105	Solyc01g011040.3	-0.476822	0.0577126	-0.674626	0.00106584	NA	NA	NA	NA
101244113	Solyc09g031970.3	NA	NA	-0.744136	0.00817566	NA	NA	NA	NA
101244115	Solyc01g067500.3	NA	NA	0.286142	0.00927736	NA	NA	0.27431	0.0178151
101244120	Solyc01g090880.3	0.877491	0.00233303	0.859619	0.000858028	NA	NA	NA	NA
101244121	Solyc01g094000.3	NA	NA	0.388163	0.0355303	NA	NA	NA	NA
101244123	Solyc01g100320.3	NA	NA	-0.724726	0.00676401	NA	NA	NA	NA
101244125	Solyc10g008100.3	NA	NA	-0.675279	0.0120599	NA	NA	-0.628324	0.0419992
101244133	Solyc01g099650.3	NA	NA	NA	NA	-1.86188	0.0330264	-1.71939	0.0214588
101244137	Solyc02g094090.3	NA	NA	NA	NA	NA	NA	0.245016	0.0973596
101244142	Solyc11g010500.1	NA	NA	NA	NA	NA	NA	1.09943	0.0900136
101244144	Solyc11g012840.2	NA	NA	0.499357	0.0497066	NA	NA	NA	NA
101244145	Solyc02g081150.1	NA	NA	NA	NA	NA	NA	-0.870295	0.0151978
101244150	Solyc02g072500.3	NA	NA	-1.24803	0.022604	NA	NA	NA	NA
101244159	Solyc12g005650.2	1.24494	0.0509592	1.43626	0.00764579	NA	NA	NA	NA
101244167	Solyc03g093800.1	1.95196	0.000485579	3.98926	6.92e-17	1.72552	0.00521877	3.16838	1.53e-10
101244171	Solyc03g113330.3	NA	NA	NA	NA	NA	NA	0.968109	0.000745852
101244174	Solyc03g110987.1	NA	NA	-1.14262	0.0488864	NA	NA	NA	NA
101244176	Solyc04g015750.3	1.3822	0.0969646	NA	NA	NA	NA	NA	NA
101244183	Solyc05g008860.3	NA	NA	NA	NA	NA	NA	-0.74339	0.0044891
101244187	Solyc05g018500.3	NA	NA	0.385361	0.0221141	NA	NA	NA	NA
101244194	Solyc06g065650.3	-0.618797	0.0534754	-1.41349	2.26e-08	-0.711379	0.0369193	-1.65964	8.31e-11
101244195	Solyc06g061040.3	NA	NA	3.29935	0.000465692	NA	NA	3.41715	0.000440454
101244201	Solyc07g053970.3	NA	NA	-0.857384	0.00245573	NA	NA	NA	NA
101244202	Solyc07g052910.3	NA	NA	NA	NA	NA	NA	0.777258	0.0924518
101244212	Solyc08g065990.3	NA	NA	0.547569	0.0160983	NA	NA	NA	NA
101244226	Solyc01g079670.2	NA	NA	NA	NA	NA	NA	1.91459	0.0748213
101244228	Solyc01g087080.3	NA	NA	-1.77431	0.00560847	NA	NA	NA	NA
101244229	Solyc01g088490.3	NA	NA	-0.977171	0.018583	NA	NA	-1.10418	0.0200937
101244233	Solyc01g108320.3	-2.52781	0.0189688	-3.23417	0.000415913	NA	NA	-3.93958	1.86e-05
101244237	Solyc01g095620.3	1.39344	1.2747e-05	1.24788	3.18e-05	NA	NA	0.927043	0.00398348
101244241	Solyc10g081720.2	NA	NA	-0.894436	0.0539193	NA	NA	-0.867769	0.0840144
101244246	Solyc02g087190.1	NA	NA	-2.02628	0.0018914	NA	NA	NA	NA
101244251	Solyc02g069500.1	NA	NA	-1.01079	0.0541844	NA	NA	NA	NA
101244256	Solyc03g005520.1	-6.54733	0.0116772	NA	NA	NA	NA	NA	NA
101244257	Solyc12g008910.2	NA	NA	-0.558822	0.000152502	NA	NA	NA	NA
101244265	Solyc03g098710.1	NA	NA	NA	NA	-4.18688	0.0628208	NA	NA
101244269	Solyc03g118090.3	NA	NA	-0.895676	0.085007	NA	NA	NA	NA
101244283	Solyc04g082810.3	-0.650589	0.0976795	NA	NA	NA	NA	NA	NA
101244286	Solyc05g007760.1	NA	NA	-1.82298	0.00389023	NA	NA	NA	NA
101244289	Solyc05g055320.3	-3.00546	0.0645807	-3.68976	0.00724349	NA	NA	-7.17421	0.000205968
101244290	Solyc05g050750.1	NA	NA	3.30765	0.00135368	NA	NA	NA	NA
101244292	Solyc06g008450.3	NA	NA	NA	NA	NA	NA	-0.642054	0.01296
101244293	Solyc06g019170.3	2.30702	5.15578e-05	1.94672	0.000258365	1.64612	0.0139798	2.16548	6.52e-05
101244295	Solyc06g076390.3	NA	NA	0.662838	0.000190331	NA	NA	NA	NA
101244297	Solyc06g059800.3	NA	NA	-1.84305	0.000518794	NA	NA	-1.82857	0.000858449
101244301	Solyc07g049310.3	NA	NA	-0.526902	0.0745325	NA	NA	NA	NA
101244302	Solyc07g039380.3	NA	NA	NA	NA	NA	NA	1.93395	2.14e-05
101244304	Solyc07g063530.3	NA	NA	1.10924	0.00152195	NA	NA	0.754641	0.0524245
101244307	Solyc08g061920.2	NA	NA	2.29436	0.0675181	NA	NA	NA	NA
101244308	Solyc08g081740.3	NA	NA	3.53075	2.03e-06	NA	NA	2.94778	0.000124555
101244322	Solyc01g097820.3	NA	NA	0.717704	0.00749019	NA	NA	0.563064	0.0551805
101244324	Solyc10g009190.1	NA	NA	1.41118	7.68e-05	NA	NA	NA	NA
101244333	Solyc02g093100.3	NA	NA	-1.31327	0.0125935	NA	NA	-1.36739	0.0131474
101244335	Solyc02g085910.3	-2.89166	0.00177877	NA	NA	NA	NA	NA	NA
101244336	Solyc11g008390.2	0.629542	0.00387902	0.54839	0.00556787	NA	NA	NA	NA
101244339	Solyc02g062590.3	1.79402	0.0430668	NA	NA	NA	NA	1.62466	0.0817601
101244343	Solyc03g007040.3	0.789081	0.000429678	0.948311	2.48e-06	0.677484	0.00685051	0.694509	0.00117216
101244356	Solyc12g089090.2	NA	NA	0.452651	0.00219968	NA	NA	NA	NA
101244367	Solyc04g079740.3	-0.669141	0.0154248	NA	NA	NA	NA	NA	NA
101244368	Solyc04g081820.3	NA	NA	-0.289974	0.0429713	NA	NA	NA	NA
101244370	Solyc05g005080.3	NA	NA	-1.116	0.00327522	NA	NA	NA	NA
101244389	Solyc07g009260.3	NA	NA	NA	NA	2.27061	0.0436175	NA	NA
101244392	Solyc07g045090.3	NA	NA	3.70986	0.0514878	NA	NA	NA	NA
101244403	Solyc01g011030.3	NA	NA	0.379627	0.0478734	NA	NA	0.461662	0.0209725
101244408	Solyc09g010280.3	NA	NA	0.388754	0.0490523	NA	NA	NA	NA
101244412	Solyc09g065840.3	NA	NA	NA	NA	-0.907872	0.099942	NA	NA
101244420	Solyc01g102410.3	NA	NA	-0.392392	0.0874558	NA	NA	NA	NA
101244424	Solyc01g104580.3	NA	NA	-1.19858	0.00355488	NA	NA	-0.804183	0.0839083
101244426	Solyc01g109810.2	1.93816	0.00807331	3.58639	3.44e-09	NA	NA	2.0263	0.00218061
101244430	Solyc10g078490.2	NA	NA	-0.807369	0.000807294	NA	NA	-0.513407	0.0581793
101244433	Solyc10g083950.1	0.915021	0.0611382	NA	NA	NA	NA	NA	NA
101244434	Solyc10g086360.2	0.346084	0.0386518	0.484103	0.0004644	NA	NA	0.545655	0.000103269
101244435	Solyc02g090820.3	NA	NA	0.990518	0.0113196	NA	NA	NA	NA
101244437	Solyc11g007060.2	NA	NA	0.399608	0.0498174	NA	NA	NA	NA
101244439	Solyc11g010510.2	NA	NA	0.631723	0.00288274	NA	NA	1.01557	1.02e-06
101244441	Solyc11g012850.2	1.65266	3.48296e-09	1.44032	7.64e-08	1.40924	3.36629e-06	1.49697	3.99e-08
101244442	Solyc02g081140.3	-0.427964	0.0649148	NA	NA	NA	NA	NA	NA
101244445	Solyc02g078460.3	0.945511	0.0523615	0.938722	0.023967	NA	NA	NA	NA
101244446	Solyc02g076780.3	NA	NA	-0.579947	0.0560237	NA	NA	NA	NA
101244447	Solyc02g070630.3	NA	NA	0.699607	0.0140518	NA	NA	0.706741	0.0184513
101244451	Solyc11g065380.2	NA	NA	0.387276	0.0637141	NA	NA	NA	NA
101244464	Solyc08g083120.3	-0.573286	0.0231261	-0.508975	0.0209069	NA	NA	NA	NA
101244464	Solyc03g082570.3	-0.573286	0.0231261	-0.508975	0.0209069	NA	NA	NA	NA
101244464	Solyc01g096290.3	-0.573286	0.0231261	-0.508975	0.0209069	NA	NA	NA	NA
101244464	Solyc08g008590.3	-0.573286	0.0231261	-0.508975	0.0209069	NA	NA	NA	NA
101244466	Solyc03g093830.3	NA	NA	0.734671	0.00959042	NA	NA	NA	NA
101244471	Solyc03g116270.3	1.37048	0.0249181	2.0436	5.39e-05	1.7186	0.00549858	1.32389	0.0175849
101244477	Solyc03g114780.3	NA	NA	0.954278	5.83e-06	NA	NA	NA	NA
101244482	Solyc04g071510.3	NA	NA	0.464366	0.037484	NA	NA	NA	NA
101244484	Solyc05g008870.3	0.380902	0.0275966	0.435033	0.00311556	NA	NA	NA	NA
101244485	Solyc05g013670.3	0.497308	0.0364559	NA	NA	NA	NA	NA	NA
101244492	Solyc06g050990.3	NA	NA	0.538155	0.0590271	NA	NA	0.593307	0.0484566
101244498	Solyc07g006790.3	NA	NA	-0.616299	0.0079405	NA	NA	-0.622562	0.0104177
101244505	Solyc07g065870.3	NA	NA	-0.731593	0.0274039	NA	NA	-0.8261	0.0253631
101244513	Solyc08g079230.1	-2.93704	0.049939	-6.66866	2.2e-08	NA	NA	-3.06159	0.0242661
101244527	Solyc01g088500.3	NA	NA	-1.69662	0.00564438	NA	NA	NA	NA
101244529	Solyc09g097820.3	NA	NA	0.481657	0.00147601	NA	NA	0.577296	0.000135912
101244531	Solyc01g108340.3	NA	NA	-0.797088	0.0369011	NA	NA	-0.925293	0.0197888
101244558	Solyc12g040320.2	NA	NA	-0.880761	0.0109783	NA	NA	NA	NA
101244560	Solyc03g078000.3	NA	NA	0.489833	0.0702848	NA	NA	NA	NA
101244577	Solyc04g078420.1	NA	NA	1.04225	0.057607	NA	NA	1.27496	0.0245301
101244578	Solyc04g080750.3	NA	NA	1.3911	0.0544852	1.98396	0.0228031	1.58821	0.034737
101244580	Solyc04g080500.3	NA	NA	-5.75866	0.0509778	NA	NA	NA	NA
101244583	Solyc05g012390.3	NA	NA	-0.478653	0.0471217	NA	NA	NA	NA
101244589	Solyc06g008490.3	NA	NA	0.545489	0.0189551	NA	NA	NA	NA
101244601	Solyc07g063540.3	NA	NA	-0.70306	0.0017393	NA	NA	NA	NA
101244620	Solyc01g106260.3	NA	NA	-0.691186	0.0233972	NA	NA	NA	NA
101244627	Solyc01g105770.2	NA	NA	4.40898	7.12e-07	NA	NA	2.89981	0.00258625
101244633	Solyc10g076440.1	NA	NA	NA	NA	NA	NA	-2.66066	0.000803043
101244636	Solyc02g077330.3	NA	NA	2.1296	0.099136	NA	NA	NA	NA
101244650	Solyc03g123680.1	-1.63625	0.0999952	-1.47576	0.0712154	-2.69413	0.00397439	NA	NA
101244652	Solyc12g096960.2	NA	NA	NA	NA	-1.90092	0.05032	NA	NA
101244664	Solyc05g010050.3	0.624196	0.00105796	0.444695	0.0128961	NA	NA	0.497695	0.007023
101244665	Solyc05g015480.3	NA	NA	NA	NA	NA	NA	-1.23144	0.0381302
101244669	Solyc05g050350.2	-4.30778	0.00306596	NA	NA	-3.91778	0.010961	-4.65278	0.000443582
101244672	Solyc06g074730.3	-0.992753	0.0419152	-1.23888	0.00266162	NA	NA	-0.88697	0.0496824
101244674	Solyc06g069030.3	NA	NA	1.22644	0.00117738	NA	NA	1.41705	0.000225202
101244691	Solyc08g067410.2	NA	NA	0.675993	0.0664243	NA	NA	1.25648	0.00037328
101244694	Solyc08g082870.3	NA	NA	NA	NA	NA	NA	-1.33053	0.00156826
101244695	Solyc08g080400.1	NA	NA	-1.43825	0.0141199	NA	NA	NA	NA
101244700	Solyc09g020190.3	NA	NA	0.61318	0.0268846	NA	NA	NA	NA
101244710	Solyc01g090900.3	NA	NA	NA	NA	NA	NA	0.333621	0.0734522
101244716	Solyc01g103650.3	NA	NA	NA	NA	NA	NA	-2.56171	0.000480833
101244729	Solyc11g007070.2	NA	NA	0.536316	0.0159621	NA	NA	NA	NA
101244731	Solyc11g010520.1	NA	NA	NA	NA	NA	NA	4.63184	0.0864345
101244734	Solyc11g018590.1	NA	NA	3.58328	0.0906763	NA	NA	NA	NA
101244752	Solyc03g082560.3	1.9301	0.000276968	1.6327	0.000636815	NA	NA	2.04177	2.24e-05
101244753	Solyc12g042400.1	NA	NA	-1.1829	0.0585452	NA	NA	NA	NA
101244756	Solyc03g117030.2	-0.328826	0.0698087	NA	NA	NA	NA	NA	NA
101244759	Solyc03g113280.3	NA	NA	NA	NA	2.40455	0.0548012	NA	NA
101244761	Solyc03g110960.3	NA	NA	-0.721967	0.00131352	NA	NA	NA	NA
101244762	Solyc03g114660.1	NA	NA	0.444388	0.0971288	NA	NA	NA	NA
101244768	Solyc04g071520.3	NA	NA	-1.5002	0.0543281	NA	NA	NA	NA
101244769	Solyc04g072640.3	-0.848318	0.0346646	-0.703358	0.0465569	NA	NA	-0.86685	0.0169299
101244772	Solyc05g018520.3	-0.552703	0.00418691	-0.666387	7.49e-05	NA	NA	-0.39251	0.0392692
101244774	Solyc06g035520.3	NA	NA	NA	NA	NA	NA	2.59023	0.00857211
101244777	Solyc06g062845.1	NA	NA	-1.15996	6.61e-05	NA	NA	NA	NA
101244793	Solyc08g066030.3	NA	NA	0.797202	0.00203673	NA	NA	0.56184	0.0503885
101244800	Solyc09g007940.3	NA	NA	-2.74604	3.09e-05	NA	NA	NA	NA
101244805	Solyc01g079540.3	NA	NA	-0.348969	0.040146	NA	NA	NA	NA
101244808	Solyc01g087120.3	NA	NA	-0.449147	0.00806746	NA	NA	-0.348864	0.062284
101244810	Solyc09g089780.3	NA	NA	NA	NA	NA	NA	-1.88092	0.0134012
101244813	Solyc01g108330.2	NA	NA	-1.60736	0.00483919	NA	NA	NA	NA
101244818	Solyc01g109740.3	NA	NA	3.59802	0.00144936	NA	NA	NA	NA
101244821	Solyc02g094060.3	3.77314	2.42816e-06	3.10106	5.16e-05	3.01136	0.000736295	1.61668	0.0641166
101244828	Solyc02g082180.3	NA	NA	-1.08187	0.00973224	NA	NA	-0.881305	0.0545277
101244831	Solyc02g069490.3	NA	NA	-3.61956	3.52e-05	NA	NA	NA	NA
101244837	Solyc02g063230.1	-3.26754	0.0603352	NA	NA	NA	NA	NA	NA
101244841	Solyc12g010180.2	NA	NA	-0.488881	0.00706637	NA	NA	NA	NA
101244843	Solyc12g019740.2	1.97814	6.86264e-05	2.02418	8.96e-06	NA	NA	2.13572	4.1e-06
101244854	Solyc03g118110.3	NA	NA	0.40659	0.0324062	NA	NA	NA	NA
101244863	Solyc04g064660.1	NA	NA	NA	NA	NA	NA	-0.937303	0.0677276
101244864	Solyc04g077020.3	NA	NA	-0.557584	0.057377	NA	NA	NA	NA
101244868	Solyc04g080600.3	NA	NA	NA	NA	NA	NA	-0.962063	0.000854883
101244870	Solyc05g007790.3	NA	NA	-2.29092	0.0483345	NA	NA	NA	NA
101244871	Solyc05g012370.3	2.34987	1.82204e-05	2.18586	2.16e-05	1.48404	0.0258871	1.75364	0.00108798
101244872	Solyc05g009240.3	5.20184	0.0725845	NA	NA	NA	NA	NA	NA
101244873	Solyc05g055290.3	NA	NA	-0.975184	0.0776764	NA	NA	-1.53298	0.00532155
101244877	Solyc06g010000.3	0.486186	0.0453333	0.640744	0.00154511	NA	NA	NA	NA
101244882	Solyc06g061070.3	NA	NA	-0.765898	0.000792413	NA	NA	NA	NA
101244892	Solyc08g061850.3	-0.452134	0.0295096	NA	NA	NA	NA	NA	NA
101244892	Solyc08g061960.3	-0.452134	0.0295096	NA	NA	NA	NA	NA	NA
101244894	Solyc08g076880.3	1.07907	0.062267	2.6013	6.93e-09	NA	NA	2.03753	1.52e-05
101244902	Solyc09g083370.3	NA	NA	-0.590232	0.0928121	NA	NA	NA	NA
101244908	Solyc10g009160.3	0.962875	0.00266818	0.84827	0.00345627	NA	NA	NA	NA
101244916	Solyc10g080760.2	NA	NA	-1.08196	0.000204452	NA	NA	NA	NA
101244918	Solyc10g085820.2	0.780885	0.00621555	0.743314	0.00343762	0.764126	0.0139772	0.654463	0.0157731
101244919	Solyc02g092040.1	1.11486	0.0929666	NA	NA	NA	NA	1.5528	0.00550159
101244920	Solyc10g076460.2	NA	NA	0.592018	0.0978247	NA	NA	NA	NA
101244923	Solyc02g078450.3	NA	NA	NA	NA	NA	NA	2.38546	0.00098099
101244927	Solyc11g068830.2	0.455115	0.0578646	NA	NA	NA	NA	NA	NA
101244928	Solyc02g068890.3	NA	NA	-0.91126	0.00100201	NA	NA	-0.794625	0.0082635
101244935	Solyc03g093880.3	NA	NA	0.654162	0.00689999	NA	NA	NA	NA
101244941	Solyc12g096930.2	5.15263	0.00452004	7.08316	0.000229083	6.4589	0.000142639	NA	NA
101244943	Solyc03g118800.3	NA	NA	0.406666	0.0667013	NA	NA	0.425622	0.0724627
101244947	Solyc04g017670.3	4.31005	0.0647905	5.09701	0.00159849	3.79331	0.0656231	6.25411	0.000229821
101244950	Solyc04g074900.3	NA	NA	-2.08273	0.000608055	NA	NA	NA	NA
101244951	Solyc04g081860.3	NA	NA	-3.95709	0.00715529	NA	NA	-3.50939	0.0245962
101244954	Solyc05g015490.3	NA	NA	3.47052	0.00336004	NA	NA	2.71033	0.0351332
101244958	Solyc05g046010.3	-1.13255	0.0552601	-3.48246	1.35e-14	-1.55347	0.00868846	-3.14264	1.34e-11
101244961	Solyc06g074710.1	NA	NA	2.38904	0.0144657	4.4978	1.75106e-05	2.76763	0.0056634
101244966	Solyc07g018300.3	NA	NA	-1.24217	0.0101248	NA	NA	NA	NA
101244969	Solyc07g055180.3	NA	NA	-1.10946	0.0166132	NA	NA	NA	NA
101244981	Solyc08g074480.1	-2.1883	0.0234771	-4.3233	2.42e-08	NA	NA	-1.9444	0.0303349
101244987	Solyc09g010200.3	NA	NA	-2.39468	0.0271114	NA	NA	NA	NA
101244997	Solyc01g100350.3	NA	NA	0.894101	4.24e-09	NA	NA	0.650983	5.31e-05
101245000	Solyc01g103680.3	NA	NA	NA	NA	NA	NA	0.46857	0.0593934
101245005	Solyc01g110530.3	-0.392677	0.0280692	-0.647642	9.22e-06	NA	NA	-0.467544	0.00291073
101245014	Solyc11g007080.1	NA	NA	NA	NA	NA	NA	0.374474	0.0394501
101245017	Solyc11g012870.2	NA	NA	-1.18233	6e-05	NA	NA	NA	NA
101245023	Solyc11g065490.2	NA	NA	-0.424315	0.010573	NA	NA	NA	NA
101245031	Solyc12g008940.2	-0.525655	0.0266535	NA	NA	NA	NA	NA	NA
101245037	Solyc03g082550.3	2.62557	0.000161429	3.09695	5.96e-07	1.81751	0.028723	3.55472	1.39e-08
101245039	Solyc12g042460.2	1.04515	0.0509592	0.873603	0.0614547	NA	NA	NA	NA
101245047	Solyc03g110940.3	NA	NA	NA	NA	NA	NA	-0.352928	0.0783256
101245049	Solyc04g015620.3	NA	NA	NA	NA	NA	NA	1.94145	0.000404984
101245056	Solyc05g008900.3	0.647784	0.0011193	NA	NA	0.449341	0.0639935	0.723746	7.06e-05
101245066	Solyc06g053400.3	NA	NA	NA	NA	NA	NA	-0.585138	0.0489932
101245070	Solyc06g060910.2	NA	NA	1.93615	0.00414371	NA	NA	1.71471	0.0152124
101245077	Solyc07g065850.3	-0.323616	0.0784992	NA	NA	NA	NA	NA	NA
101245093	Solyc01g079550.2	NA	NA	1.37393	0.0813425	NA	NA	1.61069	0.0507488
101245101	Solyc01g108350.3	NA	NA	NA	NA	NA	NA	2.76159	0.0226422
101245102	Solyc01g110280.3	-0.519681	0.0361748	-0.567469	0.00736625	NA	NA	NA	NA
101245104	Solyc01g111730.3	0.770963	0.000708596	0.901489	9.33e-06	0.774856	0.00129391	0.603519	0.00627028
101245105	Solyc01g095700.3	NA	NA	NA	NA	NA	NA	-0.888734	0.071266
101245109	Solyc10g076360.1	NA	NA	-0.974912	0.00216389	NA	NA	NA	NA
101245117	Solyc11g008430.2	NA	NA	0.693802	3.87e-05	NA	NA	0.756204	1.01e-05
101245125	Solyc02g067160.3	0.491717	0.0586722	0.532012	0.0155333	NA	NA	NA	NA
101245144	Solyc12g099110.2	-0.61952	0.038438	NA	NA	NA	NA	NA	NA
101245157	Solyc04g078460.3	-5.55383	2.48159e-10	-4.99872	1.68e-09	-3.34313	0.000940065	-4.64145	4.79e-08
101245172	Solyc06g034410.3	NA	NA	NA	NA	NA	NA	3.04136	0.00236631
101245180	Solyc07g014690.3	NA	NA	2.407	0.00631077	NA	NA	NA	NA
101245189	Solyc08g066050.3	NA	NA	-1.394	0.0164092	NA	NA	NA	NA
101245190	Solyc08g081680.2	NA	NA	3.19356	0.0114571	NA	NA	3.93592	0.001962
101245191	Solyc08g076870.1	1.24321	0.0361245	1.23114	0.0152233	NA	NA	1.46117	0.00484087
101245195	Solyc09g008970.1	NA	NA	3.21795	1.93e-07	NA	NA	2.38901	0.000267006
101245200	Solyc09g075180.3	-0.562512	0.0141963	-0.707743	0.000259444	NA	NA	NA	NA
101245201	Solyc06g008170.3	NA	NA	-0.517649	0.0593801	NA	NA	NA	NA
101245201	Solyc09g072870.3	NA	NA	-0.517649	0.0593801	NA	NA	NA	NA
101245201	Solyc09g090610.3	NA	NA	-0.517649	0.0593801	NA	NA	NA	NA
101245201	Solyc06g083780.3	NA	NA	-0.517649	0.0593801	NA	NA	NA	NA
101245202	Solyc09g083360.3	-3.42095	0.0228688	NA	NA	-3.5674	0.0472161	NA	NA
101245207	Solyc10g009150.3	NA	NA	NA	NA	NA	NA	-2.25727	0.0722358
101245208	Solyc10g005460.3	3.21205	1.80278e-06	2.76325	1.44e-05	2.02126	0.0123215	1.67061	0.0182822
101245216	Solyc10g085380.2	NA	NA	-2.05465	0.0882962	NA	NA	NA	NA
101245220	Solyc02g085870.3	1.39995	0.0365817	1.53013	0.0068628	NA	NA	1.80333	0.00179307
101245221	Solyc02g081070.3	NA	NA	-1.00815	0.0378262	NA	NA	NA	NA
101245223	Solyc02g078410.1	NA	NA	NA	NA	NA	NA	0.672212	0.00345486
101245224	Solyc02g064730.3	0.506776	0.014624	0.596841	0.000756843	NA	NA	0.451343	0.0192965
101245225	Solyc02g062540.3	NA	NA	NA	NA	NA	NA	0.364813	0.0610491
101245226	Solyc02g087920.3	NA	NA	2.96884	0.00506236	NA	NA	NA	NA
101245227	Solyc11g068870.2	0.619891	0.037954	0.768673	0.00216842	NA	NA	NA	NA
101245229	Solyc03g007070.3	NA	NA	0.676133	0.00293348	NA	NA	NA	NA
101245233	Solyc03g093890.3	-3.20485	0.00643151	-3.05799	0.00443596	-2.90436	0.0281726	-3.85188	0.000344313
101245240	Solyc12g096900.2	-3.18858	0.0128163	NA	NA	NA	NA	NA	NA
101245241	Solyc12g095810.2	1.98791	0.0226015	2.96253	4.34e-05	NA	NA	2.10436	0.00705367
101245244	Solyc03g112150.1	NA	NA	-0.585286	0.00049431	NA	NA	-0.433047	0.0174046
101245249	Solyc04g074910.3	NA	NA	NA	NA	NA	NA	0.571643	0.0298228
101245252	Solyc05g005100.3	NA	NA	-0.788652	0.0575835	NA	NA	NA	NA
101245256	Solyc05g052020.3	NA	NA	0.868989	0.000361276	NA	NA	NA	NA
101245265	Solyc06g072810.3	NA	NA	-1.44534	0.0174785	NA	NA	NA	NA
101245268	Solyc07g055170.1	NA	NA	-1.04352	0.0103879	NA	NA	NA	NA
101245278	Solyc08g080380.3	NA	NA	1.43604	0.0835132	NA	NA	NA	NA
101245279	Solyc08g074450.3	NA	NA	NA	NA	2.27227	0.0941461	1.96744	0.0284858
101245281	Solyc01g005400.3	NA	NA	1.04717	0.0162762	NA	NA	NA	NA
101245307	Solyc10g081750.1	NA	NA	0.895957	1.29e-05	NA	NA	0.675762	0.00201769
101245319	Solyc02g072080.1	NA	NA	NA	NA	NA	NA	0.988519	0.0776819
101245324	Solyc11g066800.2	NA	NA	-1.37142	0.0369236	NA	NA	-1.59752	0.019326
101245329	Solyc12g005720.1	NA	NA	-1.63683	0.0123076	NA	NA	-1.99052	0.00285843
101245331	Solyc03g033610.1	NA	NA	-0.960246	0.0791505	NA	NA	NA	NA
101245334	Solyc12g044310.2	NA	NA	-3.36605	1.36e-05	NA	NA	-1.70052	0.0699858
101245339	Solyc03g118130.3	NA	NA	NA	NA	NA	NA	1.44445	0.045249
101245344	Solyc03g113220.3	-0.648602	0.0887689	NA	NA	NA	NA	-0.670883	0.0493457
101245348	Solyc04g015610.3	NA	NA	NA	NA	2.55299	0.0143756	NA	NA
101245350	Solyc04g008870.3	NA	NA	-1.2416	0.00010369	NA	NA	-1.05746	0.00267583
101245357	Solyc05g008910.3	6.91224	0.0117166	NA	NA	NA	NA	NA	NA
101245362	Solyc05g054260.3	NA	NA	-0.723129	0.0586992	NA	NA	NA	NA
101245363	Solyc05g053160.3	4.52618	0.00100706	2.9066	0.024569	NA	NA	3.78885	0.00372609
101245367	Solyc06g053430.3	NA	NA	-0.746079	0.000650061	NA	NA	NA	NA
101245368	Solyc06g076340.3	0.594788	0.00251769	0.662865	0.000126757	NA	NA	0.618513	0.000572167
101245380	Solyc07g065810.2	1.4219	0.0312769	2.22192	3.88e-05	1.68144	0.0138392	1.73661	0.00234971
101245392	Solyc09g005760.3	NA	NA	0.564113	0.00363732	NA	NA	NA	NA
101245400	Solyc09g092260.3	2.40491	0.0703723	NA	NA	NA	NA	NA	NA
101245413	Solyc02g094030.3	NA	NA	NA	NA	NA	NA	1.40443	0.00717143
101245415	Solyc02g089520.2	NA	NA	-2.89823	0.0329674	NA	NA	NA	NA
101245430	Solyc12g006940.2	0.337878	0.0706591	NA	NA	NA	NA	NA	NA
101245434	Solyc12g013530.2	0.647236	0.044346	0.767525	0.00469886	NA	NA	0.570899	0.0572186
101245441	Solyc12g056080.2	NA	NA	NA	NA	NA	NA	-0.32745	0.00337433
101245442	Solyc03g097520.3	NA	NA	-0.702158	0.00327522	NA	NA	NA	NA
101245443	Solyc12g100200.2	NA	NA	0.419437	0.0838047	NA	NA	NA	NA
101245444	Solyc12g099100.2	-0.463075	0.0703877	-0.533896	0.0124933	NA	NA	NA	NA
101245449	Solyc04g010080.3	0.424321	0.0993132	0.413871	0.0579461	NA	NA	NA	NA
101245452	Solyc04g050570.3	NA	NA	5.34504	0.0368921	NA	NA	NA	NA
101245454	Solyc04g077050.3	NA	NA	-1.71831	0.0108768	NA	NA	NA	NA
101245464	Solyc06g010060.1	1.21102	0.000415882	1.21314	9.59e-05	NA	NA	1.25371	8.09e-05
101245475	Solyc07g045050.3	1.15538	1.58996e-06	0.47751	0.05502	0.653061	0.028855	NA	NA
101245481	Solyc08g081630.2	NA	NA	2.95451	2.75e-05	NA	NA	2.47262	0.000710501
101245482	Solyc08g076850.3	NA	NA	-1.97865	0.00857338	NA	NA	NA	NA
101245492	Solyc01g080590.3	NA	NA	0.403973	0.0859294	NA	NA	NA	NA
101245494	Solyc09g075160.3	NA	NA	-0.649649	0.0199292	NA	NA	NA	NA
101245497	Solyc01g095270.3	NA	NA	0.95054	0.0118504	NA	NA	NA	NA
101245503	Solyc10g006040.1	NA	NA	-1.77493	0.00536228	NA	NA	NA	NA
101245505	Solyc01g107330.3	-0.75978	0.0267871	-0.616681	0.0370246	NA	NA	NA	NA
101245507	Solyc10g047220.2	NA	NA	0.485715	0.00295138	NA	NA	NA	NA
101245514	Solyc02g092000.3	-1.38946	0.0293928	-1.67845	0.0018318	NA	NA	NA	NA
101245520	Solyc02g064720.3	NA	NA	5.39163	1.75e-08	NA	NA	3.29287	0.00135182
101245532	Solyc12g096870.1	NA	NA	NA	NA	NA	NA	-1.44033	0.0511301
101245544	Solyc05g010070.3	NA	NA	0.541123	0.0652553	NA	NA	NA	NA
101245546	Solyc05g005300.2	NA	NA	NA	NA	NA	NA	-1.57643	0.0689538
101245548	Solyc05g056350.3	NA	NA	0.420136	0.0137145	NA	NA	0.330517	0.0797935
101245553	Solyc06g073560.3	NA	NA	NA	NA	NA	NA	-1.33584	0.0320291
101245564	Solyc07g062400.3	NA	NA	0.387757	0.0564962	NA	NA	NA	NA
101245567	Solyc08g013850.1	NA	NA	-1.22068	0.0965333	NA	NA	NA	NA
101245574	Solyc08g078010.3	-0.857502	0.0391021	NA	NA	NA	NA	NA	NA
101245578	Solyc09g014820.3	NA	NA	NA	NA	NA	NA	-2.06952	0.0243736
101245584	Solyc01g088560.3	-0.469375	0.0913944	NA	NA	NA	NA	NA	NA
101245588	Solyc01g100370.3	NA	NA	1.4214	0.0225831	NA	NA	2.70577	5.77e-06
101245601	Solyc10g084000.2	NA	NA	1.63661	0.0571667	NA	NA	2.97173	0.000326862
101245602	Solyc02g090720.3	NA	NA	-4.51013	9.97e-07	NA	NA	NA	NA
101245604	Solyc11g007110.2	NA	NA	0.469226	0.000409416	NA	NA	0.522783	0.00010575
101245605	Solyc02g084740.3	NA	NA	-0.531979	0.0275394	NA	NA	-0.440649	0.0997199
101245617	Solyc02g091980.2	NA	NA	-1.12091	0.0543281	NA	NA	NA	NA
101245618	Solyc11g066820.2	NA	NA	-2.06386	3.24e-05	NA	NA	-1.19622	0.0326506
101245623	Solyc12g005730.2	3.93027	8.01073e-08	3.51282	3.23e-07	2.621	0.00141065	3.08027	1.24e-05
101245632	Solyc03g116990.1	NA	NA	1.28683	0.0013467	NA	NA	NA	NA
101245633	Solyc03g116340.3	NA	NA	NA	NA	NA	NA	1.59731	0.00337377
101245639	Solyc04g008860.3	NA	NA	-0.340187	0.0513047	NA	NA	NA	NA
101245644	Solyc04g079770.3	NA	NA	-0.505004	0.00526489	NA	NA	NA	NA
101245648	Solyc05g013710.3	-3.03409	0.000651213	NA	NA	-2.12899	0.0453939	-1.91336	0.0305712
101245649	Solyc05g018590.3	NA	NA	NA	NA	NA	NA	-0.278448	0.0552711
101245652	Solyc05g055260.3	NA	NA	-0.845883	0.00278214	NA	NA	-0.560372	0.0804035
101245666	Solyc06g082500.3	NA	NA	-1.18051	0.0470911	NA	NA	NA	NA
101245673	Solyc07g042300.1	NA	NA	-1.72349	9.94e-05	NA	NA	-0.917898	0.0729713
101245675	Solyc07g065790.2	0.665021	0.0205405	NA	NA	NA	NA	0.548406	0.0424841
101245676	Solyc07g064670.3	NA	NA	-0.855885	0.0607331	NA	NA	NA	NA
101245683	Solyc08g079180.3	NA	NA	-0.565839	0.0165082	NA	NA	-0.607943	0.013192
101245689	Solyc01g005230.3	NA	NA	NA	NA	NA	NA	-4.32174	9.58e-05
101245692	Solyc01g068280.3	NA	NA	-0.755057	0.0161772	NA	NA	NA	NA
101245693	Solyc01g079580.3	NA	NA	-0.801512	0.0769189	NA	NA	NA	NA
101245695	Solyc09g066140.3	NA	NA	NA	NA	NA	NA	-0.686713	0.00139887
101245696	Solyc01g087150.3	NA	NA	-1.60875	0.0277273	NA	NA	-2.87314	4.67e-05
101245704	Solyc01g095720.3	NA	NA	2.66743	3.47e-05	NA	NA	1.82992	0.00906388
101245708	Solyc10g078530.2	NA	NA	-1.21318	0.002765	NA	NA	-1.44931	0.000401551
101245723	Solyc02g062530.3	-0.572851	0.0706591	-0.560025	0.0369623	NA	NA	NA	NA
101245736	Solyc03g063550.1	0.99944	0.0364112	NA	NA	0.879235	0.0901221	NA	NA
101245737	Solyc12g040510.2	NA	NA	-0.343613	0.0871867	NA	NA	NA	NA
101245755	Solyc04g074940.3	NA	NA	NA	NA	NA	NA	0.600044	0.00862361
101245757	Solyc04g078490.1	0.21281	0.0840613	NA	NA	NA	NA	0.365663	0.000235833
101245769	Solyc06g066800.2	-2.14492	0.0580695	NA	NA	NA	NA	NA	NA
101245772	Solyc06g083520.3	0.53376	0.0668749	0.729063	0.00213742	NA	NA	NA	NA
101245773	Solyc07g009320.3	-0.527651	0.0276258	-0.532656	0.010163	NA	NA	NA	NA
101245776	Solyc07g049260.3	NA	NA	NA	NA	NA	NA	0.277736	0.0336822
101245777	Solyc07g045040.3	NA	NA	NA	NA	NA	NA	-1.55042	0.0775705
101245785	Solyc08g076840.3	NA	NA	-0.685611	0.00167195	-0.587626	0.036959	NA	NA
101245786	Solyc01g010950.3	-1.15409	0.0477942	NA	NA	NA	NA	NA	NA
101245793	Solyc01g080600.3	NA	NA	-1.39899	0.0057019	NA	NA	NA	NA
101245793	Solyc02g077480.1	NA	NA	-1.39899	0.0057019	NA	NA	NA	NA
101245793	Solyc10g008910.1	NA	NA	-1.39899	0.0057019	NA	NA	NA	NA
101245793	Solyc01g086820.3	NA	NA	-1.39899	0.0057019	NA	NA	NA	NA
101245793	Solyc01g073970.3	NA	NA	-1.39899	0.0057019	NA	NA	NA	NA
101245794	Solyc09g075150.3	NA	NA	-0.577273	0.0344659	NA	NA	NA	NA
101245795	Solyc09g083390.2	1.32868	0.0947047	NA	NA	NA	NA	NA	NA
101245798	Solyc09g090940.3	NA	NA	-0.39484	0.0022079	NA	NA	-0.251164	0.086417
101245801	Solyc10g009130.3	NA	NA	-0.735712	0.0481752	NA	NA	NA	NA
101245802	Solyc01g106020.3	-0.545335	0.028256	-0.586334	0.00474082	-0.568698	0.0312958	NA	NA
101245807	Solyc01g088670.2	NA	NA	NA	NA	NA	NA	-0.530974	0.0654758
101245816	Solyc11g006830.2	NA	NA	NA	NA	NA	NA	-0.557061	0.0637464
101245822	Solyc03g033510.3	NA	NA	-1.32429	0.0105464	NA	NA	NA	NA
101245830	Solyc12g095790.2	NA	NA	-0.793792	0.00847174	NA	NA	NA	NA
101245833	Solyc03g112100.3	NA	NA	NA	NA	NA	NA	-2.35429	0.00247467
101245836	Solyc04g058140.3	0.470395	0.0644016	NA	NA	NA	NA	NA	NA
101245837	Solyc04g054410.3	NA	NA	0.421516	0.0636477	NA	NA	NA	NA
101245844	Solyc05g005330.3	1.74013	0.0038373	1.35051	0.00729628	NA	NA	NA	NA
101245852	Solyc06g073550.3	NA	NA	NA	NA	-0.439808	0.0443468	-0.608924	0.000323775
101245856	Solyc06g072770.3	2.99377	8.70726e-06	4.01269	5.03e-10	1.69056	0.0443808	2.63547	4.11e-05
101245865	Solyc08g067470.3	NA	NA	0.382662	0.0948178	NA	NA	NA	NA
101245870	Solyc08g078000.3	NA	NA	NA	NA	NA	NA	0.517817	0.0707566
101245874	Solyc01g005410.3	NA	NA	1.5447	0.00609731	NA	NA	1.1897	0.0553418
101245880	Solyc09g064500.3	NA	NA	-1.27042	0.0800325	NA	NA	NA	NA
101245881	Solyc01g073650.3	0.406931	0.0249367	0.522106	0.000612821	0.419113	0.0343966	0.424131	0.00934723
101245882	Solyc09g065920.3	NA	NA	2.73717	0.0199237	NA	NA	2.31447	0.0643858
101245883	Solyc01g088570.3	NA	NA	-0.833234	1.13e-06	NA	NA	-0.538156	0.00392466
101245885	Solyc01g090990.3	-0.563551	0.00429115	NA	NA	NA	NA	NA	NA
101245886	Solyc09g092270.3	NA	NA	4.45881	0.0206691	NA	NA	NA	NA
101245888	Solyc01g102500.3	0.458672	0.08776	0.448612	0.0485282	NA	NA	NA	NA
101245895	Solyc01g110560.3	NA	NA	-1.0181	0.076262	NA	NA	-1.33291	0.0238427
101245900	Solyc10g081790.1	NA	NA	NA	NA	NA	NA	-1.72851	0.0420656
101245901	Solyc10g084040.2	NA	NA	1.08822	0.00415962	1.16858	0.0129155	1.94473	1.78e-07
101245902	Solyc02g090710.3	0.338527	0.0553209	NA	NA	NA	NA	NA	NA
101245911	Solyc02g072510.3	NA	NA	0.303849	0.0120878	NA	NA	NA	NA
101245912	Solyc02g070550.3	NA	NA	0.520086	0.00976665	NA	NA	NA	NA
101245917	Solyc11g066830.2	0.681802	0.0646446	1.46098	4.14e-07	NA	NA	0.930292	0.0030293
101245924	Solyc12g019860.2	-0.225039	0.0459848	-0.243078	0.0112461	NA	NA	-0.270186	0.00631363
101245930	Solyc03g097230.1	NA	NA	NA	NA	NA	NA	-3.32314	1.28e-08
101245938	Solyc04g014270.3	NA	NA	-0.645195	0.0236512	NA	NA	-0.780478	0.00735211
101245940	Solyc04g072740.3	NA	NA	-2.05372	0.0985125	NA	NA	NA	NA
101245942	Solyc04g080630.3	NA	NA	-0.463967	0.00399724	NA	NA	NA	NA
101245943	Solyc05g007810.3	NA	NA	1.02199	4.64e-09	NA	NA	0.623228	0.000957572
101245945	Solyc05g013720.3	NA	NA	0.726895	0.00990352	NA	NA	NA	NA
101245946	Solyc05g018600.3	NA	NA	-0.459177	0.0286076	NA	NA	NA	NA
101245957	Solyc06g061030.3	1.2703	0.0258605	1.44747	0.00264598	NA	NA	1.86598	0.000107631
101245961	Solyc07g005700.3	0.372261	0.0167131	NA	NA	NA	NA	NA	NA
101245986	Solyc01g079590.3	NA	NA	0.61903	0.000676097	NA	NA	0.600773	0.00146563
101245995	Solyc01g110340.3	NA	NA	-2.18318	3.27e-05	NA	NA	-1.74998	0.00178159
101245998	Solyc10g076410.1	-2.175	0.0620743	NA	NA	NA	NA	-2.5803	0.0114631
101245999	Solyc02g030480.3	-3.48392	0.00561269	-4.54213	2.53e-05	NA	NA	-3.62108	0.00202875
101246001	Solyc10g079460.1	-3.07465	0.00113285	-2.15775	0.0117883	NA	NA	NA	NA
101246002	Solyc02g093980.3	NA	NA	-2.05291	3.86e-07	NA	NA	-1.33472	0.00233216
101246012	Solyc11g030720.2	-0.575654	0.020987	-0.476065	0.0326188	NA	NA	NA	NA
101246018	Solyc11g068900.1	NA	NA	NA	NA	NA	NA	0.728843	0.00616244
101246025	Solyc03g025970.3	0.747904	0.00266877	2.0121	4.62e-23	0.540816	0.0720604	1.47651	2.22e-12
101246028	Solyc03g063560.3	0.425439	0.00755792	0.271975	0.0669519	0.455933	0.00667135	NA	NA
101246051	Solyc04g082900.3	NA	NA	-0.961577	0.00951799	NA	NA	NA	NA
101246063	Solyc06g071200.3	NA	NA	-0.284812	0.0711389	NA	NA	NA	NA
101246069	Solyc07g056410.3	NA	NA	1.32588	0.0214887	NA	NA	1.38105	0.0225223
101246070	Solyc07g049240.3	NA	NA	NA	NA	NA	NA	-3.38974	0.0165354
101246078	Solyc01g010940.3	NA	NA	-0.545838	0.0154379	NA	NA	NA	NA
101246083	Solyc09g007830.3	1.71772	0.0147627	NA	NA	1.57837	0.041001	NA	NA
101246087	Solyc09g075140.3	NA	NA	1.45631	0.00685141	NA	NA	1.38953	0.0145084
101246089	Solyc01g094620.3	NA	NA	0.554587	0.00464077	NA	NA	NA	NA
101246097	Solyc01g107350.3	-1.30728	0.0103185	-1.42633	0.0012749	NA	NA	-1.28502	0.00593435
101246120	Solyc12g095780.2	NA	NA	-1.03407	0.000751664	NA	NA	-0.679174	0.0483754
101246122	Solyc03g118060.3	NA	NA	6.82096	1.16e-06	4.58233	0.0157523	2.99651	0.0530164
101246124	Solyc03g112080.1	1.22243	0.000441436	1.53228	8.32e-07	NA	NA	1.68397	7.28e-08
101246125	Solyc04g008850.1	NA	NA	-2.67247	0.00814471	NA	NA	NA	NA
101246129	Solyc04g058110.3	NA	NA	NA	NA	NA	NA	-5.37666	0.0104637
101246139	Solyc05g056320.3	0.635429	0.0553681	NA	NA	0.629595	0.0967721	NA	NA
101246142	Solyc05g050600.3	NA	NA	-0.319332	0.0232461	NA	NA	NA	NA
101246147	Solyc06g074650.3	NA	NA	NA	NA	NA	NA	-0.403413	0.0368385
101246149	Solyc06g072330.3	NA	NA	NA	NA	NA	NA	-3.0713	0.00289278
101246150	Solyc06g068920.3	0.292243	0.086351	0.399907	0.00396394	NA	NA	NA	NA
101246151	Solyc06g065560.2	NA	NA	-0.635196	0.0638741	NA	NA	NA	NA
101246156	Solyc07g038190.3	NA	NA	-1.40808	0.00705585	NA	NA	NA	NA
101246159	Solyc08g013860.3	NA	NA	-0.985184	0.0304425	NA	NA	NA	NA
101246164	Solyc08g067480.3	NA	NA	-0.621903	0.0547817	NA	NA	NA	NA
101246167	Solyc08g080340.3	NA	NA	-0.556006	0.00188411	NA	NA	NA	NA
101246172	Solyc01g005500.3	NA	NA	-3.72737	0.0223917	NA	NA	-3.14401	0.0649735
101246189	Solyc01g108400.3	NA	NA	0.56405	0.0890084	NA	NA	NA	NA
101246191	Solyc01g111765.1	NA	NA	-0.645383	0.0168259	NA	NA	NA	NA
101246202	Solyc11g011760.2	NA	NA	2.06486	3.92e-09	NA	NA	1.80041	6.78e-07
101246207	Solyc02g070540.3	NA	NA	-2.08197	4.19e-05	NA	NA	NA	NA
101246214	Solyc11g072380.2	2.95264	1.91923e-06	1.88703	0.00181003	2.90688	7.91229e-06	1.686	0.00907276
101246249	Solyc05g054210.3	-1.00252	0.038438	-1.26167	0.00180578	-1.38995	0.00373185	-1.757	1.18e-05
101246264	Solyc07g053890.3	2.24226	0.000309678	NA	NA	NA	NA	NA	NA
101246265	Solyc07g045010.3	NA	NA	-1.05311	0.0973961	NA	NA	NA	NA
101246280	Solyc01g087180.3	5.58092	1.77881e-07	8.30418	5.21e-17	3.92135	0.00111478	6.72168	2.04e-11
101246287	Solyc10g055610.2	0.849657	0.00798738	1.29581	2.59e-06	1.14673	0.000344872	0.604516	0.0657543
101246296	Solyc02g055370.3	NA	NA	-1.60178	0.0151116	NA	NA	NA	NA
101246300	Solyc11g005800.2	NA	NA	-1.0571	0.00290086	NA	NA	NA	NA
101246301	Solyc02g085830.3	NA	NA	-1.85065	0.00267558	-1.57439	0.0490895	-1.64687	0.0111838
101246306	Solyc02g078380.3	NA	NA	NA	NA	NA	NA	1.74713	0.0601305
101246309	Solyc02g069400.3	0.269469	0.0708674	NA	NA	NA	NA	NA	NA
101246315	Solyc03g005940.3	NA	NA	8.24523	0.000570142	5.84747	0.0748314	7.37174	0.00338072
101246318	Solyc12g013560.2	NA	NA	NA	NA	NA	NA	1.20592	0.0716413
101246327	Solyc12g100130.1	NA	NA	-0.472434	0.0365076	NA	NA	NA	NA
101246333	Solyc03g113190.1	NA	NA	-0.560265	0.0406771	NA	NA	-1.06796	4.66e-05
101246340	Solyc04g064860.1	-1.18925	0.0720037	-0.889608	0.0929	-1.4757	0.0259986	NA	NA
101246341	Solyc04g074960.3	-1.47431	0.0310353	NA	NA	NA	NA	NA	NA
101246341	Solyc04g074950.3	-1.47431	0.0310353	NA	NA	NA	NA	NA	NA
101246347	Solyc05g015520.3	NA	NA	NA	NA	0.498817	0.0518286	0.524678	0.0114568
101246351	Solyc06g048480.3	NA	NA	0.556365	1.9e-05	NA	NA	0.322114	0.0268274
101246352	Solyc06g071210.3	NA	NA	0.69232	0.00459665	NA	NA	0.469384	0.0878116
101246353	Solyc06g066760.3	0.661595	0.0137677	0.501047	0.0383748	NA	NA	0.468785	0.0723556
101246356	Solyc06g083500.3	NA	NA	0.605667	0.0270793	NA	NA	NA	NA
101246359	Solyc07g056400.1	1.37935	0.0804439	NA	NA	1.4897	0.0914874	NA	NA
101246361	Solyc08g005490.3	NA	NA	-0.809454	0.0188315	NA	NA	NA	NA
101246362	Solyc08g006640.3	-0.424574	0.0884917	-0.914714	2.18e-06	NA	NA	-0.57608	0.0071383
101246390	Solyc10g080840.1	2.66429	0.093487	2.92022	0.01861	NA	NA	NA	NA
101246391	Solyc10g084050.2	NA	NA	-0.333955	0.0952455	NA	NA	-0.393316	0.0602967
101246397	Solyc11g012910.2	-0.669598	0.00288751	-1.31422	3.12e-12	-0.551565	0.0296188	-0.596002	0.00479681
101246403	Solyc03g007110.3	-0.578112	0.0475282	NA	NA	NA	NA	NA	NA
101246405	Solyc12g014480.2	NA	NA	0.972655	0.0327447	NA	NA	NA	NA
101246410	Solyc12g095770.2	NA	NA	0.383967	0.0227019	NA	NA	NA	NA
101246417	Solyc04g058090.3	NA	NA	0.316253	0.0514025	NA	NA	NA	NA
101246418	Solyc04g054370.1	NA	NA	NA	NA	NA	NA	0.896139	0.0765469
101246424	Solyc05g005150.1	0.822413	0.0478509	0.757856	0.0347577	NA	NA	NA	NA
101246435	Solyc06g051120.3	NA	NA	0.569798	0.0435786	NA	NA	NA	NA
101246449	Solyc07g064640.3	NA	NA	-0.344314	0.0364619	NA	NA	NA	NA
101246450	Solyc07g062300.3	NA	NA	-0.812615	0.0210553	NA	NA	-0.659492	0.0932607
101246474	Solyc09g091950.1	NA	NA	NA	NA	NA	NA	-1.74161	0.0775705
101246476	Solyc10g007990.3	NA	NA	0.886363	3.04e-06	NA	NA	0.457789	0.0345266
101246486	Solyc01g100450.1	0.789551	0.0282348	0.730835	0.0181521	NA	NA	0.841354	0.00721095
101246497	Solyc02g076710.3	NA	NA	-1.01879	0.0675323	NA	NA	NA	NA
101246498	Solyc02g070530.3	NA	NA	NA	NA	NA	NA	2.96621	0.0395123
101246501	Solyc02g091810.2	NA	NA	NA	NA	NA	NA	-1.90908	0.0809834
101246503	Solyc11g068920.1	-3.0613	0.0845287	NA	NA	NA	NA	NA	NA
101246514	Solyc03g083970.3	NA	NA	-0.743638	0.0220298	NA	NA	NA	NA
101246533	Solyc05g053540.3	NA	NA	-0.69054	5.6e-05	NA	NA	-0.436469	0.0217414
101246540	Solyc06g063040.1	NA	NA	NA	NA	NA	NA	0.968655	0.0832684
101246547	Solyc07g053870.3	0.461573	0.0206282	NA	NA	NA	NA	NA	NA
101246557	Solyc01g009480.3	NA	NA	NA	NA	-2.38029	0.0583421	NA	NA
101246562	Solyc01g079610.3	NA	NA	-0.929315	0.0269069	NA	NA	NA	NA
101246565	Solyc09g072810.3	NA	NA	NA	NA	NA	NA	-2.29316	0.00205269
101246566	Solyc09g089670.3	-0.697584	0.0869176	-0.86733	0.00952876	NA	NA	NA	NA
101246569	Solyc01g100390.3	NA	NA	NA	NA	NA	NA	-2.91143	0.00306623
101246577	Solyc02g031740.3	NA	NA	NA	NA	-1.28356	0.0200033	NA	NA
101246583	Solyc02g088300.3	NA	NA	0.406425	0.039152	NA	NA	NA	NA
101246584	Solyc11g005810.2	NA	NA	0.215288	0.0911709	NA	NA	NA	NA
101246587	Solyc02g083320.3	0.573885	0.0761329	1.18131	2.98e-06	NA	NA	0.869463	0.00124444
101246592	Solyc02g069380.3	NA	NA	0.59039	0.00730298	NA	NA	0.502776	0.0344481
101246598	Solyc03g005980.3	-1.05622	0.0775536	NA	NA	NA	NA	NA	NA
101246605	Solyc12g057140.1	NA	NA	-1.0187	0.0328392	NA	NA	NA	NA
101246607	Solyc12g089190.1	NA	NA	-6.29283	0.0100099	-5.97414	0.0620371	-4.1698	0.0961925
101246611	Solyc03g121400.1	NA	NA	NA	NA	NA	NA	1.63637	0.0741248
101246616	Solyc03g112075.1	NA	NA	NA	NA	NA	NA	-0.342318	0.0666268
101246627	Solyc04g077130.1	-0.998018	0.0167581	-0.726792	0.0526462	NA	NA	NA	NA
101246636	Solyc06g048510.3	NA	NA	0.427247	0.0634087	NA	NA	NA	NA
101246641	Solyc06g084540.3	NA	NA	1.17256	0.000182605	NA	NA	0.776679	0.0250562
101246646	Solyc07g052660.1	NA	NA	-2.87885	0.00397417	NA	NA	NA	NA
101246647	Solyc08g006650.3	NA	NA	NA	NA	NA	NA	0.341819	0.0948568
101246663	Solyc09g083420.3	0.544741	0.0329999	0.835077	6.64e-05	NA	NA	NA	NA
101246672	Solyc01g107380.3	0.407729	0.0478509	0.744188	6.79e-06	NA	NA	NA	NA
101246680	Solyc02g093020.3	-0.728697	0.0175464	NA	NA	-0.91284	0.00342862	-0.920434	0.00055013
101246682	Solyc02g091940.3	0.671459	0.0166321	0.665785	0.00676401	NA	NA	0.574775	0.0294586
101246691	Solyc03g007120.3	NA	NA	-0.318555	0.0805398	NA	NA	NA	NA
101246694	Solyc12g015630.2	3.47615	0.0105046	2.20501	0.0661628	NA	NA	3.20697	0.00950692
101246695	Solyc03g033560.3	0.486966	0.0784992	1.06387	7.41e-07	NA	NA	0.66622	0.00455761
101246701	Solyc12g096820.1	NA	NA	NA	NA	NA	NA	1.91174	0.00545278
101246704	Solyc04g008830.1	NA	NA	-1.79013	0.0248597	NA	NA	NA	NA
101246706	Solyc04g058080.3	-1.30413	0.0513592	NA	NA	NA	NA	NA	NA
101246709	Solyc04g078540.3	NA	NA	-1.31852	0.0138018	NA	NA	-1.2036	0.0364233
101246713	Solyc05g005170.3	NA	NA	-4.15676	0.00152094	NA	NA	NA	NA
101246719	Solyc05g056300.3	NA	NA	-0.254012	0.0570141	NA	NA	-0.266932	0.0732795
101246721	Solyc05g053090.2	0.722681	0.00109606	NA	NA	0.540594	0.0398739	NA	NA
101246728	Solyc06g073520.3	-0.999275	0.00888992	-1.18742	0.000373296	NA	NA	-1.37861	5.33e-05
101246730	Solyc06g068950.3	NA	NA	-1.77263	3.16e-05	NA	NA	-1.61373	0.000263857
101246737	Solyc07g063180.3	-0.754322	0.0929666	-0.661775	0.08725	NA	NA	NA	NA
101246738	Solyc08g013900.3	-2.3456	0.0500845	NA	NA	NA	NA	NA	NA
101246747	Solyc08g077960.3	0.665533	0.0375864	NA	NA	NA	NA	NA	NA
101246751	Solyc09g019970.3	0.461904	0.00749409	0.721999	6.08e-07	0.54282	0.00198582	0.35993	0.0290769
101246758	Solyc01g088610.3	-0.784269	0.00881376	-0.628938	0.0192644	NA	NA	NA	NA
101246759	Solyc09g082190.1	NA	NA	-0.834808	0.0677726	NA	NA	-1.42624	0.00151176
101246763	Solyc01g102610.3	NA	NA	2.0737	0.0457803	NA	NA	NA	NA
101246764	Solyc12g010930.2	NA	NA	-0.398315	0.0585336	NA	NA	NA	NA
101246764	Solyc02g086240.3	NA	NA	-0.398315	0.0585336	NA	NA	NA	NA
101246767	Solyc10g006140.3	NA	NA	0.587131	0.035395	NA	NA	NA	NA
101246768	Solyc01g104780.3	NA	NA	-2.06224	0.0172677	NA	NA	NA	NA
101246786	Solyc02g071980.3	NA	NA	0.834425	4.94e-05	NA	NA	0.794322	0.000170119
101246792	Solyc11g066860.2	NA	NA	1.20408	0.0368013	NA	NA	1.47113	0.0131465
101246796	Solyc12g005790.2	-3.22635	0.00798738	-5.19151	6.42e-07	NA	NA	-5.5488	1.24e-07
101246807	Solyc12g055990.2	NA	NA	-0.891179	0.0137658	-0.816294	0.0931834	-1.42547	5.53e-05
101246808	Solyc03g097640.3	NA	NA	-0.512749	0.0364916	NA	NA	NA	NA
101246810	Solyc03g120330.1	NA	NA	NA	NA	NA	NA	-2.0089	0.00107894
101246811	Solyc12g095760.2	NA	NA	-0.570168	0.0252163	NA	NA	NA	NA
101246812	Solyc03g116890.3	-2.99919	0.0252946	NA	NA	NA	NA	NA	NA
101246823	Solyc05g015530.3	NA	NA	NA	NA	NA	NA	0.779567	0.00932083
101246827	Solyc06g005140.3	NA	NA	NA	NA	NA	NA	-0.603517	0.0227015
101246828	Solyc06g007360.3	NA	NA	0.386293	0.0149265	NA	NA	0.345967	0.0433115
101246830	Solyc06g053480.3	-0.515098	0.0717045	NA	NA	NA	NA	NA	NA
101246832	Solyc06g063340.3	NA	NA	-0.825148	0.0947638	NA	NA	NA	NA
101246833	Solyc06g061000.3	NA	NA	1.02334	2.51e-08	NA	NA	0.796843	3.83e-05
101246840	Solyc07g044990.3	NA	NA	1.57346	1.96e-07	NA	NA	1.37455	1.08e-05
101246841	Solyc07g042230.1	3.31533	0.0161481	3.62155	0.00196091	2.69948	0.0956474	4.43443	0.000144696
101246844	Solyc08g005520.3	NA	NA	NA	NA	NA	NA	0.550721	0.0362472
101246856	Solyc01g057900.3	NA	NA	0.233949	0.0352429	NA	NA	NA	NA
101246862	Solyc09g066340.1	NA	NA	NA	NA	NA	NA	-5.92291	0.0481748
101246863	Solyc01g087210.3	NA	NA	-1.04543	9.63e-05	NA	NA	-0.725229	0.0132983
101246864	Solyc09g072800.3	NA	NA	-1.16179	0.0172944	NA	NA	NA	NA
101246884	Solyc11g005820.1	NA	NA	-4.48173	7.21e-09	NA	NA	-1.89464	0.03539
101246887	Solyc11g012920.2	NA	NA	NA	NA	NA	NA	-0.262008	0.0958111
101246901	Solyc03g097190.3	NA	NA	-0.710635	0.0507342	NA	NA	-0.974908	0.00782977
101246903	Solyc03g104810.3	NA	NA	0.593643	0.000122543	NA	NA	NA	NA
101246909	Solyc03g113150.3	-2.52068	0.0241931	NA	NA	NA	NA	NA	NA
101246910	Solyc03g112060.3	NA	NA	NA	NA	NA	NA	-1.58208	0.039174
101246914	Solyc04g005910.3	NA	NA	1.09326	0.0122193	NA	NA	NA	NA
101246918	Solyc04g050480.3	NA	NA	-0.872188	7.7e-05	NA	NA	NA	NA
101246921	Solyc04g077140.3	-1.89211	0.0929666	-1.90178	0.0441284	NA	NA	NA	NA
101246923	Solyc04g080990.2	-2.88512	0.00908749	NA	NA	NA	NA	-3.43203	0.000518026
101246932	Solyc06g076270.3	NA	NA	1.75905	7.04e-05	NA	NA	NA	NA
101246938	Solyc07g008160.3	NA	NA	0.299619	0.0494934	NA	NA	NA	NA
101246944	Solyc08g006660.1	NA	NA	-0.609792	0.0752236	NA	NA	NA	NA
101246947	Solyc08g066180.3	0.473232	0.0581276	-0.503717	0.0171298	NA	NA	NA	NA
101246948	Solyc08g081520.1	NA	NA	1.80171	0.000731604	1.47302	0.0245184	NA	NA
101246949	Solyc08g076585.1	NA	NA	-0.461516	0.0638315	NA	NA	NA	NA
101246954	Solyc09g007790.1	2.45283	8.27066e-07	2.53413	4.11e-08	1.43655	0.0184939	1.81944	0.00020867
101246955	Solyc09g005700.3	-0.578844	0.0264184	-1.00766	2.09e-06	NA	NA	-0.811149	0.000282281
101246964	Solyc09g091010.3	NA	NA	NA	NA	NA	NA	-0.986843	0.034188
101246967	Solyc10g009070.3	0.570367	0.00260912	0.370365	0.0356122	NA	NA	NA	NA
101246968	Solyc01g104910.3	NA	NA	-1.43202	0.0816227	NA	NA	-2.30372	0.00437587
101246976	Solyc10g078580.1	-1.79295	0.0673525	-2.5204	0.00169213	NA	NA	NA	NA
101246982	Solyc02g091930.3	1.12204	0.0558885	0.866236	0.0944418	NA	NA	NA	NA
101246998	Solyc03g044220.1	NA	NA	-0.58882	0.0632458	NA	NA	-0.815851	0.0106044
101247011	Solyc04g054310.3	NA	NA	-1.21405	4.75e-07	-0.594381	0.0824507	-0.632218	0.0196486
101247013	Solyc04g079820.3	NA	NA	2.41044	0.00430647	NA	NA	NA	NA
101247014	Solyc04g076480.3	NA	NA	NA	NA	NA	NA	-1.08607	0.00644557
101247017	Solyc05g010180.3	NA	NA	-3.6149	0.0687398	NA	NA	NA	NA
101247018	Solyc05g013750.3	-0.843644	0.0691644	NA	NA	NA	NA	-1.00225	0.0135047
101247024	Solyc05g051900.3	2.39755	0.0891452	NA	NA	NA	NA	2.25601	0.0787013
101247025	Solyc05g050570.3	NA	NA	NA	NA	NA	NA	-0.703374	0.0753803
101247026	Solyc05g044630.3	NA	NA	NA	NA	NA	NA	2.70842	0.0102614
101247028	Solyc06g010250.3	NA	NA	NA	NA	NA	NA	2.2098	0.0664763
101247035	Solyc06g082460.1	NA	NA	NA	NA	NA	NA	-0.955909	0.0639842
101247047	Solyc08g062220.3	NA	NA	NA	NA	-4.10654	0.0173747	-4.59607	0.00117085
101247050	Solyc08g080270.3	NA	NA	NA	NA	NA	NA	-1.65993	0.0787196
101247054	Solyc01g008100.3	NA	NA	-0.683652	0.000135307	NA	NA	NA	NA
101247056	Solyc09g014750.1	7.14325	1.40727e-06	7.3723	9e-05	5.00665	0.00104689	6.04483	0.000941407
101247060	Solyc09g055230.3	0.541192	0.0610368	0.608657	0.0117397	NA	NA	0.458241	0.0887632
101247061	Solyc01g067290.2	NA	NA	-1.35993	0.000386379	-0.983805	0.0566118	-1.03079	0.0154713
101247078	Solyc10g050880.1	-2.90589	0.0195684	-2.78758	0.00890727	-3.91011	0.0010322	-2.89128	0.00633394
101247087	Solyc11g011840.2	1.15784	1.65404e-06	1.47046	3.42e-11	1.18727	3.21155e-06	1.07441	3.84e-06
101247093	Solyc02g070510.3	-0.365675	0.0993918	-0.390803	0.0343572	NA	NA	NA	NA
101247097	Solyc11g065660.2	NA	NA	-0.517586	0.0573561	NA	NA	NA	NA
101247100	Solyc11g068940.1	-2.0135	0.089866	NA	NA	NA	NA	NA	NA
101247110	Solyc12g040790.2	NA	NA	-2.57399	0.00545744	NA	NA	-2.53457	0.00915334
101247112	Solyc03g082440.1	NA	NA	-0.517825	0.0229345	NA	NA	NA	NA
101247116	Solyc03g120310.3	NA	NA	-0.957785	0.00253145	NA	NA	-0.847337	0.0120328
101247118	Solyc03g116880.3	0.431631	0.0867752	NA	NA	0.4971	0.0699547	NA	NA
101247122	Solyc03g110860.3	0.758024	0.0509592	0.609668	0.0732826	NA	NA	0.911053	0.00731981
101247130	Solyc06g034370.1	NA	NA	NA	NA	NA	NA	1.44365	0.010673
101247133	Solyc06g060970.2	4.21487	0.00539147	11.6798	9.59e-21	4.156	0.0115808	8.1614	2.04e-10
101247139	Solyc07g049210.3	NA	NA	NA	NA	-0.531736	0.0726038	NA	NA
101247149	Solyc01g009430.3	NA	NA	NA	NA	-2.03657	0.0221299	NA	NA
101247151	Solyc09g010630.3	NA	NA	0.380335	0.0372975	NA	NA	NA	NA
101247159	Solyc09g066350.1	NA	NA	NA	NA	-5.77745	0.076331	NA	NA
101247160	Solyc01g087230.3	NA	NA	0.333691	0.0295234	NA	NA	NA	NA
101247165	Solyc01g100410.3	NA	NA	NA	NA	NA	NA	0.691149	0.0129993
101247173	Solyc10g076510.2	NA	NA	-2.40178	8.52e-08	-1.17962	0.0608325	-0.937162	0.0798784
101247176	Solyc10g086530.1	NA	NA	-1.71597	0.00282029	NA	NA	-1.13365	0.072919
101247180	Solyc11g005840.2	NA	NA	NA	NA	NA	NA	-1.8791	0.0948751
101247181	Solyc02g082090.3	NA	NA	-3.16827	0.0218749	NA	NA	NA	NA
101247182	Solyc11g012930.2	NA	NA	-2.39013	8.86e-05	NA	NA	-2.12782	0.000834464
101247199	Solyc03g123580.3	NA	NA	NA	NA	NA	NA	-1.6874	0.00288577
101247202	Solyc03g113140.3	NA	NA	0.481543	0.0177293	NA	NA	0.486228	0.0231972
101247205	Solyc04g015570.3	NA	NA	0.357593	0.0513757	NA	NA	NA	NA
101247207	Solyc04g007060.3	NA	NA	NA	NA	NA	NA	-0.931094	0.05969
101247213	Solyc04g077150.3	NA	NA	-1.42078	1.4e-08	NA	NA	NA	NA
101247215	Solyc04g082950.3	NA	NA	-1.91991	0.000670243	NA	NA	NA	NA
101247216	Solyc04g081080.1	NA	NA	-1.64404	0.0189085	NA	NA	NA	NA
101247223	Solyc06g008600.3	NA	NA	0.593786	0.00360087	NA	NA	0.628255	0.00259606
101247228	Solyc06g071170.3	NA	NA	0.554434	0.0104229	NA	NA	NA	NA
101247238	Solyc08g006670.3	NA	NA	0.909217	0.00016058	NA	NA	0.709094	0.00602629
101247252	Solyc09g059220.1	NA	NA	NA	NA	NA	NA	4.92134	0.061761
101247253	Solyc01g073680.3	NA	NA	1.17954	0.0483752	NA	NA	1.1432	0.076749
101247257	Solyc09g084460.3	NA	NA	-3.67841	0.0231763	NA	NA	NA	NA
101247259	Solyc01g095360.2	NA	NA	-1.45264	0.0429546	NA	NA	NA	NA
101247264	Solyc10g007960.1	NA	NA	-3.12639	0.0172344	NA	NA	NA	NA
101247272	Solyc10g078590.2	NA	NA	NA	NA	NA	NA	0.795544	0.0813334
101247280	Solyc02g083310.3	NA	NA	NA	NA	NA	NA	1.45656	0.038408
101247304	Solyc03g093940.2	-4.61392	0.0939916	NA	NA	-4.95599	0.0758861	-6.39197	0.00499347
101247309	Solyc04g014210.3	NA	NA	0.694298	0.0230602	NA	NA	NA	NA
101247310	Solyc04g008810.3	NA	NA	-1.12992	0.00146318	NA	NA	NA	NA
101247314	Solyc04g075000.1	NA	NA	-1.15544	0.0223716	NA	NA	NA	NA
101247315	Solyc04g078590.3	NA	NA	-2.48849	0.0168462	NA	NA	NA	NA
101247325	Solyc05g053040.3	NA	NA	0.48822	0.00261437	NA	NA	0.515367	0.00205431
101247327	Solyc05g050560.1	NA	NA	NA	NA	NA	NA	0.686479	0.0640081
101247333	Solyc06g072280.3	NA	NA	-0.427987	0.0532361	NA	NA	NA	NA
101247341	Solyc07g044960.1	NA	NA	-1.50741	0.0339901	NA	NA	NA	NA
101247356	Solyc08g075210.2	-1.70535	0.0646167	-4.27736	3.71e-07	NA	NA	-5.04564	4.94e-10
101247357	Solyc01g006620.3	NA	NA	1.55476	0.00764222	NA	NA	1.11394	0.0876373
101247363	Solyc01g067300.3	1.65199	0.000677189	1.8754	1.47e-05	NA	NA	2.07261	2.25e-06
101247368	Solyc01g091030.3	NA	NA	NA	NA	NA	NA	-2.76237	0.00244661
101247370	Solyc09g092100.3	NA	NA	NA	NA	NA	NA	-0.495255	0.0117681
101247371	Solyc10g006760.3	NA	NA	NA	NA	NA	NA	0.500544	0.0326705
101247376	Solyc01g111830.3	-0.912122	0.0652822	-1.35784	0.000744614	NA	NA	NA	NA
101247383	Solyc02g085790.3	NA	NA	-0.407015	0.0293021	NA	NA	NA	NA
101247387	Solyc11g011880.2	NA	NA	NA	NA	NA	NA	-1.468	0.0233415
101247394	Solyc02g067040.3	NA	NA	NA	NA	-0.693498	0.0926102	-0.620843	0.0645662
101247401	Solyc03g006000.3	NA	NA	0.525649	0.0065111	NA	NA	NA	NA
101247403	Solyc12g010350.2	NA	NA	-0.737362	0.0269104	NA	NA	NA	NA
101247403	Solyc07g005050.3	NA	NA	-0.737362	0.0269104	NA	NA	NA	NA
101247435	Solyc06g076260.3	NA	NA	-0.820937	0.00661815	NA	NA	NA	NA
101247444	Solyc07g063430.3	0.614685	0.0180263	0.819753	0.00017436	NA	NA	0.494725	0.0448084
101247449	Solyc08g076730.3	NA	NA	NA	NA	NA	NA	-1.22558	0.0482525
101247450	Solyc08g074290.3	NA	NA	0.404562	0.000466391	NA	NA	NA	NA
101247459	Solyc01g079650.3	2.07757	1.16182e-05	2.13989	1.17e-06	1.68673	0.00141065	1.19031	0.0156643
101247461	Solyc09g066360.1	-3.73619	0.0775536	NA	NA	NA	NA	NA	NA
101247462	Solyc01g087240.3	NA	NA	1.07534	0.00649394	NA	NA	0.828133	0.0572287
101247469	Solyc10g005140.1	NA	NA	NA	NA	NA	NA	2.44917	0.0648231
101247481	Solyc02g093930.3	NA	NA	0.231955	0.0485612	NA	NA	NA	NA
101247484	Solyc10g083900.2	-6.43279	0.0720842	NA	NA	NA	NA	NA	NA
101247486	Solyc02g082080.1	NA	NA	1.00095	0.0143303	NA	NA	1.17201	0.00509443
101247487	Solyc11g012940.2	NA	NA	-0.514902	0.0642829	NA	NA	NA	NA
101247488	Solyc11g019910.1	NA	NA	-3.65182	4.53e-08	NA	NA	NA	NA
101247490	Solyc11g011860.1	NA	NA	NA	NA	NA	NA	-1.02202	0.0763038
101247496	Solyc03g019650.3	NA	NA	0.559005	0.04556	NA	NA	0.815886	0.00363921
101247497	Solyc12g013690.2	NA	NA	-1.8894	0.0187712	-1.87352	0.0785191	NA	NA
101247504	Solyc12g089240.2	1.6064	0.0469026	2.63101	6.11e-05	NA	NA	NA	NA
101247505	Solyc12g100090.1	NA	NA	-4.19786	0.0228712	NA	NA	-3.97215	0.0327603
101247510	Solyc03g113130.3	NA	NA	NA	NA	NA	NA	2.46576	1.45e-08
101247511	Solyc03g112040.1	NA	NA	NA	NA	NA	NA	-2.16969	0.00269872
101247522	Solyc04g081100.3	NA	NA	NA	NA	NA	NA	-0.417608	0.0729713
101247531	Solyc06g048540.3	NA	NA	NA	NA	NA	NA	-0.359805	0.0560785
101247532	Solyc06g051200.3	-0.443584	0.0731249	-1.02635	6.11e-08	-0.744011	0.00126844	-0.388427	0.091242
101247540	Solyc07g052620.1	3.91652	0.00184164	4.22386	0.000209419	2.72535	0.071627	4.09123	0.000478892
101247542	Solyc08g006680.3	NA	NA	-0.538215	0.0131972	NA	NA	NA	NA
101247556	Solyc01g080690.3	NA	NA	0.300946	0.0942455	NA	NA	NA	NA
101247557	Solyc09g084450.3	NA	NA	-4.3563	0.0319826	NA	NA	NA	NA
101247558	Solyc01g095020.3	NA	NA	0.541501	0.000214881	NA	NA	NA	NA
101247564	Solyc01g103850.3	0.325203	0.0899902	0.478596	0.00194584	NA	NA	NA	NA
101247574	Solyc10g086330.2	NA	NA	-0.728259	0.00754104	NA	NA	NA	NA
101247578	Solyc11g007200.2	NA	NA	1.26311	0.030336	1.43743	0.0530167	NA	NA
101247581	Solyc11g027870.2	-0.443954	0.0722076	NA	NA	NA	NA	NA	NA
101247584	Solyc11g071230.2	NA	NA	-0.665677	0.0868243	NA	NA	-1.43227	9.93e-05
101247598	Solyc12g096780.2	NA	NA	-2.93074	0.0920856	NA	NA	NA	NA
101247609	Solyc04g054260.3	NA	NA	NA	NA	-1.78399	0.0493616	NA	NA
101247613	Solyc04g078600.3	NA	NA	1.77759	2.98e-13	0.741782	0.0264246	1.64006	5.9e-11
101247620	Solyc05g053020.3	-1.07608	0.0929147	NA	NA	NA	NA	-2.09474	6.59e-05
101247632	Solyc07g052670.3	NA	NA	NA	NA	NA	NA	-1.85747	0.0105067
101247633	Solyc07g044930.3	NA	NA	-0.684617	0.0128501	NA	NA	NA	NA
101247637	Solyc07g062220.3	1.96328	0.000120111	1.69894	0.000161516	NA	NA	1.57306	0.000509857
101247638	Solyc07g062820.1	NA	NA	NA	NA	-0.915503	0.0917665	-0.766952	0.0837629
101247640	Solyc08g013940.3	NA	NA	-1.782	0.00366562	NA	NA	NA	NA
101247647	Solyc08g077900.3	NA	NA	4.21393	3.78e-06	NA	NA	NA	NA
101247659	Solyc09g082230.1	-2.1754	0.0797801	NA	NA	NA	NA	-1.93766	0.0887399
101247661	Solyc09g092340.3	NA	NA	-1.08743	0.0045864	NA	NA	NA	NA
101247678	Solyc02g085780.3	NA	NA	-0.649891	0.00174416	NA	NA	-0.645477	0.00275143
101247681	Solyc11g010660.2	NA	NA	0.85409	0.00117553	NA	NA	NA	NA
101247686	Solyc02g076680.3	NA	NA	-1.6369	0.0865012	NA	NA	NA	NA
101247691	Solyc11g065670.1	NA	NA	-0.617993	0.0190679	NA	NA	NA	NA
101247691	Solyc11g069440.1	NA	NA	-0.617993	0.0190679	NA	NA	NA	NA
101247706	Solyc03g123560.3	-1.79183	0.0939423	NA	NA	-2.10115	0.0696456	NA	NA
101247707	Solyc03g120290.3	NA	NA	NA	NA	NA	NA	-1.29025	0.00900118
101247715	Solyc04g050240.3	NA	NA	-0.297983	0.0235824	NA	NA	-0.360032	0.00777358
101247727	Solyc06g071160.3	NA	NA	NA	NA	NA	NA	-0.867212	0.0136239
101247728	Solyc06g060940.2	0.83721	0.00755355	0.614275	0.0318958	NA	NA	NA	NA
101247744	Solyc09g011320.3	NA	NA	0.601645	0.0113548	NA	NA	NA	NA
101247757	Solyc01g100430.3	-0.632499	0.0645807	NA	NA	NA	NA	NA	NA
101247758	Solyc01g102670.3	0.386175	0.0213354	0.841063	6.64e-10	0.330523	0.0907641	0.321362	0.0392224
101247772	Solyc10g086410.3	NA	NA	1.20248	0.00013197	0.758805	0.0846001	NA	NA
101247773	Solyc02g092990.1	NA	NA	NA	NA	NA	NA	1.00628	0.0574363
101247776	Solyc11g005880.2	NA	NA	-0.865068	0.000964937	NA	NA	NA	NA
101247777	Solyc02g082070.3	1.23963	0.00565901	0.887603	0.0307151	NA	NA	0.763819	0.0910945
101247779	Solyc11g019920.2	NA	NA	-0.612429	0.0547817	NA	NA	NA	NA
101247787	Solyc03g007150.3	-0.682	0.0380284	NA	NA	NA	NA	NA	NA
101247796	Solyc03g083870.3	NA	NA	NA	NA	3.20762	0.0113968	NA	NA
101247800	Solyc12g100080.1	NA	NA	NA	NA	2.86251	0.0851987	NA	NA
101247812	Solyc04g057980.3	NA	NA	NA	NA	NA	NA	-2.0947	0.0316189
101247820	Solyc05g006570.1	NA	NA	-1.90737	0.0056051	NA	NA	-1.33628	0.0882302
101247822	Solyc05g013780.2	NA	NA	NA	NA	NA	NA	-0.250118	0.0807649
101247828	Solyc06g048570.3	NA	NA	NA	NA	NA	NA	-1.43957	0.0607039
101247830	Solyc06g066680.3	NA	NA	3.61877	0.0019789	NA	NA	3.23468	0.00725386
101247836	Solyc07g008190.3	0.434454	0.0934868	0.683211	0.000962442	NA	NA	0.419712	0.0739609
101247839	Solyc07g055080.3	NA	NA	-1.16675	0.000332317	NA	NA	-0.955224	0.00595464
101247848	Solyc09g010060.3	NA	NA	-1.15448	0.0452474	NA	NA	NA	NA
101247851	Solyc01g057830.3	NA	NA	-0.9352	0.000603514	NA	NA	NA	NA
101247858	Solyc01g094930.3	-0.339774	0.0391324	NA	NA	NA	NA	NA	NA
101247860	Solyc09g091050.3	NA	NA	0.861287	0.0179283	NA	NA	NA	NA
101247861	Solyc01g099350.3	NA	NA	-0.649863	0.0145061	NA	NA	NA	NA
101247864	Solyc01g103890.3	0.401811	0.0349693	NA	NA	NA	NA	NA	NA
101247865	Solyc01g105920.3	NA	NA	-2.68932	0.0116665	NA	NA	NA	NA
101247869	Solyc10g047000.2	NA	NA	0.524182	0.000592169	NA	NA	0.371185	0.0266811
101247870	Solyc01g106130.1	NA	NA	NA	NA	NA	NA	-3.74638	0.03294
101247871	Solyc02g031840.3	0.485251	0.0704881	0.422818	0.0687409	NA	NA	NA	NA
101247873	Solyc10g084120.2	NA	NA	NA	NA	2.00892	0.0113968	NA	NA
101247878	Solyc02g087030.1	NA	NA	-0.764476	0.000297533	NA	NA	NA	NA
101247880	Solyc02g083280.3	2.5958	0.0352691	NA	NA	NA	NA	2.17232	0.060434
101247881	Solyc02g079400.3	NA	NA	0.382834	0.006969	NA	NA	0.335239	0.0278582
101247893	Solyc03g063690.1	NA	NA	-0.844068	0.00390479	NA	NA	-0.637897	0.0559364
101247899	Solyc03g094000.3	NA	NA	NA	NA	5.10495	0.0346097	NA	NA
101247909	Solyc04g076010.3	1.30748	0.0673393	1.14633	0.0630321	NA	NA	NA	NA
101247914	Solyc05g009030.3	NA	NA	-0.782143	0.00277067	NA	NA	-0.72218	0.00872443
101247917	Solyc05g015910.1	NA	NA	6.05998	0.0069136	NA	NA	NA	NA
101247920	Solyc05g053010.1	NA	NA	NA	NA	NA	NA	-1.5865	0.000947312
101247921	Solyc05g051870.3	NA	NA	-1.86057	0.00122594	NA	NA	NA	NA
101247928	Solyc06g072250.3	-0.720042	0.0154064	NA	NA	NA	NA	NA	NA
101247934	Solyc07g053830.3	NA	NA	NA	NA	-0.529989	0.0881268	NA	NA
101247936	Solyc07g042170.3	NA	NA	NA	NA	NA	NA	1.19436	0.0672514
101247945	Solyc08g062330.3	-0.75632	0.0637129	NA	NA	NA	NA	-0.7308	0.0497005
101247949	Solyc08g079050.2	NA	NA	-1.54936	0.067798	NA	NA	NA	NA
101247951	Solyc01g010880.3	NA	NA	NA	NA	NA	NA	-0.415906	0.0775705
101247969	Solyc10g050850.2	NA	NA	0.754398	0.00158681	NA	NA	NA	NA
101247974	Solyc10g081900.2	NA	NA	0.660611	0.00531747	NA	NA	NA	NA
101247975	Solyc02g089360.3	0.41625	0.0231261	0.350779	0.0295209	NA	NA	NA	NA
101247978	Solyc02g080900.3	NA	NA	-0.773068	0.0764713	NA	NA	NA	NA
101247990	Solyc12g040860.2	-3.37522	0.069216	-5.30453	0.000370455	NA	NA	NA	NA
101247994	Solyc12g042730.1	NA	NA	NA	NA	NA	NA	2.21908	4.85e-05
101247997	Solyc03g123550.1	NA	NA	NA	NA	NA	NA	-2.3283	0.00676757
101247998	Solyc12g098990.2	NA	NA	NA	NA	NA	NA	-0.609851	0.0252367
101248003	Solyc03g115860.3	NA	NA	0.64177	0.0149215	NA	NA	0.96123	0.0002201
101248009	Solyc05g007880.3	NA	NA	1.18435	0.0314716	NA	NA	NA	NA
101248013	Solyc06g007460.3	2.94845	0.00809352	2.36839	0.00190092	NA	NA	4.04314	2.2e-06
101248017	Solyc06g071140.3	NA	NA	0.41102	0.0843222	NA	NA	NA	NA
101248025	Solyc07g065710.3	NA	NA	0.41133	0.00951682	NA	NA	0.378119	0.0257131
101248026	Solyc07g063410.3	3.14709	0.00110725	3.32729	0.000114047	2.18178	0.0634709	2.65088	0.00385904
101248036	Solyc09g008840.3	NA	NA	-1.42462	0.0241909	NA	NA	NA	NA
101248048	Solyc09g089850.3	NA	NA	NA	NA	NA	NA	0.550822	0.0735842
101248051	Solyc01g100500.3	NA	NA	0.303703	0.0410073	NA	NA	NA	NA
101248066	Solyc11g005900.2	NA	NA	NA	NA	-0.378307	0.0699142	NA	NA
101248067	Solyc02g082060.2	2.13759	0.0490043	1.96058	0.036477	NA	NA	NA	NA
101248072	Solyc02g062390.3	NA	NA	2.97366	0.00976665	NA	NA	NA	NA
101248075	Solyc03g007170.3	NA	NA	-0.660483	0.0693817	NA	NA	-0.678674	0.0826392
101248078	Solyc03g019670.3	NA	NA	-1.95698	0.00915086	NA	NA	NA	NA
101248091	Solyc04g015520.3	1.87637	0.0178125	1.56966	0.0250029	NA	NA	NA	NA
101248094	Solyc04g005630.3	NA	NA	NA	NA	NA	NA	-0.451473	0.0430508
101248097	Solyc04g077220.3	NA	NA	1.03119	0.0093397	NA	NA	0.865373	0.044571
101248102	Solyc05g006580.3	NA	NA	0.360422	0.0825426	NA	NA	NA	NA
101248108	Solyc06g034290.3	NA	NA	1.8293	0.000163899	NA	NA	1.38251	0.00782749
101248110	Solyc06g048590.3	NA	NA	-0.728043	0.00846406	NA	NA	-0.654671	0.0293746
101248117	Solyc06g083430.1	NA	NA	NA	NA	NA	NA	-0.611977	0.00754799
101248119	Solyc07g056310.3	NA	NA	-0.889172	0.0864505	NA	NA	NA	NA
101248124	Solyc08g067630.3	2.05729	0.0130476	2.34109	0.00106914	NA	NA	1.58854	0.044571
101248128	Solyc01g006050.2	NA	NA	1.97857	0.0647034	NA	NA	NA	NA
101248129	Solyc09g010050.1	NA	NA	NA	NA	-1.05968	0.0995036	-1.22517	0.0116077
101248131	Solyc01g067280.3	0.946656	0.00278997	0.799938	0.00542811	0.722844	0.0532142	0.754658	0.0127258
101248132	Solyc09g064630.3	NA	NA	-0.7854	0.0696746	NA	NA	-1.0043	0.0240891
101248133	Solyc01g073710.2	1.69999	8.44871e-10	1.464	2.82e-08	1.30442	1.80528e-05	1.37038	4.22e-07
101248135	Solyc01g080750.3	NA	NA	-1.51617	0.00437319	NA	NA	NA	NA
101248137	Solyc01g088660.3	NA	NA	NA	NA	NA	NA	-0.796737	0.0868721
101248140	Solyc01g095430.3	NA	NA	NA	NA	NA	NA	0.958513	0.00541243
101248144	Solyc10g009020.3	1.38775	0.00809352	1.3158	0.00454933	NA	NA	1.18548	0.0162547
101248146	Solyc01g104560.3	0.253811	0.0913944	0.467459	7.28e-05	NA	NA	NA	NA
101248153	Solyc10g084140.2	0.430383	0.0772939	0.711525	0.000248965	NA	NA	0.413903	0.0614763
101248160	Solyc11g011910.2	NA	NA	NA	NA	NA	NA	0.203585	0.0910945
101248166	Solyc02g067010.3	NA	NA	-0.76818	0.0887667	NA	NA	NA	NA
101248167	Solyc11g066900.2	NA	NA	-0.867024	2.12e-06	NA	NA	-0.669207	0.000618396
101248168	Solyc02g087520.3	NA	NA	2.29945	1.48e-05	NA	NA	NA	NA
101248172	Solyc12g005850.2	NA	NA	-0.642761	0.0981704	-1.16003	0.00857458	-0.690487	0.0938914
101248174	Solyc03g025910.3	NA	NA	-0.330374	0.0731965	NA	NA	NA	NA
101248184	Solyc03g117950.3	NA	NA	0.352239	0.0802884	NA	NA	NA	NA
101248189	Solyc04g054190.3	1.04456	0.00503333	NA	NA	0.773906	0.086955	NA	NA
101248191	Solyc04g076020.3	NA	NA	0.417054	0.0752905	NA	NA	NA	NA
101248192	Solyc04g078620.3	NA	NA	0.441282	0.0877496	NA	NA	NA	NA
101248198	Solyc05g015920.3	0.475286	0.049456	0.404028	0.0555879	NA	NA	NA	NA
101248201	Solyc05g053000.1	NA	NA	0.833672	0.0514556	NA	NA	1.53469	0.000201892
101248202	Solyc05g051860.3	NA	NA	NA	NA	NA	NA	-1.5152	0.00877365
101248209	Solyc05g054610.1	NA	NA	-1.66182	0.0235824	NA	NA	NA	NA
101248209	Solyc06g072240.1	NA	NA	-1.66182	0.0235824	NA	NA	NA	NA
101248209	Solyc06g005420.1	NA	NA	-1.66182	0.0235824	NA	NA	NA	NA
101248209	Solyc11g072860.2	NA	NA	-1.66182	0.0235824	NA	NA	NA	NA
101248209	Solyc04g011390.1	NA	NA	-1.66182	0.0235824	NA	NA	NA	NA
101248209	Solyc06g005430.1	NA	NA	-1.66182	0.0235824	NA	NA	NA	NA
101248209	Solyc06g075930.1	NA	NA	-1.66182	0.0235824	NA	NA	NA	NA
101248209	Solyc06g075960.1	NA	NA	-1.66182	0.0235824	NA	NA	NA	NA
101248209	Solyc06g075830.2	NA	NA	-1.66182	0.0235824	NA	NA	NA	NA
101248211	Solyc06g072520.2	NA	NA	4.25773	0.0114852	NA	NA	NA	NA
101248226	Solyc08g079040.1	NA	NA	-1.10853	6.36e-05	NA	NA	NA	NA
101248229	Solyc01g010860.3	NA	NA	0.398298	0.07778	NA	NA	NA	NA
101248235	Solyc01g087290.3	NA	NA	0.511236	0.0369236	NA	NA	NA	NA
101248254	Solyc02g089350.3	-3.01968	0.0143361	-5.13555	6.42e-07	NA	NA	-2.2074	0.0730405
101248257	Solyc02g084620.3	0.487129	0.0146924	0.613539	0.000306178	NA	NA	NA	NA
101248277	Solyc03g095180.3	NA	NA	-0.866736	0.00937356	NA	NA	-0.97612	0.00524502
101248279	Solyc03g123540.3	NA	NA	5.00345	4.42e-07	3.35463	0.00638915	2.61041	0.0179131
101248290	Solyc04g057960.3	0.510162	0.0418596	0.623397	0.00298612	NA	NA	0.547474	0.0140799
101248295	Solyc05g012510.3	NA	NA	-1.01241	0.00855025	NA	NA	-1.55026	5.03e-05
101248296	Solyc05g015640.3	0.791575	0.0577167	0.79169	0.025876	NA	NA	NA	NA
101248300	Solyc05g054150.3	0.524607	0.0110143	0.562038	0.00180914	0.454928	0.0548455	0.775608	1.23e-05
101248302	Solyc06g007470.3	NA	NA	NA	NA	NA	NA	0.533824	0.0777549
101248310	Solyc07g006960.3	-0.320319	0.0437436	-0.46504	0.000370371	NA	NA	-0.34369	0.0172104
101248311	Solyc07g009490.3	NA	NA	NA	NA	NA	NA	0.327626	0.0398192
101248335	Solyc01g103920.3	NA	NA	3.90878	0.000141089	NA	NA	3.14511	0.00422571
101248341	Solyc02g005210.3	NA	NA	1.00104	1.43e-05	NA	NA	1.00032	2.19e-05
101248351	Solyc02g082040.3	NA	NA	-2.18367	0.00792716	NA	NA	NA	NA
101248354	Solyc02g068100.3	NA	NA	0.302407	0.037473	NA	NA	NA	NA
101248357	Solyc02g082050.3	NA	NA	1.19239	0.0997967	NA	NA	NA	NA
101248359	Solyc03g007180.1	NA	NA	-1.53862	0.00178611	NA	NA	-1.35541	0.0095923
101248362	Solyc03g019660.3	NA	NA	-2.7207	0.00486395	-3.40621	0.0158885	NA	NA
101248367	Solyc03g083770.1	-3.18722	0.00353009	-4.28037	4.28e-06	NA	NA	NA	NA
101248372	Solyc12g096760.2	NA	NA	-0.821047	0.00446841	NA	NA	-0.575434	0.0753921
101248374	Solyc03g111973.1	NA	NA	1.08483	0.0465175	NA	NA	NA	NA
101248377	Solyc04g008770.3	NA	NA	NA	NA	0.522987	0.0732437	NA	NA
101248379	Solyc04g009600.3	-0.709443	0.00655524	NA	NA	NA	NA	NA	NA
101248382	Solyc04g071650.3	NA	NA	-1.59569	0.000942695	NA	NA	-1.04599	0.0531741
101248386	Solyc04g081350.3	NA	NA	-1.02206	0.0865919	NA	NA	NA	NA
101248401	Solyc06g063100.3	NA	NA	NA	NA	NA	NA	0.571561	0.00607031
101248403	Solyc06g084470.3	NA	NA	-1.11776	0.00959042	NA	NA	NA	NA
101248405	Solyc07g008230.1	-4.97905	8.32888e-07	-3.86485	7.55e-05	-3.18004	0.00603002	-6.21153	2.19e-10
101248407	Solyc07g055060.3	1.23957	0.00739462	0.951989	0.022812	NA	NA	NA	NA
101248413	Solyc09g014580.3	NA	NA	-3.98903	0.00443596	NA	NA	NA	NA
101248422	Solyc01g088690.3	0.76373	0.00296298	0.897081	7.25e-05	NA	NA	NA	NA
101248434	Solyc10g046970.2	NA	NA	0.328454	0.051847	NA	NA	NA	NA
101248440	Solyc02g091860.3	NA	NA	NA	NA	NA	NA	-0.792974	0.0735978
101248451	Solyc02g087510.3	NA	NA	-0.91089	0.0534984	NA	NA	NA	NA
101248452	Solyc11g070140.2	0.495024	0.0642154	NA	NA	NA	NA	NA	NA
101248453	Solyc11g072450.2	-0.550704	0.0366862	-0.829861	0.000122543	NA	NA	-0.500358	0.0398575
101248478	Solyc04g078630.3	NA	NA	0.723493	0.0123188	NA	NA	NA	NA
101248480	Solyc04g080850.3	NA	NA	NA	NA	NA	NA	1.09968	3.15e-05
101248482	Solyc05g009020.3	NA	NA	0.477037	0.0609026	NA	NA	NA	NA
101248484	Solyc05g055160.3	NA	NA	1.26777	0.000275549	NA	NA	NA	NA
101248490	Solyc06g073420.3	NA	NA	0.997331	6.68e-05	NA	NA	0.677993	0.0123438
101248491	Solyc06g072230.1	1.05487	0.0931525	1.84321	0.000206454	NA	NA	NA	NA
101248492	Solyc06g068870.3	0.609551	0.0380737	1.18273	4.51e-07	NA	NA	0.742262	0.00362454
101248498	Solyc07g042150.3	NA	NA	-0.392536	0.016606	NA	NA	NA	NA
101248503	Solyc08g048500.3	0.282945	0.0496605	0.349568	0.00378334	NA	NA	NA	NA
101248511	Solyc01g006450.3	NA	NA	-1.02254	0.00511171	NA	NA	NA	NA
101248516	Solyc09g082280.3	4.09639	0.00215114	5.35769	3.7e-06	4.33997	0.00188213	3.34201	0.0087169
101248524	Solyc01g110410.3	NA	NA	0.274087	0.0698805	NA	NA	0.284575	0.0788703
101248529	Solyc10g078610.1	NA	NA	-1.55965	0.0492547	NA	NA	-2.24606	0.00279869
101248536	Solyc11g010710.2	NA	NA	NA	NA	NA	NA	1.28378	0.0460946
101248542	Solyc02g069290.3	NA	NA	0.46547	0.0196491	NA	NA	NA	NA
101248544	Solyc02g064580.3	NA	NA	0.281558	0.0478734	NA	NA	NA	NA
101248549	Solyc12g010390.2	-0.745681	0.0830039	-0.709068	0.0520114	NA	NA	NA	NA
101248551	Solyc12g041880.2	-0.912289	0.0118971	NA	NA	NA	NA	NA	NA
101248554	Solyc03g083710.1	NA	NA	-1.35841	0.0744774	NA	NA	NA	NA
101248557	Solyc12g087940.2	-2.18641	0.0112233	-5.87165	2.41e-17	NA	NA	-1.9705	0.0140614
101248578	Solyc05g032850.3	NA	NA	0.465935	0.0217495	NA	NA	NA	NA
101248581	Solyc06g007480.3	NA	NA	0.364115	0.0826285	NA	NA	NA	NA
101248602	Solyc01g009310.3	-0.390812	0.0644283	-0.326188	0.0758615	NA	NA	NA	NA
101248608	Solyc09g005600.3	0.389269	0.0155157	0.492159	0.000359992	NA	NA	NA	NA
101248612	Solyc01g080780.2	NA	NA	NA	NA	NA	NA	-0.784902	0.0593934
101248619	Solyc01g100490.3	NA	NA	NA	NA	2.38841	0.0583421	NA	NA
101248620	Solyc01g103930.3	NA	NA	-0.400344	0.00823498	NA	NA	NA	NA
101248629	Solyc10g079280.2	NA	NA	-0.87117	0.0347254	NA	NA	NA	NA
101248636	Solyc02g083250.3	NA	NA	NA	NA	NA	NA	-1.22398	0.0146881
101248641	Solyc11g068980.2	NA	NA	-0.528289	0.0840395	NA	NA	NA	NA
101248642	Solyc02g081990.3	NA	NA	NA	NA	NA	NA	-3.86399	0.0299691
101248644	Solyc03g007190.3	-0.393883	0.0327077	NA	NA	NA	NA	NA	NA
101248645	Solyc12g007070.2	2.99423	0.0001209	2.34229	0.00138144	NA	NA	2.08242	0.00711143
101248647	Solyc03g019690.1	NA	NA	-4.00256	0.0107869	NA	NA	NA	NA
101248651	Solyc12g035130.2	0.601705	0.0554912	0.911857	0.000358601	NA	NA	NA	NA
101248653	Solyc03g083730.1	-3.05417	0.0834526	-3.0844	0.0353721	-4.58982	0.0079092	NA	NA
101248655	Solyc12g057060.2	-1.86787	0.0741723	-2.8395	0.000777563	NA	NA	-3.6437	1.58e-05
101248686	Solyc06g066630.1	-2.09703	0.06425	-3.02089	0.000676489	NA	NA	NA	NA
101248690	Solyc07g008250.3	NA	NA	NA	NA	NA	NA	1.07328	0.0804135
101248693	Solyc07g055050.3	NA	NA	-1.73697	0.00600516	NA	NA	NA	NA
101248700	Solyc08g074260.3	-5.06075	0.0815642	NA	NA	NA	NA	NA	NA
101248702	Solyc01g005390.3	NA	NA	-1.71435	0.0379264	-2.15123	0.0416094	NA	NA
101248703	Solyc09g014530.3	NA	NA	-1.74578	0.0135123	NA	NA	NA	NA
101248725	Solyc01g111890.3	0.510915	0.00832866	0.318727	0.0785012	0.480935	0.0261322	NA	NA
101248733	Solyc02g091840.3	NA	NA	NA	NA	NA	NA	-0.855439	0.00648601
101248739	Solyc02g070460.3	NA	NA	-0.319255	0.0314716	NA	NA	NA	NA
101248741	Solyc02g066960.3	-2.05365	0.0161396	-4.11542	1.15e-08	NA	NA	-4.02329	2.45e-08
101248742	Solyc11g065700.2	0.68113	0.0178463	1.25842	7.72e-08	NA	NA	0.966222	8.62e-05
101248750	Solyc03g033640.3	NA	NA	-0.491902	0.00285092	NA	NA	-0.39375	0.0283287
101248768	Solyc04g072880.3	NA	NA	0.999028	2.93e-06	NA	NA	0.504379	0.043122
101248769	Solyc04g076040.3	NA	NA	-0.862291	7.28e-05	NA	NA	-0.755826	0.000912042
101248778	Solyc05g052980.3	1.87594	0.00858355	2.02338	0.0011486	NA	NA	2.14033	0.000789655
101248783	Solyc06g073400.3	NA	NA	0.333703	0.0525418	NA	NA	NA	NA
101248785	Solyc06g068720.3	NA	NA	NA	NA	NA	NA	1.0164	0.00500088
101248794	Solyc07g044830.3	NA	NA	-0.531993	0.0116139	NA	NA	NA	NA
101248809	Solyc01g006630.3	NA	NA	-0.409765	0.0825426	NA	NA	NA	NA
101248811	Solyc09g008820.3	NA	NA	0.826633	0.0563563	NA	NA	NA	NA
101248815	Solyc01g091120.3	NA	NA	0.282654	0.00226934	NA	NA	0.198442	0.0544218
101248823	Solyc10g044700.1	NA	NA	NA	NA	NA	NA	-1.83312	0.0379937
101248833	Solyc11g013000.2	NA	NA	-0.468958	0.0455541	NA	NA	NA	NA
101248856	Solyc12g087950.1	-1.33016	0.0158185	-0.920291	0.0645819	NA	NA	NA	NA
101248860	Solyc03g120280.1	NA	NA	0.836507	1.6e-05	NA	NA	0.732737	0.000285743
101248862	Solyc03g116800.3	NA	NA	-1.15258	7.56e-05	NA	NA	NA	NA
101248880	Solyc05g053150.2	3.12861	0.0369714	2.37937	0.0776025	2.9694	0.0824507	NA	NA
101248884	Solyc06g076130.3	NA	NA	1.04847	0.015161	NA	NA	NA	NA
101248893	Solyc07g043200.2	NA	NA	NA	NA	NA	NA	-7.08994	9.5e-05
101248896	Solyc08g006720.3	0.883328	0.0024568	0.472356	0.0921876	0.603595	0.0945639	NA	NA
101248901	Solyc08g077840.3	-0.912062	0.0465961	-1.18508	0.00204712	-1.00002	0.0451101	NA	NA
101248902	Solyc08g076030.3	NA	NA	-0.610294	0.00529472	NA	NA	-0.40824	0.0996445
101248903	Solyc01g009300.3	NA	NA	-0.848951	0.0191483	NA	NA	-0.914518	0.0157591
101248913	Solyc01g080770.3	NA	NA	NA	NA	NA	NA	-1.01544	0.00210542
101248917	Solyc01g095410.3	NA	NA	0.568563	0.00193681	NA	NA	0.536147	0.00525039
101248918	Solyc09g091100.3	NA	NA	1.29576	0.00054175	NA	NA	NA	NA
101248921	Solyc01g103940.3	NA	NA	-0.489167	0.0121102	NA	NA	NA	NA
101248926	Solyc10g080950.2	NA	NA	-1.18892	0.0604609	NA	NA	NA	NA
101248928	Solyc02g093850.3	2.10401	1.34451e-05	1.68312	0.000224873	1.13361	0.071627	2.3635	1.65e-07
101248930	Solyc02g092940.3	NA	NA	NA	NA	NA	NA	-0.632935	0.0462843
101248932	Solyc02g088270.3	NA	NA	NA	NA	NA	NA	1.81486	0.037662
101248934	Solyc02g083180.3	NA	NA	0.807909	0.000369804	NA	NA	0.680818	0.00474625
101248941	Solyc02g081910.2	NA	NA	NA	NA	NA	NA	-0.592216	0.0143648
101248948	Solyc03g019700.1	NA	NA	-0.684101	0.0435154	NA	NA	NA	NA
101248953	Solyc03g083720.1	-3.07338	0.00159273	-6.06506	2.18e-13	-2.08039	0.0759068	-1.96755	0.0356828
101248958	Solyc12g094530.1	NA	NA	-4.45205	0.0349284	NA	NA	NA	NA
101248963	Solyc04g008750.3	NA	NA	0.444934	0.00454933	NA	NA	0.309575	0.0798252
101248972	Solyc05g006650.3	NA	NA	-2.00293	5.27e-06	NA	NA	-1.29575	0.00784642
101248981	Solyc06g048630.3	NA	NA	-0.643082	0.00906616	NA	NA	NA	NA
101248983	Solyc06g066640.3	NA	NA	NA	NA	NA	NA	2.04359	0.0406682
101248989	Solyc07g056270.3	NA	NA	-0.669211	0.066539	NA	NA	NA	NA
101248997	Solyc08g082710.3	NA	NA	-2.65126	2.24e-08	NA	NA	-1.62667	0.00175749
101248999	Solyc01g010820.3	NA	NA	0.306347	0.00691565	NA	NA	0.242011	0.0502168
101249002	Solyc09g014520.3	1.02336	0.0279727	NA	NA	NA	NA	1.27454	0.00154616
101249004	Solyc01g009320.2	NA	NA	NA	NA	NA	NA	-4.05016	0.051412
101249010	Solyc09g059440.1	NA	NA	-1.34338	0.0104938	NA	NA	NA	NA
101249013	Solyc01g079710.3	0.459599	0.075995	0.5535	0.00986738	NA	NA	0.530532	0.0194923
101249014	Solyc09g061760.1	NA	NA	0.907204	0.00697542	NA	NA	NA	NA
101249017	Solyc09g082290.3	NA	NA	3.84278	1.42e-05	NA	NA	3.20962	0.000530262
101249019	Solyc01g094660.3	NA	NA	0.540041	0.0595666	NA	NA	NA	NA
101249020	Solyc09g092450.3	NA	NA	NA	NA	NA	NA	-0.694528	0.0705261
101249028	Solyc10g017880.2	0.545621	0.00798738	0.940676	3.77e-08	NA	NA	0.576617	0.00186346
101249038	Solyc02g078250.3	NA	NA	3.39939	2.24e-05	NA	NA	2.54405	0.00296741
101249056	Solyc12g055840.2	NA	NA	-1.5483	0.000494578	NA	NA	NA	NA
101249057	Solyc03g097470.3	-0.560426	0.027792	-0.446719	0.0466615	NA	NA	NA	NA
101249062	Solyc03g115920.3	NA	NA	1.11664	0.0205898	-1.44432	0.0122857	NA	NA
101249065	Solyc04g012060.3	NA	NA	-1.13146	0.0205898	NA	NA	NA	NA
101249087	Solyc06g082600.3	NA	NA	0.95683	0.000185026	NA	NA	NA	NA
101249087	Solyc06g007510.3	NA	NA	0.95683	0.000185026	NA	NA	NA	NA
101249096	Solyc06g082370.3	NA	NA	0.375899	0.0815828	NA	NA	NA	NA
101249098	Solyc07g020710.3	-0.312373	0.0891981	NA	NA	NA	NA	NA	NA
101249100	Solyc07g053750.1	2.99861	0.0346646	2.71297	0.0278556	3.12196	0.0444426	4.39452	0.000253146
101249109	Solyc08g014430.3	NA	NA	3.62659	0.055695	NA	NA	NA	NA
101249120	Solyc09g055310.3	NA	NA	-0.339597	0.000401426	NA	NA	-0.245606	0.0184743
101249134	Solyc11g008590.2	NA	NA	-0.656395	0.00635058	NA	NA	NA	NA
101249141	Solyc02g069260.3	NA	NA	0.737341	0.0256078	NA	NA	NA	NA
101249150	Solyc12g021130.2	0.353729	0.0913942	0.377863	0.0308083	NA	NA	NA	NA
101249151	Solyc03g034030.3	3.8715	0.00165601	4.99382	1.58e-05	4.21187	0.00107213	5.26659	2.76e-06
101249155	Solyc03g081320.3	1.07236	0.0461686	NA	NA	NA	NA	0.914229	0.0693573
101249157	Solyc03g095260.3	NA	NA	0.280834	0.0313212	NA	NA	NA	NA
101249161	Solyc03g121270.3	0.619955	0.00294917	0.522295	0.00586276	NA	NA	0.538162	0.00631192
101249169	Solyc04g015480.3	NA	NA	NA	NA	-0.535574	0.0926102	NA	NA
101249175	Solyc05g054120.1	NA	NA	-3.59015	5.37e-08	NA	NA	NA	NA
101249184	Solyc07g005860.3	NA	NA	-0.702746	0.0444619	NA	NA	NA	NA
101249190	Solyc07g063340.3	NA	NA	-0.748698	4.74e-05	NA	NA	-0.446916	0.0313178
101249193	Solyc08g066360.3	NA	NA	-1.87894	0.0209082	NA	NA	NA	NA
101249195	Solyc08g077830.1	0.673286	0.0295989	0.819131	0.00172384	NA	NA	0.601832	0.0362918
101249197	Solyc01g009290.3	NA	NA	0.497323	0.00190795	NA	NA	NA	NA
101249198	Solyc08g078880.3	NA	NA	-4.21538	0.00221025	NA	NA	NA	NA
101249206	Solyc01g080790.3	-4.33753	0.0246286	-5.19998	0.00256237	NA	NA	-5.22423	0.00190075
101249208	Solyc09g075020.3	NA	NA	-0.897702	0.00915098	NA	NA	NA	NA
101249209	Solyc09g089940.1	NA	NA	0.479367	0.0653863	NA	NA	NA	NA
101249210	Solyc01g095450.3	-4.57823	0.0319469	-2.9942	0.0407665	NA	NA	NA	NA
101249211	Solyc01g096800.3	-0.645371	0.0899693	NA	NA	NA	NA	NA	NA
101249214	Solyc01g107520.3	NA	NA	NA	NA	NA	NA	4.79958	0.0218813
101249221	Solyc10g079580.2	NA	NA	1.08615	1.6e-07	NA	NA	0.809182	0.000224381
101249222	Solyc10g080960.1	NA	NA	-1.45754	0.00132339	NA	NA	NA	NA
101249226	Solyc10g085950.2	NA	NA	-1.27655	0.0257026	NA	NA	NA	NA
101249230	Solyc02g082020.3	-0.498817	0.0648294	NA	NA	NA	NA	NA	NA
101249233	Solyc11g012250.1	NA	NA	NA	NA	NA	NA	-3.79128	0.0775897
101249244	Solyc03g044510.3	NA	NA	-0.582138	0.0112267	NA	NA	-0.521182	0.0346444
101249255	Solyc12g094470.2	NA	NA	-2.68897	0.0357694	NA	NA	NA	NA
101249257	Solyc04g009910.3	3.01577	0.00407407	3.15909	0.00066573	NA	NA	2.40531	0.0168786
101249278	Solyc06g083380.3	NA	NA	-0.361258	0.0223226	NA	NA	NA	NA
101249287	Solyc08g082700.3	NA	NA	0.314692	0.0208831	NA	NA	0.650956	4.62e-07
101249297	Solyc09g066150.1	-2.89436	0.0385377	NA	NA	NA	NA	NA	NA
101249300	Solyc01g088720.3	0.324667	0.0565524	NA	NA	NA	NA	NA	NA
101249302	Solyc09g082080.1	NA	NA	-1.887	0.0654272	NA	NA	NA	NA
101249307	Solyc10g007840.3	NA	NA	-0.524718	0.0728633	NA	NA	NA	NA
101249313	Solyc02g031970.1	-0.292985	0.0447263	NA	NA	NA	NA	NA	NA
101249324	Solyc02g070440.3	NA	NA	-0.584137	0.000358601	NA	NA	-0.459298	0.00895165
101249326	Solyc02g066940.3	NA	NA	0.914977	1.65e-05	NA	NA	0.455433	0.0639842
101249327	Solyc11g066950.2	NA	NA	-3.31734	0.0275155	NA	NA	NA	NA
101249329	Solyc11g072480.2	NA	NA	-1.16486	0.00672028	NA	NA	NA	NA
101249333	Solyc03g025860.3	-1.19114	0.0859606	NA	NA	NA	NA	NA	NA
101249340	Solyc03g094120.3	NA	NA	2.61254	0.00604747	NA	NA	1.94151	0.0553458
101249344	Solyc04g012040.3	NA	NA	-0.830282	0.000502087	NA	NA	-0.736435	0.00341235
101249346	Solyc04g057870.3	NA	NA	-0.404444	0.00909526	NA	NA	-0.623743	3.83e-05
101249352	Solyc04g076070.1	NA	NA	NA	NA	-0.49802	0.0187979	NA	NA
101249353	Solyc04g078670.3	NA	NA	NA	NA	NA	NA	-0.587278	0.0348287
101249360	Solyc05g005670.1	NA	NA	-2.53149	0.000221866	NA	NA	NA	NA
101249370	Solyc06g073410.3	NA	NA	-0.57903	0.027452	NA	NA	NA	NA
101249381	Solyc07g053740.1	NA	NA	NA	NA	NA	NA	0.965292	0.0264104
101249382	Solyc07g052590.1	NA	NA	NA	NA	NA	NA	-1.4295	0.0312078
101249387	Solyc08g006730.1	NA	NA	1.37727	0.00873433	NA	NA	1.04038	0.0747323
101249394	Solyc08g080170.3	NA	NA	-2.00994	8.04e-06	NA	NA	-1.28188	0.00961456
101249397	Solyc09g010920.1	-1.04776	0.0136378	NA	NA	-0.960008	0.0447273	-1.3312	0.000357913
101249406	Solyc01g109390.3	NA	NA	-6.1726	7.86e-12	NA	NA	NA	NA
101249416	Solyc02g089300.3	NA	NA	NA	NA	NA	NA	2.10703	0.00989082
101249417	Solyc11g008620.2	NA	NA	-0.739563	0.00557973	NA	NA	-0.511341	0.0898984
101249421	Solyc11g013020.2	NA	NA	0.333554	0.0771827	NA	NA	0.412717	0.034654
101249432	Solyc11g069580.2	1.07685	0.0696824	NA	NA	NA	NA	NA	NA
101249433	Solyc12g005880.2	NA	NA	1.15425	0.0800696	NA	NA	NA	NA
101249435	Solyc12g013810.2	1.39097	0.000580537	1.34704	0.000224284	NA	NA	1.30036	0.000571841
101249436	Solyc12g010110.2	0.776028	0.0491875	NA	NA	NA	NA	NA	NA
101249438	Solyc03g081310.3	NA	NA	NA	NA	NA	NA	0.568114	0.0074645
101249450	Solyc03g113690.1	1.70004	0.0122239	3.46026	3.99e-10	1.89091	0.00756884	2.63166	5.05e-06
101249456	Solyc05g012560.2	NA	NA	0.871293	0.00753359	NA	NA	NA	NA
101249460	Solyc05g054110.3	NA	NA	-2.8533	0.00555445	NA	NA	NA	NA
101249465	Solyc06g065450.3	NA	NA	-1.48711	0.0238979	NA	NA	NA	NA
101249467	Solyc06g060470.1	NA	NA	NA	NA	NA	NA	-1.60534	0.0308079
101249476	Solyc08g076310.3	NA	NA	-1.30634	0.0117883	NA	NA	NA	NA
101249477	Solyc08g075530.3	NA	NA	0.615855	0.0357315	NA	NA	NA	NA
101249478	Solyc01g008020.3	NA	NA	-0.787338	0.00166846	NA	NA	NA	NA
101249483	Solyc09g005570.3	NA	NA	-1.63805	0.010702	NA	NA	NA	NA
101249493	Solyc01g095460.3	1.04977	0.0104448	1.56006	5.78e-06	NA	NA	1.33334	0.000209313
101249495	Solyc01g096820.3	NA	NA	0.950716	0.0951154	NA	NA	NA	NA
101249506	Solyc10g080970.2	-0.586223	0.0222481	-0.909525	1.74e-05	-0.506807	0.0926102	-0.667774	0.00330401
101249508	Solyc10g085100.2	NA	NA	NA	NA	NA	NA	-1.35115	0.00246307
101249512	Solyc11g005950.2	NA	NA	-0.429572	0.0216068	NA	NA	NA	NA
101249520	Solyc02g062350.3	-0.594099	0.00335806	-0.378677	0.0514144	NA	NA	NA	NA
101249521	Solyc11g065730.2	NA	NA	0.273842	0.0717327	NA	NA	NA	NA
101249537	Solyc12g096690.2	NA	NA	NA	NA	NA	NA	0.251231	0.0768774
101249542	Solyc04g008730.3	NA	NA	-1.40266	0.015668	NA	NA	NA	NA
101249548	Solyc05g010340.3	-1.23283	0.0552702	-1.62641	0.0022956	NA	NA	NA	NA
101249558	Solyc06g065850.2	-2.50173	0.0328426	NA	NA	NA	NA	-4.42057	3.35e-05
101249561	Solyc07g008280.3	NA	NA	NA	NA	NA	NA	-1.98959	0.00307879
101249570	Solyc09g014500.3	NA	NA	0.626327	0.0501296	NA	NA	NA	NA
101249571	Solyc01g009250.3	NA	NA	1.92146	0.0231676	NA	NA	NA	NA
101249575	Solyc01g073860.3	-2.94274	0.0780841	-6.98483	6.91e-06	NA	NA	NA	NA
101249579	Solyc01g088730.3	NA	NA	0.548554	0.00332841	NA	NA	NA	NA
101249580	Solyc09g082320.3	NA	NA	-0.400446	0.0735247	NA	NA	NA	NA
101249604	Solyc02g068080.3	1.4497	2.02562e-05	1.60856	2.58e-07	1.30405	0.000495977	1.5851	6.99e-07
101249611	Solyc12g015870.2	NA	NA	-0.278478	0.0421245	NA	NA	NA	NA
101249612	Solyc03g033710.3	NA	NA	-2.29051	0.0132916	NA	NA	NA	NA
101249614	Solyc03g058330.3	3.26703	0.0463817	4.72091	0.00220766	4.31016	0.00859518	3.97026	0.00553483
101249621	Solyc12g099990.2	NA	NA	-0.461184	0.0102878	NA	NA	NA	NA
101249621	Solyc11g072240.2	NA	NA	-0.461184	0.0102878	NA	NA	NA	NA
101249621	Solyc10g077010.2	NA	NA	-0.461184	0.0102878	NA	NA	NA	NA
101249627	Solyc04g012030.3	NA	NA	-1.14703	0.0115745	NA	NA	NA	NA
101249637	Solyc04g076970.3	NA	NA	NA	NA	NA	NA	-1.60407	0.0246513
101249640	Solyc05g018880.1	NA	NA	NA	NA	NA	NA	-1.06391	0.0548332
101249653	Solyc06g060840.1	7.13433	0.00546733	6.4514	0.00521969	6.77832	0.00384723	NA	NA
101249660	Solyc07g044760.3	NA	NA	0.601509	3.16e-05	NA	NA	NA	NA
101249670	Solyc08g080140.3	NA	NA	-0.510311	0.0478057	NA	NA	NA	NA
101249671	Solyc08g078950.3	NA	NA	-1.81362	0.00427869	NA	NA	NA	NA
101249686	Solyc10g055240.2	NA	NA	-1.07207	0.0668849	NA	NA	-2.10635	0.000163138
101249696	Solyc11g008630.2	-1.78041	0.0685808	-1.65498	0.0478549	NA	NA	-3.81052	8.38e-06
101249699	Solyc11g013110.2	2.46479	9.99524e-05	3.3739	2.15e-09	2.36325	0.000537059	2.71344	3.89e-06
101249706	Solyc11g069050.2	NA	NA	0.634645	0.00463217	NA	NA	NA	NA
101249710	Solyc12g021170.2	NA	NA	0.348679	0.0185235	0.337889	0.078119	NA	NA
101249717	Solyc12g094630.2	NA	NA	0.986419	0.00715118	NA	NA	NA	NA
101249718	Solyc03g116760.3	-0.546374	0.0313871	NA	NA	NA	NA	NA	NA
101249734	Solyc06g076090.3	NA	NA	1.48315	0.0169395	NA	NA	1.82101	0.00412865
101249741	Solyc07g014590.3	NA	NA	-0.958927	0.0153453	NA	NA	-0.866598	0.0435353
101249760	Solyc01g080810.3	NA	NA	-0.39241	0.0442644	NA	NA	-0.516258	0.00784079
101249770	Solyc01g109590.3	NA	NA	-0.686437	0.00334961	NA	NA	-0.452081	0.0896287
101249771	Solyc01g111937.1	NA	NA	-0.452336	0.057533	NA	NA	NA	NA
101249776	Solyc10g080980.2	1.60671	0.0111809	NA	NA	NA	NA	NA	NA
101249788	Solyc11g065740.2	NA	NA	0.613465	0.0117517	NA	NA	0.583925	0.0255925
101249803	Solyc03g098030.3	NA	NA	-2.32464	0.0603467	NA	NA	-5.82214	5.34e-07
101249805	Solyc12g098910.2	1.51123	0.000435069	0.800696	0.0556601	0.910833	0.099093	NA	NA
101249807	Solyc12g094440.2	NA	NA	5.55906	0.086875	NA	NA	NA	NA
101249811	Solyc03g114160.1	4.09984	0.000367685	4.92964	1.53e-06	NA	NA	4.12684	0.000115266
101249825	Solyc05g055040.3	NA	NA	-0.401873	0.0831132	NA	NA	NA	NA
101249826	Solyc06g005290.3	NA	NA	NA	NA	NA	NA	0.367397	0.0854552
101249836	Solyc07g056230.3	NA	NA	-0.887965	0.0861204	NA	NA	NA	NA
101249860	Solyc01g095120.3	NA	NA	-0.312864	0.0612501	NA	NA	-0.319284	0.0716056
101249861	Solyc09g092470.2	2.55715	0.035784	NA	NA	2.8104	0.0323736	NA	NA
101249862	Solyc01g098160.3	NA	NA	0.191108	0.0873708	0.382889	0.00151567	NA	NA
101249879	Solyc02g083150.3	NA	NA	-0.297121	0.0490538	NA	NA	NA	NA
101249882	Solyc02g072000.3	NA	NA	NA	NA	-0.895314	0.0292684	-0.709849	0.0455271
101249909	Solyc04g083150.2	NA	NA	NA	NA	NA	NA	-0.458196	0.0762917
101249925	Solyc06g007530.2	NA	NA	-1.08879	0.0433809	NA	NA	NA	NA
101249926	Solyc06g008700.3	NA	NA	-0.530993	0.075883	NA	NA	NA	NA
101249928	Solyc06g053640.1	NA	NA	-1.2644	0.0608848	NA	NA	NA	NA
101249935	Solyc07g053720.3	NA	NA	-0.357276	0.0236244	NA	NA	-0.310991	0.0707566
101249937	Solyc07g044750.3	NA	NA	NA	NA	NA	NA	-1.11051	0.0225774
101249954	Solyc09g008760.1	NA	NA	NA	NA	-3.24492	0.0121897	-1.99551	0.0912082
101249958	Solyc09g055350.3	NA	NA	0.286313	0.00684543	NA	NA	0.266268	0.0161989
101249960	Solyc01g095470.3	0.995976	0.0363307	NA	NA	NA	NA	2.91098	2.06e-14
101249967	Solyc10g055230.1	NA	NA	-2.29479	0.0131409	NA	NA	-4.15159	3.44e-06
101249969	Solyc01g101050.3	-2.53915	0.00777477	-3.17974	0.000583058	NA	NA	-3.11982	0.000370379
101249973	Solyc10g081980.2	NA	NA	NA	NA	NA	NA	1.40664	0.0318889
101249974	Solyc02g091720.2	NA	NA	0.502368	0.0609999	NA	NA	NA	NA
101249979	Solyc11g012000.2	1.2896	1.80278e-06	1.17618	3.61e-06	0.685082	0.0478931	1.16356	7.8e-06
101249984	Solyc02g069230.3	NA	NA	-0.327977	0.0704378	NA	NA	-0.54735	0.00196455
101249995	Solyc12g042080.2	NA	NA	0.51078	0.00243378	NA	NA	0.644208	0.000136721
101250003	Solyc03g116750.3	NA	NA	0.450824	0.057412	NA	NA	NA	NA
101250008	Solyc04g015370.3	NA	NA	0.303318	0.0301602	NA	NA	0.445794	0.00136596
101250010	Solyc04g008740.3	NA	NA	NA	NA	0.344068	0.0488086	NA	NA
101250018	Solyc05g054090.3	-2.9229	0.0258702	-6.12192	4.97e-09	NA	NA	NA	NA
101250019	Solyc05g052790.3	-0.726381	0.0661015	-0.720668	0.0321026	NA	NA	NA	NA
101250024	Solyc06g066600.3	NA	NA	1.80411	0.00553258	NA	NA	2.44421	0.000155026
101250025	Solyc06g065430.3	NA	NA	-1.33161	0.000204876	NA	NA	-2.15602	8.34e-10
101250037	Solyc08g066420.1	-2.38186	0.00268104	-1.53005	0.0460687	-1.853	0.0476437	-2.10193	0.00643711
101250038	Solyc08g076160.3	NA	NA	0.26347	0.0516336	NA	NA	NA	NA
101250039	Solyc01g010770.3	2.58587	0.000253836	2.21296	0.000699252	NA	NA	1.84242	0.00816562
101250052	Solyc09g090030.2	1.60645	0.0189688	2.09842	0.000266695	NA	NA	1.51853	0.0158432
101250056	Solyc10g008950.3	0.435066	0.0385416	0.346603	0.0613582	NA	NA	NA	NA
101250057	Solyc10g007830.1	NA	NA	-3.23797	0.0141465	NA	NA	-4.0822	0.00431454
101250058	Solyc01g107560.3	-0.955086	0.0790494	-2.05406	1.34e-06	-1.59714	0.00181264	-2.47559	7.12e-09
101250067	Solyc02g092880.3	NA	NA	1.36121	6.06e-05	NA	NA	1.31332	0.000176009
101250069	Solyc10g084170.1	NA	NA	2.72585	6.44e-05	NA	NA	1.78662	0.0178605
101250078	Solyc11g065750.2	0.524363	0.00362418	0.661923	2.36e-05	NA	NA	0.30599	0.096617
101250084	Solyc03g007260.3	NA	NA	0.822132	0.0179333	NA	NA	NA	NA
101250087	Solyc03g031420.1	NA	NA	-1.48292	0.01628	NA	NA	NA	NA
101250089	Solyc03g044660.3	-0.719073	0.0339282	-0.870352	0.00213452	NA	NA	NA	NA
101250099	Solyc03g123420.1	NA	NA	-0.536509	0.00131884	NA	NA	NA	NA
101250104	Solyc03g114150.3	0.450996	0.0774014	0.596546	0.00435754	NA	NA	NA	NA
101250118	Solyc05g056160.3	NA	NA	-0.55441	0.00184694	NA	NA	-0.358133	0.0753813
101250120	Solyc05g043360.2	NA	NA	NA	NA	NA	NA	-5.18339	0.00705202
101250123	Solyc06g034120.3	NA	NA	0.343799	0.00273324	NA	NA	0.320518	0.00796836
101250125	Solyc06g051310.3	NA	NA	-0.637826	0.0160983	NA	NA	-0.520219	0.0748213
101250126	Solyc06g074390.3	NA	NA	2.63146	0.00109953	NA	NA	2.06496	0.0177389
101250127	Solyc06g073360.3	NA	NA	-0.564739	0.00311845	NA	NA	NA	NA
101250128	Solyc06g068970.3	NA	NA	-2.08324	0.0237838	NA	NA	-2.43077	0.0104594
101250133	Solyc07g056240.3	0.88551	0.0101258	0.737846	0.0186536	NA	NA	NA	NA
101250136	Solyc07g064550.3	-0.493627	0.0931907	NA	NA	NA	NA	NA	NA
101250137	Solyc07g063310.3	NA	NA	0.723151	0.0131795	NA	NA	NA	NA
101250141	Solyc08g062620.3	NA	NA	-0.85625	0.0312474	NA	NA	NA	NA
101250144	Solyc08g077790.3	NA	NA	-0.33324	0.0986559	NA	NA	-0.679039	0.000382248
101250156	Solyc01g088750.3	NA	NA	-0.453856	0.0910276	NA	NA	-0.483481	0.0949291
101250159	Solyc09g082170.3	NA	NA	NA	NA	NA	NA	-0.909824	0.0484347
101250163	Solyc01g099410.3	NA	NA	-1.38722	0.00697351	NA	NA	NA	NA
101250164	Solyc01g102730.3	NA	NA	-0.808001	0.00295732	NA	NA	NA	NA
101250165	Solyc01g104775.1	-0.834832	0.00583763	NA	NA	NA	NA	-0.625595	0.0332083
101250174	Solyc10g084250.1	NA	NA	-0.814537	0.000438183	NA	NA	-1.12682	9e-07
101250175	Solyc02g093820.3	NA	NA	0.557652	0.00511171	NA	NA	0.545239	0.00895165
101250176	Solyc10g078780.2	NA	NA	8.4158	0.000109923	5.22134	0.0232719	6.90353	0.000419934
101250178	Solyc02g085670.3	0.562609	0.0287797	0.71985	0.000942695	NA	NA	0.627827	0.00601254
101250183	Solyc02g071900.3	NA	NA	0.393928	0.0929	NA	NA	NA	NA
101250189	Solyc12g005910.2	NA	NA	0.5877	0.0585719	NA	NA	1.13426	0.000130723
101250194	Solyc12g044700.2	NA	NA	0.411617	0.035661	NA	NA	NA	NA
101250197	Solyc03g096870.3	NA	NA	-1.62246	0.00859987	NA	NA	NA	NA
101250199	Solyc12g100060.1	0.777813	0.030773	1.13391	0.000133929	NA	NA	0.636334	0.0611125
101250218	Solyc05g052930.3	NA	NA	NA	NA	NA	NA	0.353603	0.0737837
101250221	Solyc06g007540.3	NA	NA	-0.738532	0.0144657	NA	NA	NA	NA
101250240	Solyc08g081380.3	NA	NA	-0.684633	0.0196912	NA	NA	NA	NA
101250241	Solyc08g078930.1	NA	NA	-5.47286	3.64e-05	NA	NA	-3.65947	0.0111406
101250247	Solyc01g005470.3	-2.85018	0.0947987	NA	NA	NA	NA	NA	NA
101250254	Solyc01g103990.3	1.49276	0.00829071	1.26051	0.0128407	NA	NA	1.07293	0.0517299
101250259	Solyc10g055200.1	NA	NA	1.30037	0.00320268	NA	NA	1.44335	0.00135182
101250261	Solyc01g101110.3	NA	NA	-1.01157	0.0825426	NA	NA	NA	NA
101250263	Solyc10g082030.2	-0.642428	0.0137676	-0.923747	2.32e-05	NA	NA	NA	NA
101250265	Solyc11g008670.2	0.416878	0.0198642	NA	NA	0.381441	0.0578387	0.302191	0.0826739
101250283	Solyc03g081240.3	NA	NA	1.18063	0.0841117	NA	NA	NA	NA
101250287	Solyc12g098920.2	1.19524	0.00012883	NA	NA	0.942777	0.00802606	NA	NA
101250289	Solyc03g116740.3	NA	NA	NA	NA	NA	NA	1.39809	2.84e-06
101250291	Solyc03g112990.1	NA	NA	NA	NA	NA	NA	0.610259	0.0203111
101250301	Solyc05g012600.3	-1.95598	0.0535989	-1.61026	0.0212749	NA	NA	NA	NA
101250310	Solyc06g076040.3	-1.65991	0.0803024	-1.41091	0.0851358	NA	NA	NA	NA
101250315	Solyc07g005900.3	NA	NA	1.95631	0.00576756	NA	NA	1.60986	0.0347099
101250317	Solyc07g020800.3	NA	NA	-0.588376	0.0791505	NA	NA	NA	NA
101250320	Solyc07g048040.1	NA	NA	0.838159	0.00400528	NA	NA	NA	NA
101250334	Solyc01g067070.3	NA	NA	-0.63336	0.0181094	-0.624838	0.0775671	NA	NA
101250362	Solyc11g044480.2	0.45574	0.0186247	0.485286	0.00364426	NA	NA	0.404535	0.0246315
101250363	Solyc02g062250.3	-0.33642	0.072185	NA	NA	NA	NA	NA	NA
101250372	Solyc03g031460.1	NA	NA	-1.11151	9.14e-05	NA	NA	-0.629459	0.0526367
101250374	Solyc03g044710.3	NA	NA	-3.08196	0.0461069	NA	NA	NA	NA
101250380	Solyc03g083560.1	-1.60503	0.0161481	-1.75066	0.00230684	NA	NA	-2.87463	2.55e-07
101250382	Solyc12g056960.2	NA	NA	-1.95864	0.020944	NA	NA	-2.19317	0.012714
101250386	Solyc12g094400.2	NA	NA	NA	NA	NA	NA	1.60853	0.037969
101250389	Solyc03g114140.3	0.597582	0.0313156	0.522991	0.0309726	NA	NA	NA	NA
101250390	Solyc03g111850.3	-0.487727	0.0966103	-0.576957	0.0167416	NA	NA	NA	NA
101250392	Solyc04g005510.3	NA	NA	-0.303683	0.0774511	NA	NA	NA	NA
101250403	Solyc05g010400.3	NA	NA	-0.911538	0.078725	NA	NA	-0.973891	0.0782503
101250417	Solyc06g074380.3	NA	NA	-0.457262	0.0227256	NA	NA	NA	NA
101250429	Solyc08g014050.2	NA	NA	NA	NA	NA	NA	-2.91097	0.000331016
101250430	Solyc08g062630.3	NA	NA	-0.239423	0.0717855	NA	NA	-0.383505	0.00326037
101250437	Solyc01g009200.3	NA	NA	NA	NA	-1.09739	0.0196797	NA	NA
101250442	Solyc01g079780.3	NA	NA	-0.505122	0.0633325	NA	NA	NA	NA
101250444	Solyc01g088760.3	NA	NA	1.82879	0.000146455	NA	NA	1.14861	0.0267783
101250446	Solyc10g018250.2	NA	NA	-0.443596	0.0741185	NA	NA	NA	NA
101250446	Solyc03g083530.3	NA	NA	-0.443596	0.0741185	NA	NA	NA	NA
101250446	Solyc11g072260.2	NA	NA	-0.443596	0.0741185	NA	NA	NA	NA
101250446	Solyc01g091220.3	NA	NA	-0.443596	0.0741185	NA	NA	NA	NA
101250447	Solyc09g082180.3	NA	NA	-1.58948	0.0130296	NA	NA	NA	NA
101250453	Solyc01g102740.3	NA	NA	-3.94948	0.0627374	NA	NA	NA	NA
101250454	Solyc01g105240.3	NA	NA	0.518299	0.0893189	NA	NA	0.58512	0.0693232
101250463	Solyc02g091710.3	NA	NA	-0.642598	0.0910825	NA	NA	NA	NA
101250476	Solyc02g068060.3	NA	NA	-0.462659	0.0881823	NA	NA	-0.825736	0.00165022
101250477	Solyc12g005920.2	NA	NA	2.48969	0.0244897	NA	NA	2.07967	0.099905
101250484	Solyc03g097460.3	0.702851	0.0409705	0.932781	0.00111443	NA	NA	NA	NA
101250487	Solyc12g100050.2	NA	NA	0.642788	0.000617605	NA	NA	0.486176	0.0172657
101250489	Solyc12g094590.2	0.43215	0.0898626	NA	NA	NA	NA	NA	NA
101250492	Solyc03g116530.3	NA	NA	0.996101	0.0302292	NA	NA	NA	NA
101250508	Solyc05g050360.3	NA	NA	NA	NA	-1.32437	0.0353583	-1.39147	0.00731288
101250510	Solyc06g007570.3	NA	NA	-0.597832	0.025838	NA	NA	NA	NA
101250512	Solyc06g053670.1	NA	NA	0.809006	0.0182091	NA	NA	NA	NA
101250514	Solyc06g072130.3	3.63675	0.0232645	9.67471	2.97e-11	4.26145	0.00797125	7.96811	1.53e-10
101250517	Solyc06g064820.3	NA	NA	3.42988	0.0755763	NA	NA	NA	NA
101250522	Solyc07g053690.3	NA	NA	-0.371208	0.0240709	NA	NA	NA	NA
101250528	Solyc08g007910.3	0.638544	0.000939852	0.456811	0.0122277	0.456819	0.0491695	NA	NA
101250531	Solyc08g067910.3	NA	NA	NA	NA	NA	NA	0.403927	0.00499347
101250532	Solyc08g066590.3	NA	NA	-3.61264	0.0485849	NA	NA	-6.61668	0.0030669
101250533	Solyc08g081370.1	NA	NA	NA	NA	NA	NA	1.28315	0.000847498
101250539	Solyc01g005990.3	NA	NA	-3.14856	2.24e-05	NA	NA	NA	NA
101250541	Solyc09g005500.3	NA	NA	NA	NA	NA	NA	1.31436	0.0697858
101250544	Solyc09g072640.3	NA	NA	-1.23518	0.0216366	NA	NA	NA	NA
101250548	Solyc01g104000.3	-0.454379	0.0616627	-0.383479	0.0698171	NA	NA	NA	NA
101250549	Solyc01g108600.3	NA	NA	-0.468231	0.0435098	NA	NA	-0.783013	0.000512666
101250563	Solyc11g012020.2	NA	NA	-1.50758	0.0285377	NA	NA	NA	NA
101250564	Solyc11g013120.2	NA	NA	-0.724213	0.0450754	NA	NA	-1.22947	0.000525478
101250569	Solyc02g090980.1	-5.46623	0.000355913	NA	NA	-3.33188	0.043798	NA	NA
101250571	Solyc02g077410.3	0.357021	0.0149573	0.743138	3.56e-10	NA	NA	0.4448	0.00054259
101250572	Solyc11g069680.1	NA	NA	-5.56234	0.0694203	NA	NA	NA	NA
101250576	Solyc12g021230.2	-0.317075	0.0308837	NA	NA	NA	NA	NA	NA
101250579	Solyc03g083590.3	NA	NA	1.27915	0.00399196	NA	NA	NA	NA
101250583	Solyc03g123410.1	NA	NA	-1.7831	0.0948178	NA	NA	-2.70586	0.024755
101250584	Solyc12g098900.2	5.28949	5.10092e-05	8.39164	5.68e-13	4.28254	0.00343537	6.51083	6.08e-08
101250586	Solyc03g116730.3	NA	NA	1.74388	0.0587277	NA	NA	NA	NA
101250591	Solyc04g015350.3	NA	NA	0.540862	0.00395688	NA	NA	NA	NA
101250592	Solyc04g011880.1	3.31063	0.0197704	3.32048	0.00583327	NA	NA	3.49419	0.00628503
101250598	Solyc05g012610.3	NA	NA	0.342093	0.0693224	NA	NA	NA	NA
101250600	Solyc05g054070.3	NA	NA	-0.601188	0.0144657	NA	NA	NA	NA
101250609	Solyc06g083370.3	NA	NA	-1.76585	0.0161796	NA	NA	NA	NA
101250621	Solyc09g007550.3	-0.609314	0.0332985	-1.29831	1.33e-08	-0.909774	0.00104689	-1.71908	9.37e-14
101250630	Solyc09g074930.3	NA	NA	NA	NA	NA	NA	0.79092	0.0484347
101250635	Solyc01g107590.3	-0.517809	0.0452328	NA	NA	-0.555738	0.0497814	-0.611862	0.00711125
101250637	Solyc01g111970.3	NA	NA	-1.56348	0.0194353	NA	NA	NA	NA
101250639	Solyc10g045550.2	NA	NA	-0.850803	0.00886034	NA	NA	NA	NA
101250644	Solyc10g076780.1	-0.939607	0.0799038	-1.33177	0.00238735	-1.59997	0.0013827	-1.42469	0.00112817
101250650	Solyc02g086830.3	NA	NA	NA	NA	NA	NA	-0.403199	0.0525274
101250657	Solyc02g062240.3	NA	NA	-0.598578	0.0255724	NA	NA	NA	NA
101250665	Solyc12g009150.2	NA	NA	NA	NA	NA	NA	0.736218	0.00870545
101250667	Solyc03g044720.2	NA	NA	-0.574426	0.0192267	NA	NA	-0.587251	0.0230634
101250671	Solyc03g083550.1	NA	NA	-0.908553	0.0187624	NA	NA	NA	NA
101250672	Solyc12g056950.2	NA	NA	-1.13227	0.0795325	NA	NA	-2.12051	0.000611968
101250676	Solyc12g094390.1	-1.18826	0.0626575	-1.54361	0.00602514	NA	NA	-1.30904	0.0220293
101250680	Solyc03g117500.1	NA	NA	-1.51853	0.00571001	NA	NA	NA	NA
101250681	Solyc04g005490.3	NA	NA	0.514805	0.0625112	NA	NA	NA	NA
101250694	Solyc05g056140.3	NA	NA	NA	NA	NA	NA	-0.813169	0.0747727
101250696	Solyc05g043330.3	3.05336	0.0194049	4.73557	3.47e-05	5.33319	9.81588e-05	3.44238	0.00356147
101250701	Solyc06g033920.1	NA	NA	NA	NA	NA	NA	-0.949123	0.0610491
101250704	Solyc06g073340.3	NA	NA	0.56509	0.00342887	NA	NA	NA	NA
101250712	Solyc07g063270.3	NA	NA	0.768004	0.000268706	NA	NA	0.450735	0.0603552
101250714	Solyc08g005630.3	NA	NA	NA	NA	NA	NA	-6.018	0.00124892
101250730	Solyc09g066290.3	NA	NA	NA	NA	NA	NA	-0.652369	0.0482031
101250733	Solyc01g087500.3	NA	NA	-1.40516	0.0232847	NA	NA	NA	NA
101250739	Solyc01g095490.3	NA	NA	0.569076	0.0323268	NA	NA	0.722002	0.00755169
101250745	Solyc01g105180.3	NA	NA	-0.641088	0.0973749	NA	NA	-1.22222	0.00091976
101250749	Solyc01g090500.3	NA	NA	NA	NA	NA	NA	-0.474943	0.0176039
101250756	Solyc02g091700.3	1.07421	0.043803	1.31831	0.00320092	NA	NA	1.02415	0.0362767
101250758	Solyc02g089240.3	NA	NA	-0.400827	0.07988	NA	NA	NA	NA
101250763	Solyc11g020280.2	NA	NA	NA	NA	-0.829631	0.0992695	-1.23451	0.000840124
101250764	Solyc02g079280.3	2.61488	0.0138518	3.198	0.000402125	NA	NA	2.97372	0.00158276
101250765	Solyc11g007570.2	NA	NA	NA	NA	NA	NA	-0.826288	0.0119236
101250772	Solyc02g067970.3	NA	NA	-1.34138	0.0246826	NA	NA	NA	NA
101250774	Solyc12g005930.2	NA	NA	NA	NA	NA	NA	0.387905	0.0682972
101250784	Solyc12g094550.2	NA	NA	0.699459	0.0628656	NA	NA	NA	NA
101250791	Solyc04g005790.3	0.944487	0.056059	NA	NA	NA	NA	NA	NA
101250792	Solyc04g015940.3	NA	NA	NA	NA	-0.625315	0.041001	-0.520058	0.0447281
101250796	Solyc05g008000.3	NA	NA	NA	NA	NA	NA	-1.16757	0.00724948
101250797	Solyc05g009170.2	NA	NA	NA	NA	NA	NA	-1.5828	0.00662119
101250798	Solyc05g021100.2	NA	NA	0.201775	0.0877018	NA	NA	NA	NA
101250804	Solyc06g007580.1	1.86857	0.0189688	2.09043	0.00216389	NA	NA	1.89283	0.00865585
101250806	Solyc06g053700.1	NA	NA	-0.931332	0.0747938	NA	NA	NA	NA
101250808	Solyc06g072120.3	-0.511826	0.0966601	-0.483016	0.0638157	NA	NA	NA	NA
101250809	Solyc06g070980.3	NA	NA	0.902075	0.0004644	NA	NA	0.632821	0.0257607
101250813	Solyc06g060790.1	NA	NA	-0.537654	0.0528303	NA	NA	NA	NA
101250846	Solyc10g054870.2	NA	NA	NA	NA	NA	NA	3.60181	0.0159231
101250854	Solyc11g012040.2	NA	NA	-1.76297	0.012088	NA	NA	-1.82581	0.0162794
101250861	Solyc02g090950.1	-4.76896	0.00133871	-3.397	0.0202904	NA	NA	-3.71463	0.00734145
101250873	Solyc12g088040.2	NA	NA	0.815259	0.0129976	NA	NA	NA	NA
101250877	Solyc03g112970.1	-1.53181	0.0183734	-1.64955	0.00475354	NA	NA	NA	NA
101250878	Solyc03g111840.3	NA	NA	-0.353488	0.0893874	NA	NA	NA	NA
101250880	Solyc04g015340.3	NA	NA	-2.17646	1.13e-09	NA	NA	-1.45088	0.000141617
101250881	Solyc04g011870.1	7.35622	0.0723818	NA	NA	NA	NA	6.89269	0.0664763
101250883	Solyc04g008690.3	-0.446129	0.0569563	-1.07837	3.49e-09	-0.512301	0.041001	-0.90129	2.62e-06
101250888	Solyc05g010450.1	1.06286	0.0129169	0.972258	0.00980408	NA	NA	1.2686	0.000796928
101250895	Solyc06g034040.1	NA	NA	3.73602	0.000608055	3.92623	0.00104689	4.95872	0.000115266
101250900	Solyc06g084330.3	3.79788	2.91188e-10	4.63998	2.39e-16	2.38314	0.000427589	3.58261	2.12e-10
101250904	Solyc07g032480.3	NA	NA	0.561563	0.00159282	NA	NA	NA	NA
101250913	Solyc08g075840.3	0.533239	0.0361245	0.894028	1.43e-05	NA	NA	NA	NA
101250923	Solyc09g064820.1	3.06656	0.0154064	4.28952	5.39e-05	NA	NA	2.9207	0.0116972
101250929	Solyc02g077480.1	NA	NA	-1.62678	0.00134902	NA	NA	NA	NA
101250929	Solyc01g073970.3	NA	NA	-1.62678	0.00134902	NA	NA	NA	NA
101250929	Solyc10g008910.1	NA	NA	-1.62678	0.00134902	NA	NA	NA	NA
101250929	Solyc01g086820.3	NA	NA	-1.62678	0.00134902	NA	NA	NA	NA
101250929	Solyc01g080600.3	NA	NA	-1.62678	0.00134902	NA	NA	NA	NA
101250934	Solyc01g110520.3	-0.443328	0.064701	-0.545595	0.00614278	NA	NA	-0.385605	0.0840144
101250935	Solyc01g111980.3	-1.86482	0.0108113	NA	NA	-1.95707	0.0124831	NA	NA
101250936	Solyc10g045540.2	NA	NA	0.546315	3.84e-06	NA	NA	0.457228	0.000226007
101250937	Solyc01g096840.3	NA	NA	-1.40606	0.0254891	NA	NA	NA	NA
101250941	Solyc10g081020.2	NA	NA	0.393378	0.0674228	NA	NA	NA	NA
101250944	Solyc10g085310.1	-2.24278	0.0507137	-1.83121	0.0691243	NA	NA	-3.28929	0.000714117
101250947	Solyc02g083110.1	NA	NA	NA	NA	NA	NA	0.576041	0.0489358
101250954	Solyc02g062230.1	1.46476	0.0308962	NA	NA	NA	NA	NA	NA
101250966	Solyc03g044740.3	1.14147	0.095328	NA	NA	1.33068	0.0709421	1.08544	0.0815853
101250968	Solyc12g035400.2	NA	NA	-0.801363	0.0962635	NA	NA	-1.12614	0.0205547
101250980	Solyc04g005450.3	0.440808	0.0285298	0.519057	0.00232526	NA	NA	NA	NA
101250983	Solyc04g053120.3	NA	NA	-0.899929	0.000701824	NA	NA	NA	NA
101250988	Solyc05g006780.3	NA	NA	0.723398	0.03743	NA	NA	NA	NA
101251013	Solyc08g014080.3	NA	NA	0.814448	0.0616899	NA	NA	NA	NA
101251015	Solyc08g062670.3	0.714165	0.0190263	NA	NA	NA	NA	NA	NA
101251016	Solyc08g067880.3	NA	NA	0.619869	0.00587803	NA	NA	NA	NA
101251020	Solyc01g022750.3	-0.541108	0.0255886	-0.742946	0.000231188	NA	NA	NA	NA
101251037	Solyc01g098180.3	NA	NA	0.314393	0.0431475	NA	NA	NA	NA
101251038	Solyc01g102800.3	NA	NA	-0.586463	0.00930821	NA	NA	NA	NA
101251042	Solyc10g017570.3	NA	NA	-1.40689	0.0275466	NA	NA	-1.71116	0.00724285
101251058	Solyc02g076910.3	NA	NA	3.09524	0.0630625	NA	NA	NA	NA
101251076	Solyc03g117810.3	NA	NA	NA	NA	NA	NA	-1.43447	0.000864308
101251084	Solyc04g071770.3	NA	NA	NA	NA	NA	NA	3.07125	0.00325728
101251087	Solyc05g009180.1	-1.46243	0.0329347	NA	NA	NA	NA	-2.16718	0.000224381
101251088	Solyc05g012620.3	0.777236	0.0133477	NA	NA	0.672236	0.0653099	NA	NA
101251132	Solyc10g054930.2	NA	NA	-0.970064	0.00369229	NA	NA	NA	NA
101251138	Solyc02g092840.1	NA	NA	-1.2937	0.0496342	NA	NA	NA	NA
101251140	Solyc11g006080.2	0.477226	0.0438542	NA	NA	NA	NA	NA	NA
101251141	Solyc11g008700.2	0.320222	0.0484753	0.360617	0.00829758	NA	NA	NA	NA
101251143	Solyc11g012050.1	NA	NA	NA	NA	NA	NA	-1.39445	0.00230518
101251144	Solyc11g013150.1	NA	NA	NA	NA	-1.00779	0.0801344	-1.30701	0.00295602
101251147	Solyc11g044530.2	NA	NA	-1.06954	0.00177098	NA	NA	-0.697486	0.0920193
101251154	Solyc03g019820.3	6.14416	2.48159e-10	6.09582	2.14e-11	4.44358	3.48941e-05	7.0212	5.01e-14
101251155	Solyc12g013890.2	NA	NA	NA	NA	NA	NA	0.410367	0.0896445
101251160	Solyc03g081210.1	NA	NA	NA	NA	1.22695	0.0312958	NA	NA
101251167	Solyc03g116710.3	NA	NA	NA	NA	NA	NA	1.07804	0.0449103
101251169	Solyc03g112960.1	NA	NA	-1.7316	6.03e-07	NA	NA	-1.42174	8.09e-05
101251174	Solyc04g015330.3	NA	NA	NA	NA	-0.567984	0.0184647	NA	NA
101251175	Solyc04g011860.1	NA	NA	NA	NA	NA	NA	5.37943	0.0783174
101251184	Solyc05g054990.3	NA	NA	NA	NA	NA	NA	-0.753832	0.016221
101251192	Solyc06g068800.3	NA	NA	3.45778	3.13e-05	2.05763	0.0746144	2.27929	0.0118296
101251195	Solyc06g084320.1	3.14016	0.00105179	2.80781	0.00126638	NA	NA	2.25347	0.016095
101251208	Solyc08g075870.3	-2.22438	0.00764062	-2.44126	0.000767298	NA	NA	NA	NA
101251216	Solyc09g007530.3	0.695097	0.000127757	0.669277	6.04e-05	0.455426	0.0398739	0.43829	0.0170539
101251222	Solyc09g074910.1	2.16016	0.00167476	2.42647	5.93e-05	1.90756	0.0126376	4.16888	1.45e-12
101251230	Solyc10g045490.1	NA	NA	-0.932114	0.0237001	NA	NA	NA	NA
101251239	Solyc10g085040.1	1.63618	0.00683813	1.79351	0.000645253	1.23794	0.0913721	1.97881	0.00022778
101251240	Solyc02g091690.3	NA	NA	-1.98603	0.000788828	NA	NA	-1.43893	0.0287462
101251245	Solyc11g030380.2	NA	NA	0.472071	0.0190954	NA	NA	NA	NA
101251259	Solyc03g025720.3	2.5071	1.41281e-06	2.37452	1.11e-06	1.89017	0.00126844	2.26923	6.01e-06
101251264	Solyc03g083530.3	NA	NA	NA	NA	NA	NA	0.313347	0.0916425
101251264	Solyc01g091220.3	NA	NA	NA	NA	NA	NA	0.313347	0.0916425
101251264	Solyc10g018250.2	NA	NA	NA	NA	NA	NA	0.313347	0.0916425
101251264	Solyc11g072260.2	NA	NA	NA	NA	NA	NA	0.313347	0.0916425
101251277	Solyc04g083140.2	NA	NA	NA	NA	NA	NA	-4.77733	0.00179712
101251284	Solyc04g082040.3	2.12107	8.17267e-07	1.60295	0.000102863	1.65023	0.0005927	1.51986	0.000356216
101251285	Solyc05g006800.1	NA	NA	-0.650365	0.0293706	NA	NA	NA	NA
101251292	Solyc06g005380.3	NA	NA	0.365668	0.0249124	NA	NA	0.298907	0.0984755
101251297	Solyc06g070970.3	NA	NA	-1.80367	0.0031649	NA	NA	NA	NA
101251306	Solyc07g064475.1	NA	NA	-0.393138	0.0624717	NA	NA	NA	NA
101251314	Solyc08g082890.3	NA	NA	-2.58307	0.0116868	NA	NA	NA	NA
101251315	Solyc01g018020.2	NA	NA	6.28151	0.000622766	NA	NA	3.256	0.0238597
101251316	Solyc09g005360.3	NA	NA	NA	NA	0.439118	0.0328041	0.329087	0.0708903
101251319	Solyc01g068640.3	NA	NA	-0.458067	0.0678634	NA	NA	NA	NA
101251321	Solyc01g073930.3	NA	NA	-0.358285	0.0352396	NA	NA	NA	NA
101251332	Solyc01g098230.3	-0.436015	0.0427627	NA	NA	NA	NA	NA	NA
101251343	Solyc10g083150.2	NA	NA	0.917098	2.64e-08	NA	NA	0.670659	0.000122172
101251349	Solyc02g085630.3	NA	NA	1.2468	0.08732	NA	NA	NA	NA
101251350	Solyc02g080620.3	-0.822896	0.07552	NA	NA	NA	NA	NA	NA
101251351	Solyc11g020300.2	NA	NA	NA	NA	NA	NA	0.866729	0.00156778
101251378	Solyc05g012630.1	NA	NA	NA	NA	NA	NA	-1.09051	0.0400216
101251386	Solyc06g054030.2	NA	NA	2.43538	0.00280818	NA	NA	NA	NA
101251387	Solyc06g075990.3	4.70234	0.000418268	8.70285	5.49e-12	3.95014	0.00373185	6.45833	8.56e-10
101251388	Solyc06g072070.2	-0.95658	0.0090958	-1.4171	3.12e-06	NA	NA	NA	NA
101251389	Solyc06g065370.3	NA	NA	0.581644	0.0159064	NA	NA	0.516444	0.0480918
101251394	Solyc07g014670.3	NA	NA	NA	NA	0.800641	0.0657234	NA	NA
101251402	Solyc08g007970.3	NA	NA	-1.01627	0.00342286	NA	NA	-1.5776	4.28e-06
101251411	Solyc01g005510.3	NA	NA	NA	NA	NA	NA	-2.43548	0.0614325
101251417	Solyc09g072610.3	NA	NA	-1.4681	0.0496983	-2.01122	0.023474	-3.89275	1.5e-08
101251418	Solyc01g100610.3	NA	NA	NA	NA	NA	NA	0.41231	0.062268
101251429	Solyc02g032030.1	NA	NA	NA	NA	NA	NA	-2.85881	0.00326224
101251438	Solyc11g013170.2	-0.386827	0.00660921	NA	NA	NA	NA	0.280212	0.0439127
101251439	Solyc02g078160.3	NA	NA	1.60985	0.00292628	NA	NA	1.57211	0.00542227
101251442	Solyc11g044540.2	-0.412816	0.0258702	-0.330931	0.0433196	NA	NA	NA	NA
101251447	Solyc03g019810.3	0.540982	0.0673393	0.668472	0.00651945	NA	NA	0.660298	0.00991309
101251454	Solyc03g095450.3	-0.607903	0.024814	NA	NA	NA	NA	-0.601334	0.0162665
101251456	Solyc03g123370.3	NA	NA	0.952548	0.00326033	NA	NA	NA	NA
101251457	Solyc12g098860.2	0.460884	0.0530813	0.672982	0.000572212	NA	NA	0.581435	0.00470639
101251465	Solyc04g011850.1	NA	NA	NA	NA	NA	NA	7.01933	0.0577729
101251480	Solyc06g034020.3	NA	NA	0.49741	0.0662	NA	NA	NA	NA
101251489	Solyc07g047970.3	NA	NA	-0.289362	0.0636264	NA	NA	NA	NA
101251493	Solyc07g062100.3	NA	NA	-1.98963	0.00731486	NA	NA	NA	NA
101251498	Solyc01g010700.3	1.99431	6.77073e-05	2.54484	1.4e-08	NA	NA	2.58788	1.5e-08
101251503	Solyc09g007520.3	NA	NA	NA	NA	NA	NA	-1.02257	0.0371836
101251526	Solyc10g076820.2	NA	NA	-1.70039	0.0101967	NA	NA	-1.66327	0.0217968
101251529	Solyc02g093770.3	NA	NA	-0.69128	0.00750032	NA	NA	NA	NA
101251535	Solyc11g010895.1	NA	NA	-0.440409	0.0430143	NA	NA	-0.43883	0.0622743
101251536	Solyc02g082970.1	-0.652278	0.00285463	-0.517452	0.00914804	NA	NA	-0.528634	0.0095758
101251538	Solyc02g072540.3	4.43122	0.00163028	6.59071	1.21e-07	6.14349	1.49045e-05	4.95763	9.86e-05
101251539	Solyc11g030390.2	NA	NA	0.476056	0.0127288	NA	NA	NA	NA
101251545	Solyc11g071320.2	NA	NA	-0.30706	0.0843222	NA	NA	NA	NA
101251546	Solyc11g072530.2	NA	NA	-0.561414	0.056853	NA	NA	NA	NA
101251549	Solyc03g006590.3	NA	NA	-1.86093	0.0242171	NA	NA	NA	NA
101251550	Solyc12g009180.2	NA	NA	NA	NA	NA	NA	0.82988	0.0019737
101251571	Solyc04g024420.3	-0.552165	0.0161396	-0.655088	0.000910393	NA	NA	-0.524016	0.0126818
101251582	Solyc05g006820.3	NA	NA	-0.700362	0.0852912	-0.882754	0.0941124	NA	NA
101251587	Solyc06g005370.3	0.294638	0.0616018	NA	NA	NA	NA	NA	NA
101251592	Solyc06g073310.3	NA	NA	-0.497302	0.0707725	NA	NA	NA	NA
101251594	Solyc06g066550.3	0.902029	0.00389788	0.623605	0.0311426	NA	NA	0.700707	0.0199835
101251596	Solyc07g007190.3	NA	NA	-1.39341	0.0231461	NA	NA	NA	NA
101251602	Solyc07g064440.3	NA	NA	0.760392	0.0185732	NA	NA	NA	NA
101251605	Solyc08g067820.3	NA	NA	0.541652	0.000388955	NA	NA	NA	NA
101251611	Solyc09g010520.3	NA	NA	0.202877	0.0923878	NA	NA	NA	NA
101251617	Solyc09g066410.2	-2.19865	0.0574398	-3.35618	0.00132071	-3.60723	0.00104689	-4.35698	5.32e-06
101251619	Solyc01g088820.2	-0.610427	0.00496665	NA	NA	-0.636807	0.00554539	NA	NA
101251621	Solyc09g082310.2	NA	NA	4.14045	0.0778262	NA	NA	4.70308	0.0538973
101251624	Solyc01g098200.3	NA	NA	-0.81334	0.0634908	NA	NA	NA	NA
101251626	Solyc01g102830.3	NA	NA	-0.471504	0.0519165	NA	NA	NA	NA
101251632	Solyc10g078720.2	NA	NA	2.543	0.002207	NA	NA	NA	NA
101251635	Solyc10g083160.2	NA	NA	0.209871	0.0482501	NA	NA	NA	NA
101251641	Solyc02g085600.1	NA	NA	0.976521	0.0693714	NA	NA	1.28881	0.0186783
101251647	Solyc02g063380.1	NA	NA	-2.30909	0.0397115	NA	NA	NA	NA
101251660	Solyc12g055720.2	0.904312	0.0273156	0.820406	0.0215042	NA	NA	0.653817	0.0997199
101251664	Solyc03g120090.1	NA	NA	0.818013	0.00517026	NA	NA	0.851023	0.00504382
101251672	Solyc04g007270.3	0.800266	0.0149475	0.796168	0.00547978	NA	NA	NA	NA
101251676	Solyc05g021390.3	NA	NA	-1.50597	0.0284719	NA	NA	NA	NA
101251685	Solyc06g053750.3	0.59209	0.0153123	0.616265	0.00353762	NA	NA	0.463759	0.0462268
101251692	Solyc06g083340.3	NA	NA	-0.957556	7.44e-05	NA	NA	NA	NA
101251694	Solyc07g005990.3	NA	NA	0.628335	1.8e-07	NA	NA	0.420483	0.00108833
101251697	Solyc07g052430.3	NA	NA	-1.47446	0.000122716	NA	NA	NA	NA
101251700	Solyc07g040890.1	NA	NA	NA	NA	NA	NA	-1.54674	0.0246809
101251702	Solyc08g007980.3	NA	NA	NA	NA	NA	NA	-2.16741	0.0697283
101251715	Solyc09g008650.3	NA	NA	-0.556878	0.0498842	NA	NA	NA	NA
101251722	Solyc01g104030.3	NA	NA	NA	NA	NA	NA	1.21233	0.0154185
101251739	Solyc11g013180.2	1.21903	0.0119191	0.803608	0.0709842	1.05316	0.0593691	0.986837	0.0319865
101251760	Solyc03g095470.3	-0.344684	0.0469026	-0.447227	0.0021524	NA	NA	NA	NA
101251763	Solyc12g098850.2	NA	NA	NA	NA	NA	NA	-1.03129	0.0643856
101251764	Solyc03g112910.3	NA	NA	NA	NA	NA	NA	-0.431425	0.0072301
101251769	Solyc04g011840.1	NA	NA	6.99506	0.0151753	NA	NA	5.51678	0.0906114
101251771	Solyc04g074040.3	0.422586	0.0696824	0.734096	7.68e-05	NA	NA	0.592063	0.00265184
101251773	Solyc04g082130.3	NA	NA	-0.475047	0.0115858	NA	NA	-0.596097	0.00163773
101251777	Solyc05g013990.3	NA	NA	-0.566644	0.0146959	NA	NA	NA	NA
101251786	Solyc06g068940.3	NA	NA	NA	NA	NA	NA	-2.3988	0.0998774
101251789	Solyc06g084290.3	NA	NA	-0.571944	0.0588009	NA	NA	-1.07564	0.000221962
101251804	Solyc01g009100.3	-0.684426	0.0982438	-0.947081	0.00468017	NA	NA	NA	NA
101251805	Solyc08g078550.1	NA	NA	2.31077	0.000787507	1.68924	0.0693933	NA	NA
101251810	Solyc09g059570.3	NA	NA	-0.909361	0.00440573	NA	NA	NA	NA
101251815	Solyc09g074890.1	NA	NA	-1.01203	0.0522295	NA	NA	-1.66997	0.00102338
101251816	Solyc09g082460.3	NA	NA	2.9171	6.44e-05	NA	NA	3.84155	7.69e-07
101251818	Solyc09g091240.3	NA	NA	0.568106	0.0185314	NA	NA	NA	NA
101251820	Solyc10g008880.3	0.73623	0.00797842	0.710355	0.00373178	NA	NA	NA	NA
101251822	Solyc10g005650.3	NA	NA	0.379674	0.00328448	NA	NA	NA	NA
101251824	Solyc01g109450.3	NA	NA	-0.352904	0.0440507	NA	NA	NA	NA
101251830	Solyc10g081050.1	NA	NA	0.363294	0.0459996	NA	NA	NA	NA
101251835	Solyc02g091670.1	-1.37185	0.00736812	-0.826729	0.0824393	-1.40856	0.0102257	NA	NA
101251848	Solyc11g069940.1	NA	NA	-2.58118	0.00667545	NA	NA	-2.35719	0.0199835
101251849	Solyc11g072540.2	0.918419	5.825e-05	1.03093	6.94e-07	0.58111	0.0390081	0.9173	2.09e-05
101251855	Solyc12g010540.1	NA	NA	NA	NA	NA	NA	1.41616	0.0904382
101251856	Solyc03g025710.3	4.69869	0.000138094	4.09599	0.000339192	4.26227	0.00129391	4.33329	0.000256436
101251857	Solyc03g031590.3	NA	NA	NA	NA	3.64561	0.021026	NA	NA
101251864	Solyc12g056910.2	NA	NA	-0.575225	0.00704819	NA	NA	NA	NA
101251881	Solyc04g081030.3	NA	NA	NA	NA	NA	NA	-0.465022	0.0186533
101251893	Solyc06g073300.1	-0.635744	0.0817815	-0.803356	0.0074362	NA	NA	NA	NA
101251905	Solyc07g064420.3	NA	NA	NA	NA	NA	NA	-0.752215	0.0677805
101251912	Solyc01g005430.3	NA	NA	0.484331	0.033682	NA	NA	NA	NA
101251925	Solyc01g095970.3	NA	NA	-0.62037	0.0667037	NA	NA	NA	NA
101251928	Solyc01g099620.3	NA	NA	NA	NA	NA	NA	1.51292	0.039982
[truncated: 3,364 more rows]
