# Supplementary material for: Mediterranean Tomato Landraces Exhibit Genotype‐Specific Transcriptomic Responses to Water Stress
Source: Physiol Plant. 2025 Dec 18;177(6):e70696. doi: 10.1111/ppl.70696 (PMC12715300; doi:10.1111/ppl.70696)
Supplement: Supplementary file 4 — Dataset S4: Regulation of all statistically enriched Gene Ontology (GO) terms (adjusted p‐value < 0.05) in water stress vs. well‐watered conditions, based on differentially expressed genes (DEGs) exclusive to Ailsa Craig (AC), Money‐Maker (MM), Lucariello (LUC) and Ramellet (RAM) genotypes in leaf tissue. NA stands for not enriched. [file PPL-177-e70696-s005.xlsx]

## Sheet: Dataset S4
Dataset S4. Regulation of all statistically enriched Gene Ontology (GO) terms (adjusted p-value < 0.05) in water stress vs. well-watered conditions, based on differentially expressed genes (DEGs) exclusive to Ailsa Craig (AC), Money-Maker (MM), Lucariello (LUC) and Ramellet (RAM) genotypes in leaf tissue. NA stands for not enriched.
			AC			MM			LUC			RAM
ID	Category	Description	Regulation	Adjusted p-value	Count	Regulation	Adjusted p-value	Count	Regulation	Adjusted p-value	Count	Regulation	Adjusted p-value	Count
GO:0000302	GO:BP	Response To Reactive Oxygen Species	NA	NA	NA	NA	NA	NA	NA	NA	NA	Up-regulated	7.57077e-10	12
GO:0001101	GO:BP	Response To Acid Chemical	NA	NA	NA	NA	NA	NA	Up-regulated	0.0392099	4	NA	NA	NA
GO:0001510	GO:BP	RNA Methylation	NA	NA	NA	Up-regulated	0.00169051	5	NA	NA	NA	NA	NA	NA
GO:0003676	GO:MF	Nucleic Acid Binding	NA	NA	NA	Up-regulated	2.09e-07	43	NA	NA	NA	NA	NA	NA
GO:0004601	GO:MF	Peroxidase Activity	NA	NA	NA	NA	NA	NA	NA	NA	NA	Up-regulated	0.00833742	13
GO:0004672	GO:MF	Protein Kinase Activity	NA	NA	NA	NA	NA	NA	NA	NA	NA	Down-regulated	0.011384	24
GO:0004674	GO:MF	Protein Serine/Threonine Kinase Activity	NA	NA	NA	NA	NA	NA	NA	NA	NA	Down-regulated	3.17321e-07	20
GO:0004675	GO:MF	Transmembrane Receptor Protein Serine/Threonine Kinase Activity	NA	NA	NA	NA	NA	NA	NA	NA	NA	Down-regulated	0.030064	6
GO:0004707	GO:MF	MAP Kinase Activity	NA	NA	NA	NA	NA	NA	NA	NA	NA	Down-regulated	0.0222363	3
GO:0004888	GO:MF	Transmembrane Signaling Receptor Activity	NA	NA	NA	NA	NA	NA	NA	NA	NA	Down-regulated	0.0110547	8
GO:0005198	GO:MF	Structural Molecule Activity	NA	NA	NA	Down-regulated	0.0290295	13	NA	NA	NA	NA	NA	NA
GO:0005342	GO:MF	Organic Acid Transmembrane Transporter Activity	NA	NA	NA	NA	NA	NA	NA	NA	NA	Up-regulated	0.000757528	8
GO:0005372	GO:MF	Water Transmembrane Transporter Activity	NA	NA	NA	NA	NA	NA	Up-regulated	0.004798	3	Up-regulated	0.00491567	2
GO:0005385	GO:MF	Zinc Ion Transmembrane Transporter Activity	NA	NA	NA	Down-regulated	0.0191784	3	NA	NA	NA	NA	NA	NA
GO:0005516	GO:MF	Calmodulin Binding	Down-regulated	1.24e-06	8	NA	NA	NA	NA	NA	NA	NA	NA	NA
GO:0005886	GO:CC	Plasma Membrane	Down-regulated	3.04e-09	25	NA	NA	NA	NA	NA	NA	NA	NA	NA
GO:0005905	GO:CC	Clathrin-Coated Pit	NA	NA	NA	NA	NA	NA	NA	NA	NA	Down-regulated	0.0320924	2
GO:0006457	GO:BP	Protein Folding	NA	NA	NA	NA	NA	NA	NA	NA	NA	Up-regulated	1.60467e-06	15
GO:0006458	GO:BP	De Novo Protein Folding	NA	NA	NA	NA	NA	NA	NA	NA	NA	Up-regulated	0.00532289	5
GO:0006662	GO:BP	Glycerol Ether Metabolic Process	NA	NA	NA	Down-regulated	9.06e-05	5	NA	NA	NA	NA	NA	NA
GO:0006793	GO:BP	Phosphorus Metabolic Process	Down-regulated	9.23e-10	41	NA	NA	NA	NA	NA	NA	NA	NA	NA
GO:0006844	GO:BP	Acyl Carnitine Transport	NA	NA	NA	NA	NA	NA	NA	NA	NA	Up-regulated	0.0456752	2
GO:0006950	GO:BP	Response To Stress	NA	NA	NA	NA	NA	NA	NA	NA	NA	Up-regulated	0.00430351	15
GO:0006952	GO:BP	Defense Response	Down-regulated	7.71e-10	25	NA	NA	NA	NA	NA	NA	NA	NA	NA
GO:0006970	GO:BP	Response To Osmotic Stress	NA	NA	NA	NA	NA	NA	NA	NA	NA	Up-regulated	2.51869e-06	12
GO:0006979	GO:BP	Response To Oxidative Stress	NA	NA	NA	NA	NA	NA	NA	NA	NA	Up-regulated	4.34006e-05	10
GO:0006986	GO:BP	Response To Unfolded Protein	NA	NA	NA	NA	NA	NA	NA	NA	NA	Up-regulated	0.000182148	5
GO:0008514	GO:MF	Organic Anion Transmembrane Transporter Activity	NA	NA	NA	NA	NA	NA	NA	NA	NA	Up-regulated	0.00568999	8
GO:0009055	GO:MF	Electron Transfer Activity	NA	NA	NA	NA	NA	NA	Up-regulated	1.95959e-05	5	NA	NA	NA
GO:0009266	GO:BP	Response To Temperature Stimulus	NA	NA	NA	NA	NA	NA	NA	NA	NA	Up-regulated	1.32551e-16	23
GO:0009299	GO:BP	mRNA Transcription	NA	NA	NA	Down-regulated	0.0122548	3	NA	NA	NA	NA	NA	NA
GO:0009408	GO:BP	Response To Heat	NA	NA	NA	NA	NA	NA	NA	NA	NA	Up-regulated	5.74737e-18	20
GO:0009414	GO:BP	Response To Water Deprivation	NA	NA	NA	NA	NA	NA	Up-regulated	0.0320727	4	Up-regulated	0.0491016	6
GO:0009415	GO:BP	Response To Water	NA	NA	NA	NA	NA	NA	Up-regulated	0.0355107	4	NA	NA	NA
GO:0009628	GO:BP	Response To Abiotic Stimulus	NA	NA	NA	NA	NA	NA	NA	NA	NA	Up-regulated	1.44896e-10	29
GO:0009631	GO:BP	Cold Acclimation	NA	NA	NA	NA	NA	NA	NA	NA	NA	Up-regulated	0.029578	2
GO:0009644	GO:BP	Response To High Light Intensity	NA	NA	NA	NA	NA	NA	NA	NA	NA	Up-regulated	0.00547211	4
GO:0009651	GO:BP	Response To Salt Stress	NA	NA	NA	NA	NA	NA	NA	NA	NA	Up-regulated	6.5458e-06	6
GO:0009671	GO:MF	Nitrate:proton Symporter Activity	NA	NA	NA	NA	NA	NA	NA	NA	NA	Up-regulated	0.0475103	2
GO:0009697	GO:BP	Salicylic Acid Biosynthetic Process	Down-regulated	0.00114745	3	NA	NA	NA	NA	NA	NA	NA	NA	NA
GO:0009793	GO:BP	Embryo Development Ending In Seed Dormancy	NA	NA	NA	Up-regulated	0.0352444	4	NA	NA	NA	NA	NA	NA
GO:0009927	GO:MF	Histidine Phosphotransfer Kinase Activity	NA	NA	NA	NA	NA	NA	Down-regulated	0.0375059	2	NA	NA	NA
GO:0010033	GO:BP	Response To Organic Substance	NA	NA	NA	NA	NA	NA	NA	NA	NA	Up-regulated	0.00686517	10
GO:0010035	GO:BP	Response To Inorganic Substance	NA	NA	NA	NA	NA	NA	NA	NA	NA	Up-regulated	1.48003e-10	18
GO:0012511	GO:CC	Monolayer-Surrounded Lipid Storage Body	NA	NA	NA	NA	NA	NA	NA	NA	NA	Up-regulated	0.0429226	3
GO:0015035	GO:MF	Protein-Disulfide Reductase Activity	NA	NA	NA	NA	NA	NA	Up-regulated	5.34051e-08	5	Up-regulated	0.00110768	6
GO:0015036	GO:MF	Disulfide Oxidoreductase Activity	NA	NA	NA	NA	NA	NA	Up-regulated	7.59411e-08	5	Up-regulated	0.00165581	6
GO:0015171	GO:MF	Amino Acid Transmembrane Transporter Activity	NA	NA	NA	NA	NA	NA	NA	NA	NA	Up-regulated	0.00101244	7
GO:0015250	GO:MF	Water Channel Activity	NA	NA	NA	NA	NA	NA	Up-regulated	0.004798	3	Up-regulated	0.00491567	2
GO:0015513	GO:MF	High-Affinity Secondary Active Nitrite Transmembrane Transporter Activity	NA	NA	NA	NA	NA	NA	NA	NA	NA	Up-regulated	0.0475103	2
GO:0015925	GO:MF	Galactosidase Activity	NA	NA	NA	NA	NA	NA	NA	NA	NA	Up-regulated	0.00820287	4
GO:0016054	GO:BP	Organic Acid Catabolic Process	NA	NA	NA	NA	NA	NA	NA	NA	NA	Up-regulated	0.0101622	15
GO:0016071	GO:BP	mRNA Metabolic Process	NA	NA	NA	Up-regulated	0.00541604	9	NA	NA	NA	NA	NA	NA
GO:0016251	GO:MF	RNA Polymerase II General Transcription Initiation Factor Activity	NA	NA	NA	NA	NA	NA	NA	NA	NA	Down-regulated	0.0265035	1
GO:0016301	GO:MF	Kinase Activity	NA	NA	NA	NA	NA	NA	NA	NA	NA	Down-regulated	0.00352518	29
GO:0016667	GO:MF	Oxidoreductase Activity, Acting On A Sulfur Group Of Donors	NA	NA	NA	Down-regulated	1.02e-05	9	Up-regulated	2.75782e-07	5	Up-regulated	0.00710085	6
GO:0016684	GO:MF	Oxidoreductase Activity, Acting On Peroxide As Acceptor	NA	NA	NA	NA	NA	NA	NA	NA	NA	Up-regulated	0.00833742	13
GO:0016740	GO:MF	Transferase Activity	NA	NA	NA	NA	NA	NA	NA	NA	NA	Down-regulated	0.00563244	35
GO:0016772	GO:MF	Transferase Activity, Transferring Phosphorus-Containing Groups	NA	NA	NA	NA	NA	NA	NA	NA	NA	Down-regulated	0.00270669	32
GO:0016773	GO:MF	Phosphotransferase Activity, Alcohol Group As Acceptor	NA	NA	NA	NA	NA	NA	NA	NA	NA	Down-regulated	0.00332294	28
GO:0019199	GO:MF	Transmembrane Receptor Protein Kinase Activity	NA	NA	NA	NA	NA	NA	NA	NA	NA	Down-regulated	0.00732359	8
GO:0019725	GO:BP	Cellular Homeostasis	NA	NA	NA	Down-regulated	1.02e-05	11	Up-regulated	1.84496e-05	5	NA	NA	NA
GO:0030132	GO:CC	Clathrin Coat Of Coated Pit	NA	NA	NA	NA	NA	NA	NA	NA	NA	Down-regulated	0.0257147	2
GO:0030686	GO:CC	90s Preribosome	NA	NA	NA	Up-regulated	0.00416806	3	NA	NA	NA	NA	NA	NA
GO:0031072	GO:MF	Heat Shock Protein Binding	NA	NA	NA	NA	NA	NA	NA	NA	NA	Up-regulated	9.50523e-05	6
GO:0034508	GO:BP	Centromere Complex Assembly	Up-regulated	0.0444436	2	NA	NA	NA	NA	NA	NA	NA	NA	NA
GO:0034605	GO:BP	Cellular Response To Heat	NA	NA	NA	NA	NA	NA	NA	NA	NA	Up-regulated	0.000328055	8
GO:0034620	GO:BP	Cellular Response To Unfolded Protein	NA	NA	NA	NA	NA	NA	NA	NA	NA	Up-regulated	0.000182148	5
GO:0035639	GO:MF	Purine Ribonucleoside Triphosphate Binding	NA	NA	NA	Up-regulated	0.0377856	24	NA	NA	NA	NA	NA	NA
GO:0035966	GO:BP	Response To Topologically Incorrect Protein	NA	NA	NA	NA	NA	NA	NA	NA	NA	Up-regulated	0.00118982	5
GO:0035967	GO:BP	Cellular Response To Topologically Incorrect Protein	NA	NA	NA	NA	NA	NA	NA	NA	NA	Up-regulated	0.00118982	5
GO:0042026	GO:BP	Protein Refolding	NA	NA	NA	NA	NA	NA	NA	NA	NA	Up-regulated	0.000747825	5
GO:0042221	GO:BP	Response To Chemical	NA	NA	NA	NA	NA	NA	NA	NA	NA	Up-regulated	0.000897727	12
GO:0042542	GO:BP	Response To Hydrogen Peroxide	NA	NA	NA	NA	NA	NA	NA	NA	NA	Up-regulated	3.55069e-12	11
GO:0042592	GO:BP	Homeostatic Process	NA	NA	NA	NA	NA	NA	Up-regulated	6.44496e-05	5	NA	NA	NA
GO:0043168	GO:MF	Anion Binding	Down-regulated	2.1e-14	62	NA	NA	NA	NA	NA	NA	NA	NA	NA
GO:0043603	GO:BP	Amide Metabolic Process	NA	NA	NA	Down-regulated	0.0125522	16	NA	NA	NA	NA	NA	NA
GO:0043621	GO:MF	Protein Self-Association	NA	NA	NA	NA	NA	NA	NA	NA	NA	Up-regulated	3.83791e-13	9
GO:0044183	GO:MF	Protein Folding Chaperone	NA	NA	NA	NA	NA	NA	NA	NA	NA	Up-regulated	0.0410185	5
GO:0044282	GO:BP	Small Molecule Catabolic Process	NA	NA	NA	NA	NA	NA	NA	NA	NA	Up-regulated	0.000426806	20
GO:0045454	GO:BP	Cell Redox Homeostasis	NA	NA	NA	NA	NA	NA	Up-regulated	1.06471e-06	5	Up-regulated	0.0281215	6
GO:0046395	GO:BP	Carboxylic Acid Catabolic Process	NA	NA	NA	NA	NA	NA	NA	NA	NA	Up-regulated	0.0101622	15
GO:0046777	GO:BP	Protein Autophosphorylation	NA	NA	NA	NA	NA	NA	NA	NA	NA	Down-regulated	0.00194325	14
GO:0046943	GO:MF	Carboxylic Acid Transmembrane Transporter Activity	NA	NA	NA	NA	NA	NA	NA	NA	NA	Up-regulated	0.000757528	8
GO:0050789	GO:BP	Regulation Of Biological Process	Down-regulated	7.43e-05	44	NA	NA	NA	NA	NA	NA	NA	NA	NA
GO:0051082	GO:MF	Unfolded Protein Binding	NA	NA	NA	NA	NA	NA	NA	NA	NA	Up-regulated	1.88532e-10	14
GO:0051084	GO:BP	De Novo Post-Translational Protein Folding	NA	NA	NA	NA	NA	NA	NA	NA	NA	Up-regulated	0.000747825	5
GO:0051085	GO:BP	Chaperone Cofactor-Dependent Protein Refolding	NA	NA	NA	NA	NA	NA	NA	NA	NA	Up-regulated	0.000747825	5
GO:0051259	GO:BP	Protein Complex Oligomerization	NA	NA	NA	NA	NA	NA	NA	NA	NA	Up-regulated	8.94081e-09	6
GO:0051382	GO:BP	Kinetochore Assembly	Up-regulated	0.0133848	2	NA	NA	NA	NA	NA	NA	NA	NA	NA
GO:0051383	GO:BP	Kinetochore Organization	Up-regulated	0.0267179	2	NA	NA	NA	NA	NA	NA	NA	NA	NA
GO:0051787	GO:MF	Misfolded Protein Binding	NA	NA	NA	NA	NA	NA	NA	NA	NA	Up-regulated	9.78797e-07	5
GO:0061077	GO:BP	Chaperone-Mediated Protein Folding	NA	NA	NA	NA	NA	NA	NA	NA	NA	Up-regulated	0.00622861	5
GO:0071577	GO:BP	Zinc Ion Transmembrane Transport	NA	NA	NA	Down-regulated	0.0222667	3	NA	NA	NA	NA	NA	NA
GO:0090304	GO:BP	Nucleic Acid Metabolic Process	NA	NA	NA	Up-regulated	7.81e-08	41	NA	NA	NA	NA	NA	NA
GO:0140640	GO:MF	Catalytic Activity, Acting On A Nucleic Acid	NA	NA	NA	Up-regulated	0.00046217	14	NA	NA	NA	NA	NA	NA
GO:0140657	GO:MF	ATP-Dependent Activity	NA	NA	NA	Up-regulated	2.23e-05	17	NA	NA	NA	NA	NA	NA
GO:0140662	GO:MF	ATP-Dependent Protein Folding Chaperone	NA	NA	NA	NA	NA	NA	NA	NA	NA	Up-regulated	0.023585	5
GO:1901615	GO:BP	Organic Hydroxy Compound Metabolic Process	NA	NA	NA	Down-regulated	0.030073	7	NA	NA	NA	NA	NA	NA
GO:1901700	GO:BP	Response To Oxygen-Containing Compound	NA	NA	NA	NA	NA	NA	NA	NA	NA	Up-regulated	3.20457e-06	20
GO:1901701	GO:BP	Cellular Response To Oxygen-Containing Compound	NA	NA	NA	Down-regulated	0.0296024	8	NA	NA	NA	NA	NA	NA
GO:1902074	GO:BP	Response To Salt	NA	NA	NA	NA	NA	NA	Up-regulated	0.00421725	5	Up-regulated	0.00241382	8
KEGG:04141	KEGG	Protein Processing In Endoplasmic Reticulum	NA	NA	NA	NA	NA	NA	NA	NA	NA	Up-regulated	0.00170752	8
