# Supplementary material for: Mediterranean Tomato Landraces Exhibit Genotype‐Specific Transcriptomic Responses to Water Stress
Source: Physiol Plant. 2025 Dec 18;177(6):e70696. doi: 10.1111/ppl.70696 (PMC12715300; doi:10.1111/ppl.70696)
Supplement: Supplementary file 5 — Dataset: S5 Regulation of all statistically enriched Gene Ontology (GO) terms (adjusted p‐value < 0.05) in water stress vs. well‐watered conditions, based on differentially expressed genes (DEGs) exclusive to Ailsa Craig (AC), Money‐Maker (MM), Lucariello (LUC) and Ramellet (RAM) genotypes in root tissue. NA stands for not enriched. [file PPL-177-e70696-s001.xlsx]

## Sheet: Dataset S5
Dataset S5. Regulation of all statistically enriched Gene Ontology (GO) terms (adjusted p-value < 0.05) in water stress vs. well-watered conditions, based on differentially expressed genes (DEGs) exclusive to Ailsa Craig (AC), Money-Maker (MM), Lucariello (LUC) and Ramellet (RAM) genotypes in root tissue. NA stands for not enriched.
			AC			MM			LUC			RAM
ID	Category	Description	Regulation	Adjusted p-value	Count	Regulation	Adjusted p-value	Count	Regulation	Adjusted p-value	Count	Regulation	Adjusted p-value	Count
GO:0000302	GO:BP	Response To Reactive Oxygen Species	NA	NA	NA	NA	NA	NA	NA	NA	NA	Up-regulated	5.90398e-05	11
GO:0000427	GO:CC	Plastid-Encoded Plastid RNA Polymerase Complex	NA	NA	NA	NA	NA	NA	NA	NA	NA	Down-regulated	0.0387262	3
GO:0000724	GO:BP	Double-Strand Break Repair Via Homologous Recombination	NA	NA	NA	Down-regulated	0.0133258	5	NA	NA	NA	NA	NA	NA
GO:0003755	GO:MF	Peptidyl-Prolyl Cis-Trans Isomerase Activity	NA	NA	NA	NA	NA	NA	NA	NA	NA	Down-regulated	0.00296407	7
GO:0004069	GO:MF	L-Aspartate:2-Oxoglutarate Aminotransferase Activity	NA	NA	NA	NA	NA	NA	NA	NA	NA	Down-regulated	0.00614176	2
GO:0004298	GO:MF	Threonine-Type Endopeptidase Activity	NA	NA	NA	NA	NA	NA	NA	NA	NA	Down-regulated	0.0267655	3
GO:0004601	GO:MF	Peroxidase Activity	NA	NA	NA	NA	NA	NA	NA	NA	NA	Down-regulated	0.0153372	21
GO:0004674	GO:MF	Protein Serine/Threonine Kinase Activity	NA	NA	NA	NA	NA	NA	NA	NA	NA	Down-regulated	0.0216653	31
GO:0005244	GO:MF	Voltage-Gated Monoatomic Ion Channel Activity	NA	NA	NA	NA	NA	NA	Up-regulated	0.020576	6	NA	NA	NA
GO:0005342	GO:MF	Organic Acid Transmembrane Transporter Activity	NA	NA	NA	NA	NA	NA	NA	NA	NA	Up-regulated	0.00213001	11
GO:0005372	GO:MF	Water Transmembrane Transporter Activity	NA	NA	NA	NA	NA	NA	NA	NA	NA	Up-regulated	0.0316233	2
GO:0005811	GO:CC	Lipid Droplet	NA	NA	NA	NA	NA	NA	Up-regulated	0.0030838	4	Up-regulated	0.000193794	5
GO:0005829	GO:CC	Cytosol	NA	NA	NA	NA	NA	NA	NA	NA	NA	Down-regulated	0.0384232	11
GO:0005975	GO:BP	Carbohydrate Metabolic Process	NA	NA	NA	Down-regulated	3.18e-08	34	NA	NA	NA	NA	NA	NA
GO:0006082	GO:BP	Organic Acid Metabolic Process	NA	NA	NA	NA	NA	NA	NA	NA	NA	Down-regulated	0.0177296	34
GO:0006260	GO:BP	DNA Replication	NA	NA	NA	Down-regulated	1.83e-08	14	NA	NA	NA	NA	NA	NA
GO:0006857	GO:BP	Oligopeptide Transport	NA	NA	NA	NA	NA	NA	Up-regulated	0.00930613	2	NA	NA	NA
GO:0006970	GO:BP	Response To Osmotic Stress	NA	NA	NA	NA	NA	NA	NA	NA	NA	Up-regulated	0.000403374	11
GO:0006986	GO:BP	Response To Unfolded Protein	NA	NA	NA	NA	NA	NA	NA	NA	NA	Up-regulated	0.00620382	7
GO:0007010	GO:BP	Cytoskeleton Organization	NA	NA	NA	Down-regulated	0.000428649	12	NA	NA	NA	NA	NA	NA
GO:0008017	GO:MF	Microtubule Binding	NA	NA	NA	Down-regulated	9.7e-08	14	NA	NA	NA	NA	NA	NA
GO:0008237	GO:MF	Metallopeptidase Activity	NA	NA	NA	NA	NA	NA	NA	NA	NA	Down-regulated	0.0242635	2
GO:0008483	GO:MF	Transaminase Activity	NA	NA	NA	NA	NA	NA	NA	NA	NA	Down-regulated	0.00475356	8
GO:0008514	GO:MF	Organic Anion Transmembrane Transporter Activity	NA	NA	NA	NA	NA	NA	NA	NA	NA	Up-regulated	0.00562474	12
GO:0008652	GO:BP	Amino Acid Biosynthetic Process	NA	NA	NA	NA	NA	NA	NA	NA	NA	Down-regulated	0.0314943	12
GO:0009266	GO:BP	Response To Temperature Stimulus	NA	NA	NA	NA	NA	NA	Up-regulated	0.0165895	10	Up-regulated	4.16908e-11	25
GO:0009408	GO:BP	Response To Heat	NA	NA	NA	NA	NA	NA	Up-regulated	0.00969244	8	Up-regulated	1.22152e-10	19
GO:0009409	GO:BP	Response To Cold	NA	NA	NA	NA	NA	NA	NA	NA	NA	Up-regulated	0.0167901	5
GO:0009628	GO:BP	Response To Abiotic Stimulus	NA	NA	NA	NA	NA	NA	NA	NA	NA	Up-regulated	6.74024e-06	54
GO:0009651	GO:BP	Response To Salt Stress	NA	NA	NA	NA	NA	NA	NA	NA	NA	Up-regulated	0.00723047	9
GO:0009671	GO:MF	Nitrate:proton Symporter Activity	NA	NA	NA	NA	NA	NA	Up-regulated	0.039454	2	NA	NA	NA
GO:0010035	GO:BP	Response To Inorganic Substance	NA	NA	NA	NA	NA	NA	Up-regulated	0.0231343	7	Up-regulated	0.00629384	31
GO:0010154	GO:BP	Fruit Development	NA	NA	NA	NA	NA	NA	NA	NA	NA	Up-regulated	0.0260713	6
GO:0010876	GO:BP	Lipid Localization	NA	NA	NA	NA	NA	NA	NA	NA	NA	Up-regulated	0.00492925	11
GO:0012511	GO:CC	Monolayer-Surrounded Lipid Storage Body	NA	NA	NA	NA	NA	NA	Up-regulated	6.57102e-05	4	Up-regulated	1.26028e-06	5
GO:0015035	GO:MF	Protein-Disulfide Reductase Activity	Up-regulated	8.4655e-06	9	NA	NA	NA	NA	NA	NA	NA	NA	NA
GO:0015171	GO:MF	Amino Acid Transmembrane Transporter Activity	NA	NA	NA	NA	NA	NA	NA	NA	NA	Up-regulated	0.00510153	7
GO:0015250	GO:MF	Water Channel Activity	NA	NA	NA	NA	NA	NA	NA	NA	NA	Up-regulated	0.0316233	2
GO:0015267	GO:MF	Channel Activity	NA	NA	NA	NA	NA	NA	Up-regulated	0.00635202	10	NA	NA	NA
GO:0015513	GO:MF	High-Affinity Secondary Active Nitrite Transmembrane Transporter Activity	NA	NA	NA	NA	NA	NA	Up-regulated	0.039454	2	NA	NA	NA
GO:0015833	GO:BP	Peptide Transport	NA	NA	NA	NA	NA	NA	Up-regulated	0.00930613	2	NA	NA	NA
GO:0015979	GO:BP	Photosynthesis	Up-regulated	0.000260412	13	NA	NA	NA	NA	NA	NA	NA	NA	NA
GO:0016053	GO:BP	Organic Acid Biosynthetic Process	NA	NA	NA	NA	NA	NA	NA	NA	NA	Down-regulated	0.0105413	20
GO:0016209	GO:MF	Antioxidant Activity	NA	NA	NA	NA	NA	NA	NA	NA	NA	Down-regulated	0.0100229	24
GO:0016684	GO:MF	Oxidoreductase Activity, Acting On Peroxide As Acceptor	NA	NA	NA	NA	NA	NA	NA	NA	NA	Down-regulated	0.0153372	21
GO:0016769	GO:MF	Transferase Activity, Transferring Nitrogenous Groups	NA	NA	NA	NA	NA	NA	NA	NA	NA	Down-regulated	0.00475356	8
GO:0016853	GO:MF	Isomerase Activity	NA	NA	NA	NA	NA	NA	NA	NA	NA	Down-regulated	0.00546749	16
GO:0016859	GO:MF	Cis-Trans Isomerase Activity	NA	NA	NA	NA	NA	NA	NA	NA	NA	Down-regulated	0.00361941	7
GO:0019706	GO:MF	Protein-Cysteine S-Palmitoyltransferase Activity	NA	NA	NA	Down-regulated	0.0118412	4	NA	NA	NA	NA	NA	NA
GO:0019707	GO:MF	Protein-Cysteine S-Acyltransferase Activity	NA	NA	NA	Down-regulated	0.0118412	4	NA	NA	NA	NA	NA	NA
GO:0019752	GO:BP	Carboxylic Acid Metabolic Process	NA	NA	NA	NA	NA	NA	NA	NA	NA	Down-regulated	0.0101973	34
GO:0019915	GO:BP	Lipid Storage	NA	NA	NA	NA	NA	NA	Up-regulated	0.000227803	4	Up-regulated	5.93212e-06	5
GO:0022803	GO:MF	Passive Transmembrane Transporter Activity	NA	NA	NA	NA	NA	NA	Up-regulated	0.00635202	10	NA	NA	NA
GO:0022832	GO:MF	Voltage-Gated Channel Activity	NA	NA	NA	NA	NA	NA	Up-regulated	0.020576	6	NA	NA	NA
GO:0022836	GO:MF	Gated Channel Activity	NA	NA	NA	NA	NA	NA	Up-regulated	0.00333322	8	NA	NA	NA
GO:0022839	GO:MF	Monoatomic Ion Gated Channel Activity	NA	NA	NA	NA	NA	NA	Up-regulated	0.00333322	8	NA	NA	NA
GO:0022857	GO:MF	Transmembrane Transporter Activity	Down-regulated	0.00650453	24	NA	NA	NA	NA	NA	NA	NA	NA	NA
GO:0031072	GO:MF	Heat Shock Protein Binding	NA	NA	NA	NA	NA	NA	NA	NA	NA	Up-regulated	0.00759708	8
GO:0033293	GO:MF	Monocarboxylic Acid Binding	NA	NA	NA	NA	NA	NA	NA	NA	NA	Down-regulated	0.0202418	9
GO:0034605	GO:BP	Cellular Response To Heat	NA	NA	NA	NA	NA	NA	NA	NA	NA	Up-regulated	0.00134381	11
GO:0034620	GO:BP	Cellular Response To Unfolded Protein	NA	NA	NA	NA	NA	NA	NA	NA	NA	Up-regulated	0.00620382	7
GO:0035966	GO:BP	Response To Topologically Incorrect Protein	NA	NA	NA	NA	NA	NA	NA	NA	NA	Up-regulated	0.00888317	8
GO:0035967	GO:BP	Cellular Response To Topologically Incorrect Protein	NA	NA	NA	NA	NA	NA	NA	NA	NA	Up-regulated	0.00888317	8
GO:0042542	GO:BP	Response To Hydrogen Peroxide	NA	NA	NA	NA	NA	NA	NA	NA	NA	Up-regulated	3.9517e-07	10
GO:0042743	GO:BP	Hydrogen Peroxide Metabolic Process	NA	NA	NA	NA	NA	NA	NA	NA	NA	Down-regulated	0.0223439	21
GO:0042744	GO:BP	Hydrogen Peroxide Catabolic Process	NA	NA	NA	NA	NA	NA	NA	NA	NA	Down-regulated	0.0420162	20
GO:0042886	GO:BP	Amide Transport	NA	NA	NA	NA	NA	NA	Up-regulated	0.0121967	2	NA	NA	NA
GO:0043178	GO:MF	Alcohol Binding	NA	NA	NA	NA	NA	NA	NA	NA	NA	Down-regulated	0.0223616	7
GO:0043436	GO:BP	Oxoacid Metabolic Process	NA	NA	NA	NA	NA	NA	NA	NA	NA	Down-regulated	0.0172787	34
GO:0043543	GO:BP	Protein Acylation	NA	NA	NA	Down-regulated	0.00258608	5	NA	NA	NA	NA	NA	NA
GO:0043621	GO:MF	Protein Self-Association	NA	NA	NA	NA	NA	NA	NA	NA	NA	Up-regulated	1.06463e-09	9
GO:0043650	GO:BP	Dicarboxylic Acid Biosynthetic Process	NA	NA	NA	NA	NA	NA	NA	NA	NA	Down-regulated	0.0196809	5
GO:0044281	GO:BP	Small Molecule Metabolic Process	NA	NA	NA	NA	NA	NA	NA	NA	NA	Down-regulated	0.0321384	39
GO:0044283	GO:BP	Small Molecule Biosynthetic Process	NA	NA	NA	NA	NA	NA	NA	NA	NA	Down-regulated	0.0468371	22
GO:0045337	GO:BP	Farnesyl Diphosphate Biosynthetic Process	NA	NA	NA	NA	NA	NA	NA	NA	NA	Down-regulated	0.0288132	4
GO:0045454	GO:BP	Cell Redox Homeostasis	Up-regulated	3.00917e-05	10	NA	NA	NA	NA	NA	NA	NA	NA	NA
GO:0046394	GO:BP	Carboxylic Acid Biosynthetic Process	NA	NA	NA	NA	NA	NA	NA	NA	NA	Down-regulated	0.0105413	20
GO:0046943	GO:MF	Carboxylic Acid Transmembrane Transporter Activity	NA	NA	NA	NA	NA	NA	NA	NA	NA	Up-regulated	0.00213001	11
GO:0048316	GO:BP	Seed Development	NA	NA	NA	NA	NA	NA	NA	NA	NA	Up-regulated	0.00962459	6
GO:0051082	GO:MF	Unfolded Protein Binding	NA	NA	NA	NA	NA	NA	NA	NA	NA	Up-regulated	2.7295e-05	13
GO:0051235	GO:BP	Maintenance Of Location	NA	NA	NA	NA	NA	NA	Up-regulated	0.0154138	4	Up-regulated	0.00133822	5
GO:0051259	GO:BP	Protein Complex Oligomerization	NA	NA	NA	NA	NA	NA	NA	NA	NA	Up-regulated	0.000268711	7
GO:0051787	GO:MF	Misfolded Protein Binding	NA	NA	NA	NA	NA	NA	NA	NA	NA	Up-regulated	0.001572	5
GO:0071249	GO:BP	Cellular Response To Nitrate	Down-regulated	0.0268882	2	NA	NA	NA	NA	NA	NA	NA	NA	NA
GO:0072593	GO:BP	Reactive Oxygen Species Metabolic Process	NA	NA	NA	NA	NA	NA	NA	NA	NA	Down-regulated	0.0074748	24
GO:0140110	GO:MF	Transcription Regulator Activity	Up-regulated	0.00790879	24	NA	NA	NA	NA	NA	NA	NA	NA	NA
GO:1901702	GO:MF	Salt Transmembrane Transporter Activity	NA	NA	NA	NA	NA	NA	Up-regulated	0.0221319	8	Down-regulated	0.0473669	24
GO:1902476	GO:BP	Chloride Transmembrane Transport	NA	NA	NA	NA	NA	NA	Up-regulated	0.0266961	3	NA	NA	NA
